# Supplementary material for: Vitamin C-induced CO2 capture enables high-rate ethylene production in CO2 electroreduction
Source: Nat Commun. 2024 Jan 2;15:192. doi: 10.1038/s41467-023-44586-0 (PMC10762245; doi:10.1038/s41467-023-44586-0)
Supplement: Supplementary file 3 — Source Data [file 41467_2023_44586_MOESM3_ESM.zip]

Archive with 4 entries (4 files):
- Source Data_Fig. 2.xlsx
- Source Data_FIg. 3.xlsx
- Source Data_Fig. 4.xlsx
- Source Data_Fig. 5.xlsx
