# Supplementary material for: Vitamin C-induced CO2 capture enables high-rate ethylene production in CO2 electroreduction
Source: Nat Commun. 2024 Jan 2;15:192. doi: 10.1038/s41467-023-44586-0 (PMC10762245; doi:10.1038/s41467-023-44586-0)
Supplement: Supplementary file 3 — Source Data [file 41467_2023_44586_MOESM3_ESM.zip › Source Data_Fig. 2.xlsx]

## Sheet: Figure 2a
	G-CuNW
	Atomic fraction of Cu (%)	Atomic fraction of C (%)	Atomic fraction of O (%)
	87.02	12.58	0.4
	AA-CuNW
	Atomic fraction of Cu (%)	Atomic fraction of C (%)	Atomic fraction of O (%)
	77.22	7.02	15.76
	cAA-CuNW
	Atomic fraction of Cu (%)	Atomic fraction of C (%)	Atomic fraction of O (%)
	67.18	20.06	12.76

## Sheet: Figure 2b
	G-CuNW
	Binding Energy (eV)	Intensity (a.u.)		Binding Energy (eV)	C=C/C-C	O-C=O	C-O	Fitted
	295	8120.06		280.009	8022.31	8022.31	8022.31	8022.31
	294.9	8063.62		280.028	8022.31	8022.31	8022.31	8022.31
	294.8	8166.24		280.047	8022.31	8022.31	8022.31	8022.31
	294.7	8093.75		280.066	8022.31	8022.31	8022.31	8022.31
	294.6	8145.76		280.085	8022.31	8022.31	8022.31	8022.31
	294.5	8062.92		280.104	8022.31	8022.31	8022.31	8022.31
	294.4	8107.83		280.123	8022.31	8022.31	8022.31	8022.31
	294.3	8118.9		280.142	8022.31	8022.31	8022.31	8022.31
	294.2	8071.54		280.161	8022.31	8022.31	8022.31	8022.31
	294.1	8057.37		280.18	8022.31	8022.31	8022.31	8022.31
	294	7930.4		280.199	8022.31	8022.31	8022.31	8022.31
	293.9	8007.22		280.218	8022.31	8022.31	8022.31	8022.31
	293.8	8051.16		280.237	8022.31	8022.31	8022.31	8022.31
	293.7	8018.33		280.256	8022.31	8022.31	8022.31	8022.31
	293.6	8151.6		280.275	8022.31	8022.31	8022.31	8022.31
	293.5	8099.69		280.294	8022.31	8022.31	8022.31	8022.31
	293.4	8142.72		280.313	8022.31	8022.31	8022.31	8022.31
	293.3	8089.61		280.332	8022.31	8022.31	8022.31	8022.31
	293.2	8120.01		280.351	8022.31	8022.31	8022.31	8022.31
	293.1	8038.8		280.37	8022.31	8022.31	8022.31	8022.31
	293	8140.51		280.389	8022.31	8022.31	8022.31	8022.31
	292.9	8113.05		280.408	8022.31	8022.31	8022.31	8022.31
	292.8	8017.86		280.427	8022.31	8022.31	8022.31	8022.31
	292.7	8084.48		280.446	8022.31	8022.31	8022.31	8022.31
	292.6	8073.87		280.465	8022.31	8022.31	8022.31	8022.31
	292.5	7954.53		280.484	8022.31	8022.31	8022.31	8022.31
	292.4	8120.98		280.503	8022.31	8022.31	8022.31	8022.31
	292.3	7920.77		280.522	8022.31	8022.31	8022.31	8022.31
	292.2	7925.3		280.541	8022.31	8022.31	8022.31	8022.31
	292.1	8134.35		280.56	8022.31	8022.31	8022.31	8022.31
	292	8096.19		280.579	8022.31	8022.31	8022.31	8022.31
	291.9	7993.72		280.598	8022.31	8022.31	8022.31	8022.31
	291.8	7956.83		280.617	8022.31	8022.31	8022.31	8022.31
	291.7	7944.55		280.636	8022.31	8022.31	8022.31	8022.31
	291.6	8080.94		280.655	8022.31	8022.31	8022.31	8022.31
	291.5	8068.04		280.674	8022.31	8022.31	8022.31	8022.31
	291.4	7922.58		280.693	8022.31	8022.31	8022.31	8022.31
	291.3	8010.37		280.712	8022.31	8022.31	8022.31	8022.31
	291.2	8001.33		280.731	8022.31	8022.31	8022.31	8022.31
	291.1	8024.91		280.75	8022.31	8022.31	8022.31	8022.31
	291	7990.56		280.769	8022.31	8022.31	8022.31	8022.31
	290.9	8036.65		280.788	8022.31	8022.31	8022.31	8022.31
	290.8	8040.03		280.807	8022.31	8022.31	8022.31	8022.31
	290.7	8213.33		280.826	8022.31	8022.31	8022.31	8022.31
	290.6	8129.92		280.845	8022.31	8022.31	8022.31	8022.31
	290.5	8135.34		280.864	8022.31	8022.31	8022.31	8022.31
	290.4	8154.59		280.883	8022.31	8022.31	8022.31	8022.31
	290.3	8272.91		280.902	8022.31	8022.31	8022.31	8022.31
	290.2	8348.07		280.922	8022.31	8022.31	8022.31	8022.31
	290.1	8357.27		280.941	8022.31	8022.31	8022.31	8022.31
	290	8425.2		280.96	8022.31	8022.31	8022.31	8022.31
	289.9	8333.7		280.979	8022.31	8022.31	8022.31	8022.31
	289.8	8218.69		280.998	8022.31	8022.31	8022.31	8022.31
	289.7	8323.28		281.017	8022.31	8022.31	8022.31	8022.31
	289.6	8346.71		281.036	8022.31	8022.31	8022.31	8022.31
	289.5	8384.3		281.055	8022.31	8022.31	8022.31	8022.31
	289.4	8278.55		281.074	8022.32	8022.31	8022.31	8022.32
	289.3	8230.53		281.093	8022.32	8022.31	8022.31	8022.32
	289.2	8182.55		281.112	8022.32	8022.31	8022.31	8022.32
	289.1	8344.2		281.131	8022.32	8022.31	8022.31	8022.32
	289	8418.51		281.15	8022.32	8022.31	8022.31	8022.32
	288.9	8501.62		281.169	8022.32	8022.31	8022.31	8022.32
	288.8	8452.65		281.188	8022.32	8022.31	8022.31	8022.32
	288.7	8780.73		281.207	8022.32	8022.31	8022.31	8022.32
	288.6	8810.41		281.226	8022.33	8022.31	8022.31	8022.33
	288.5	9070.48		281.245	8022.33	8022.31	8022.31	8022.33
	288.4	9202.92		281.264	8022.33	8022.31	8022.31	8022.33
	288.3	9575.29		281.283	8022.34	8022.31	8022.31	8022.34
	288.2	9986.24		281.302	8022.34	8022.31	8022.31	8022.34
	288.1	10227.4		281.321	8022.35	8022.31	8022.31	8022.35
	288	10423.3		281.34	8022.35	8022.31	8022.31	8022.35
	287.9	10668.9		281.359	8022.36	8022.31	8022.31	8022.36
	287.8	10899		281.378	8022.37	8022.31	8022.31	8022.37
	287.7	10931.4		281.397	8022.38	8022.31	8022.31	8022.38
	287.6	10868.7		281.416	8022.39	8022.31	8022.31	8022.39
	287.5	10842		281.435	8022.4	8022.31	8022.31	8022.4
	287.4	10501.5		281.454	8022.41	8022.31	8022.31	8022.41
	287.3	10259.8		281.473	8022.43	8022.31	8022.31	8022.43
	287.2	10163.4		281.492	8022.45	8022.31	8022.31	8022.45
	287.1	10016.6		281.511	8022.47	8022.31	8022.31	8022.47
	287	9797.65		281.53	8022.5	8022.31	8022.31	8022.5
	286.9	9538.07		281.549	8022.53	8022.31	8022.31	8022.53
	286.8	9567.2		281.568	8022.56	8022.31	8022.31	8022.56
	286.7	9462.29		281.587	8022.6	8022.31	8022.31	8022.6
	286.6	9495.41		281.606	8022.65	8022.31	8022.31	8022.65
	286.5	9741.46		281.625	8022.7	8022.31	8022.31	8022.7
	286.4	10047.2		281.644	8022.76	8022.31	8022.31	8022.76
	286.3	10242.6		281.663	8022.83	8022.31	8022.31	8022.83
	286.2	10536.5		281.682	8022.91	8022.31	8022.31	8022.91
	286.1	10938.1		281.701	8022.99	8022.31	8022.31	8022.99
	286	11275.7		281.72	8023.1	8022.31	8022.31	8023.1
	285.9	11712.7		281.739	8023.21	8022.31	8022.31	8023.21
	285.8	12138.4		281.758	8023.34	8022.31	8022.31	8023.34
	285.7	12825.5		281.777	8023.49	8022.31	8022.31	8023.49
	285.6	13474.6		281.796	8023.67	8022.31	8022.31	8023.67
	285.5	14045.9		281.815	8023.86	8022.31	8022.31	8023.86
	285.4	14909.4		281.834	8024.08	8022.31	8022.31	8024.08
	285.3	16018.8		281.853	8024.33	8022.31	8022.31	8024.33
	285.2	17019.6		281.872	8024.61	8022.31	8022.31	8024.61
	285.1	18265.4		281.891	8024.93	8022.31	8022.31	8024.93
	285	19325.6		281.911	8025.29	8022.31	8022.31	8025.29
	284.9	20308.6		281.93	8025.69	8022.31	8022.31	8025.69
	284.8	21232.3		281.949	8026.15	8022.31	8022.31	8026.15
	284.7	21749.2		281.968	8026.67	8022.31	8022.31	8026.67
	284.6	22655.9		281.987	8027.25	8022.31	8022.31	8027.25
	284.5	22602.4		282.006	8027.9	8022.31	8022.31	8027.9
	284.4	22551.4		282.025	8028.63	8022.31	8022.31	8028.63
	284.3	22636.9		282.044	8029.45	8022.31	8022.31	8029.45
	284.2	22140.4		282.063	8030.37	8022.31	8022.31	8030.37
	284.1	21205.5		282.082	8031.4	8022.31	8022.31	8031.4
	284	20057.3		282.101	8032.56	8022.31	8022.31	8032.56
	283.9	18767.4		282.12	8033.84	8022.31	8022.31	8033.84
	283.8	17180.3		282.139	8035.28	8022.31	8022.31	8035.28
	283.7	15605.4		282.158	8036.88	8022.31	8022.31	8036.88
	283.6	13956.1		282.177	8038.66	8022.31	8022.31	8038.66
	283.5	12370.9		282.196	8040.64	8022.31	8022.31	8040.64
	283.4	11203.8		282.215	8042.84	8022.31	8022.31	8042.84
	283.3	10114.1		282.234	8045.28	8022.31	8022.31	8045.28
	283.2	9495.39		282.253	8047.99	8022.31	8022.31	8047.99
	283.1	8843.08		282.272	8050.99	8022.31	8022.31	8050.99
	283	8574.06		282.291	8054.31	8022.31	8022.31	8054.31
	282.9	8035.44		282.31	8057.98	8022.31	8022.31	8057.98
	282.8	7917.49		282.329	8062.04	8022.31	8022.31	8062.04
	282.7	7912.71		282.348	8066.51	8022.31	8022.31	8066.51
	282.6	7807.7		282.367	8071.43	8022.31	8022.31	8071.43
	282.5	7706.22		282.386	8076.85	8022.31	8022.31	8076.85
	282.4	7692.34		282.405	8082.82	8022.31	8022.31	8082.82
	282.3	7655.42		282.424	8089.36	8022.31	8022.31	8089.36
	282.2	7608.22		282.443	8096.55	8022.31	8022.31	8096.55
	282.1	7489.15		282.462	8104.43	8022.31	8022.31	8104.43
	282	7594.11		282.481	8113.05	8022.31	8022.31	8113.05
	281.9	7518.38		282.5	8122.48	8022.31	8022.31	8122.48
	281.8	7636.12		282.519	8132.79	8022.31	8022.31	8132.79
	281.7	7655.3		282.538	8144.04	8022.31	8022.31	8144.04
	281.6	7720.27		282.557	8156.3	8022.31	8022.31	8156.31
	281.5	7611.12		282.576	8169.66	8022.31	8022.31	8169.66
	281.4	7538.67		282.595	8184.2	8022.31	8022.31	8184.2
	281.3	7586.08		282.614	8199.99	8022.31	8022.31	8199.99
	281.2	7538.32		282.633	8217.14	8022.31	8022.31	8217.14
	281.1	7604.76		282.652	8235.73	8022.31	8022.31	8235.73
	281	7384.76		282.671	8255.88	8022.31	8022.31	8255.88
	280.9	7601.08		282.69	8277.68	8022.31	8022.31	8277.68
	280.8	7565.84		282.709	8301.24	8022.31	8022.31	8301.24
	280.7	7442.5		282.728	8326.68	8022.31	8022.31	8326.68
	280.6	7556.56		282.747	8354.12	8022.31	8022.31	8354.12
	280.5	7535.35		282.766	8383.69	8022.31	8022.31	8383.69
	280.4	7568.02		282.785	8415.51	8022.31	8022.31	8415.51
	280.3	7550.5		282.804	8449.71	8022.31	8022.31	8449.72
	280.2	7590.94		282.823	8486.45	8022.31	8022.32	8486.45
	280.1	7414.12		282.842	8525.85	8022.31	8022.32	8525.86
	280	7524.26		282.861	8568.07	8022.31	8022.32	8568.08
				282.88	8613.26	8022.31	8022.32	8613.27
				282.899	8661.58	8022.31	8022.32	8661.58
				282.919	8713.17	8022.31	8022.32	8713.18
				282.938	8768.2	8022.31	8022.32	8768.21
				282.957	8826.84	8022.31	8022.32	8826.86
				282.976	8889.26	8022.31	8022.33	8889.27
				282.995	8955.61	8022.31	8022.33	8955.62
				283.014	9026.06	8022.31	8022.33	9026.08
				283.033	9100.79	8022.31	8022.34	9100.82
				283.052	9179.97	8022.31	8022.34	9180
				283.071	9263.75	8022.31	8022.35	9263.79
				283.09	9352.31	8022.31	8022.35	9352.35
				283.109	9445.81	8022.31	8022.36	9445.86
				283.128	9544.41	8022.31	8022.37	9544.47
				283.147	9648.27	8022.31	8022.38	9648.34
				283.166	9757.54	8022.31	8022.39	9757.61
				283.185	9872.35	8022.31	8022.4	9872.44
				283.204	9992.86	8022.31	8022.42	9992.96
				283.223	10119.2	8022.31	8022.43	10119.3
				283.242	10251.4	8022.31	8022.45	10251.6
				283.261	10389.8	8022.31	8022.48	10389.9
				283.28	10534.2	8022.31	8022.5	10534.4
				283.299	10684.9	8022.31	8022.53	10685.2
				283.318	10842	8022.31	8022.57	10842.2
				283.337	11005.3	8022.31	8022.6	11005.6
				283.356	11175.1	8022.31	8022.65	11175.5
				283.375	11351.4	8022.31	8022.7	11351.8
				283.394	11534.1	8022.31	8022.76	11534.6
				283.413	11723.2	8022.31	8022.83	11723.8
				283.432	11918.8	8022.31	8022.9	11919.4
				283.451	12120.7	8022.31	8022.99	12121.4
				283.47	12329	8022.31	8023.09	12329.7
				283.489	12543.4	8022.31	8023.2	12544.3
				283.508	12763.9	8022.31	8023.33	12764.9
				283.527	12990.4	8022.31	8023.47	12991.5
				283.546	13222.6	8022.31	8023.64	13223.9
				283.565	13460.5	8022.31	8023.82	13462
				283.584	13703.7	8022.31	8024.03	13705.4
				283.603	13952	8022.31	8024.27	13954
				283.622	14205.3	8022.31	8024.53	14207.5
				283.641	14463.1	8022.31	8024.83	14465.6
				283.66	14725.1	8022.31	8025.16	14728
				283.679	14991.1	8022.31	8025.54	14994.3
				283.698	15260.6	8022.31	8025.96	15264.3
				283.717	15533.3	8022.31	8026.43	15537.4
				283.736	15808.7	8022.31	8026.96	15813.4
				283.755	16086.5	8022.31	8027.55	16091.7
				283.774	16366	8022.31	8028.2	16371.9
				283.793	16646.9	8022.31	8028.94	16653.5
				283.812	16928.6	8022.31	8029.75	16936
				283.831	17210.6	8022.31	8030.66	17219
				283.85	17492.4	8022.31	8031.66	17501.8
				283.869	17773.4	8022.31	8032.78	17783.9
				283.888	18053	8022.31	8034.01	18064.7
				283.908	18330.7	8022.31	8035.38	18343.8
				283.927	18605.8	8022.31	8036.89	18620.4
				283.946	18877.7	8022.31	8038.56	18894
				283.965	19145.9	8022.31	8040.4	19164
				283.984	19409.7	8022.31	8042.42	19429.8
				284.003	19668.4	8022.31	8044.64	19690.7
				284.022	19921.5	8022.31	8047.09	19946.3
				284.041	20168.3	8022.31	8049.77	20195.8
				284.06	20408.3	8022.31	8052.71	20438.7
				284.079	20640.8	8022.31	8055.92	20674.4
				284.098	20865.3	8022.31	8059.44	20902.4
				284.117	21081	8022.31	8063.27	21122
				284.136	21287.6	8022.31	8067.46	21332.8
				284.155	21484.4	8022.31	8072.01	21534.1
				284.174	21670.9	8022.31	8076.96	21725.6
				284.193	21846.7	8022.31	8082.34	21906.7
				284.212	22011.1	8022.31	8088.18	22077
				284.231	22163.8	8022.31	8094.51	22236
				284.25	22304.4	8022.31	8101.36	22383.4
				284.269	22432.4	8022.31	8108.76	22518.8
				284.288	22547.5	8022.31	8116.74	22641.9
				284.307	22649.3	8022.31	8125.36	22752.3
				284.326	22737.6	8022.31	8134.63	22849.9
				284.345	22812.1	8022.31	8144.6	22934.4
				284.364	22872.7	8022.31	8155.31	23005.7
				284.383	22919.1	8022.31	8166.8	23063.5
				284.402	22951.1	8022.31	8179.11	23107.9
				284.421	22968.8	8022.31	8192.28	23138.7
				284.44	22972	8022.31	8206.36	23156
				284.459	22960.7	8022.31	8221.38	23159.8
				284.478	22935.1	8022.31	8237.38	23150.1
				284.497	22895	8022.31	8254.42	23127.1
				284.516	22840.8	8022.31	8272.53	23091
				284.535	22772.4	8022.31	8291.75	23041.9
				284.554	22690.2	8022.31	8312.13	22980
				284.573	22594.3	8022.31	8333.71	22905.7
				284.592	22485.1	8022.31	8356.53	22819.3
				284.611	22362.8	8022.31	8380.62	22721.1
				284.63	22227.7	8022.31	8406.02	22611.4
				284.649	22080.4	8022.31	8432.77	22490.8
				284.668	21921.1	8022.31	8460.9	22359.7
				284.687	21750.3	8022.31	8490.45	22218.4
				284.706	21568.5	8022.31	8521.42	22067.6
				284.725	21376.2	8022.31	8553.87	21907.8
				284.744	21173.9	8022.31	8587.79	21739.4
				284.763	20962.1	8022.31	8623.22	21563.1
				284.782	20741.5	8022.31	8660.16	21379.3
				284.801	20512.5	8022.31	8698.63	21188.8
				284.82	20275.7	8022.31	8738.62	20992.1
				284.839	20031.9	8022.31	8780.14	20789.7
				284.858	19781.5	8022.31	8823.18	20582.3
				284.877	19525.2	8022.31	8867.73	20370.6
				284.897	19263.6	8022.32	8913.77	20155
				284.916	18997.3	8022.32	8961.29	19936.3
				284.935	18726.9	8022.32	9010.24	19714.9
				284.954	18453.2	8022.32	9060.6	19491.5
				284.973	18176.6	8022.32	9112.32	19266.6
				284.992	17897.7	8022.32	9165.35	19040.8
				285.011	17617.3	8022.32	9219.64	18814.6
				285.03	17335.8	8022.33	9275.12	18588.6
				285.049	17053.8	8022.33	9331.73	18363.2
				285.068	16771.9	8022.33	9389.39	18139
				285.087	16490.5	8022.34	9448	17916.3
				285.106	16210.3	8022.34	9507.49	17695.5
				285.125	15931.8	8022.35	9567.75	17477.2
				285.144	15655.3	8022.35	9628.68	17261.7
				285.163	15381.3	8022.36	9690.17	17049.2
				285.182	15110.3	8022.37	9752.1	16840.2
				285.201	14842.7	8022.38	9814.35	16634.8
				285.22	14578.9	8022.39	9876.79	16433.4
				285.239	14319.1	8022.4	9939.29	16236.2
				285.258	14063.8	8022.42	10001.7	16043.3
				285.277	13813.3	8022.44	10063.9	15855
				285.296	13567.8	8022.46	10125.7	15671.3
				285.315	13327.5	8022.48	10187	15492.4
				285.334	13092.8	8022.51	10247.6	15318.3
				285.353	12863.7	8022.55	10307.4	15149.1
				285.372	12640.5	8022.59	10366.2	14984.7
				285.391	12423.4	8022.63	10423.9	14825.3
				285.41	12212.4	8022.68	10480.3	14670.7
				285.429	12007.7	8022.74	10535.2	14521
				285.448	11809.3	8022.81	10588.5	14376
				285.467	11617.3	8022.89	10640.1	14235.6
				285.486	11431.7	8022.98	10689.7	14099.7
				285.505	11252.6	8023.08	10737.3	13968.3
				285.524	11079.9	8023.2	10782.6	13841.1
				285.543	10913.7	8023.33	10825.7	13718.1
				285.562	10753.8	8023.48	10866.2	13598.9
				285.581	10600.3	8023.66	10904.2	13483.6
				285.6	10453.1	8023.86	10939.4	13371.8
				285.619	10312.1	8024.08	10971.8	13263.4
				285.638	10177.2	8024.33	11001.3	13158.2
				285.657	10048.2	8024.62	11027.8	13056
				285.676	9925.13	8024.95	11051.1	12956.5
				285.695	9807.81	8025.32	11071.2	12859.7
				285.714	9696.1	8025.74	11088.1	12765.3
				285.733	9589.86	8026.2	11101.7	12673.1
				285.752	9488.94	8026.73	11111.9	12583
				285.771	9393.2	8027.33	11118.8	12494.7
				285.79	9302.46	8027.99	11122.2	12408
				285.809	9216.58	8028.74	11122.2	12322.9
				285.828	9135.38	8029.57	11118.8	12239.1
				285.847	9058.7	8030.51	11112	12156.5
				285.866	8986.36	8031.55	11101.7	12075
				285.885	8918.21	8032.72	11088.2	11994.5
				285.904	8854.07	8034.01	11071.3	11914.7
				285.924	8793.78	8035.45	11051.1	11835.7
				285.943	8737.16	8037.05	11027.8	11757.4
				285.962	8684.06	8038.82	11001.4	11679.6
				285.981	8634.31	8040.79	10971.9	11602.4
				286	8587.76	8042.96	10939.5	11525.6
				286.019	8544.24	8045.35	10904.2	11449.2
				286.038	8503.6	8048	10866.3	11373.3
				286.057	8465.7	8050.91	10825.7	11297.7
				286.076	8430.39	8054.12	10782.7	11222.6
				286.095	8397.52	8057.64	10737.3	11147.9
				286.114	8366.97	8061.5	10689.8	11073.6
				286.133	8338.61	8065.73	10640.2	10999.9
				286.152	8312.29	8070.36	10588.6	10926.6
				286.171	8287.91	8075.41	10535.3	10854
				286.19	8265.34	8080.92	10480.4	10782
				286.209	8244.48	8086.93	10424	10710.8
				286.228	8225.21	8093.46	10366.3	10640.4
				286.247	8207.43	8100.56	10307.5	10570.9
				286.266	8191.05	8108.26	10247.7	10502.4
				286.285	8175.96	8116.6	10187.1	10435.1
				286.304	8162.09	8125.63	10125.8	10368.9
				286.323	8149.35	8135.38	10064	10304.1
				286.342	8137.66	8145.89	10001.8	10240.7
				286.361	8126.95	8157.22	9939.4	10178.9
				286.38	8117.13	8169.4	9876.91	10118.8
				286.399	8108.16	8182.48	9814.47	10060.5
				286.418	8099.96	8196.52	9752.22	10004.1
				286.437	8092.47	8211.55	9690.28	9949.68
				286.456	8085.65	8227.62	9628.79	9897.44
				286.475	8079.43	8244.79	9567.86	9847.45
				286.494	8073.77	8263.09	9507.6	9799.84
				286.513	8068.63	8282.57	9448.11	9754.69
				286.532	8063.97	8303.29	9389.49	9712.12
				286.551	8059.73	8325.28	9331.84	9672.22
				286.57	8055.9	8348.59	9275.23	9635.09
				286.589	8052.42	8373.26	9219.74	9600.8
				286.608	8049.29	8399.33	9165.45	9569.44
				286.627	8046.45	8426.83	9112.41	9541.07
				286.646	8043.89	8455.81	9060.69	9515.77
				286.665	8041.59	8486.29	9010.33	9493.58
				286.684	8039.51	8518.3	8961.37	9474.56
				286.703	8037.64	8551.87	8913.86	9458.75
				286.722	8035.97	8587.01	8867.81	9446.16
				286.741	8034.46	8623.74	8823.26	9436.83
				286.76	8033.11	8662.07	8780.21	9430.77
				286.779	8031.9	8702	8738.69	9427.97
				286.798	8030.82	8743.53	8698.7	9428.43
				286.817	8029.85	8786.66	8660.23	9432.12
				286.836	8028.99	8831.37	8623.29	9439.02
				286.855	8028.22	8877.64	8587.86	9449.09
				286.874	8027.53	8925.44	8553.93	9462.28
				286.893	8026.92	8974.74	8521.48	9478.52
				286.913	8026.37	9025.49	8490.5	9497.74
				286.932	8025.89	9077.64	8460.96	9519.87
				286.951	8025.46	9131.13	8432.82	9544.8
				286.97	8025.08	9185.9	8406.07	9572.43
				286.989	8024.75	9241.87	8380.66	9602.66
				287.008	8024.45	9298.95	8356.57	9635.35
				287.027	8024.19	9357.06	8333.75	9670.37
				287.046	8023.95	9416.09	8312.17	9707.59
				287.065	8023.75	9475.94	8291.79	9746.85
				287.084	8023.57	9536.49	8272.56	9787.99
				287.103	8023.41	9597.61	8254.45	9830.85
				287.122	8023.27	9659.19	8237.41	9875.25
				287.141	8023.15	9721.07	8221.4	9921
				287.16	8023.04	9783.12	8206.38	9967.92
				287.179	8022.94	9845.18	8192.31	10015.8
				287.198	8022.86	9907.11	8179.14	10064.5
				287.217	8022.79	9968.74	8166.83	10113.7
				287.236	8022.73	10029.9	8155.33	10163.3
				287.255	8022.67	10090.4	8144.62	10213.1
				287.274	8022.62	10150.2	8134.65	10262.8
				287.293	8022.58	10208.9	8125.37	10312.2
				287.312	8022.54	10266.5	8116.76	10361.2
				287.331	8022.51	10322.8	8108.77	10409.5
				287.35	8022.48	10377.6	8101.37	10456.8
				287.369	8022.46	10430.7	8094.52	10503.1
				287.388	8022.44	10482	8088.19	10548
				287.407	8022.42	10531.3	8082.36	10591.4
				287.426	8022.41	10578.4	8076.97	10633.2
				287.445	8022.39	10623.2	8072.02	10673
				287.464	8022.38	10665.5	8067.46	10710.7
				287.483	8022.37	10705.2	8063.28	10746.2
				287.502	8022.36	10742.1	8059.44	10779.3
				287.521	8022.35	10776.1	8055.93	10809.8
				287.54	8022.35	10807.1	8052.71	10837.6
				287.559	8022.34	10835	8049.78	10862.5
				287.578	8022.34	10859.7	8047.09	10884.5
				287.597	8022.33	10881.1	8044.65	10903.4
				287.616	8022.33	10899	8042.42	10919.2
				287.635	8022.33	10913.5	8040.4	10931.7
				287.654	8022.33	10924.5	8038.56	10940.8
				287.673	8022.32	10932	8036.89	10946.6
				287.692	8022.32	10935.9	8035.38	10949
				287.711	8022.32	10936.2	8034.02	10947.9
				287.73	8022.32	10932.9	8032.78	10943.3
				287.749	8022.32	10926	8031.66	10935.3
				287.768	8022.32	10915.5	8030.66	10923.9
				287.787	8022.32	10901.6	8029.75	10909
				287.806	8022.31	10884.1	8028.94	10890.8
				287.825	8022.31	10863.3	8028.2	10869.2
				287.844	8022.31	10839.1	8027.55	10844.4
				287.863	8022.31	10811.7	8026.96	10816.4
				287.882	8022.31	10781.2	8026.43	10785.3
				287.901	8022.31	10747.7	8025.96	10751.3
				287.921	8022.31	10711.2	8025.54	10714.4
				287.94	8022.31	10671.9	8025.16	10674.8
				287.959	8022.31	10630	8024.83	10632.5
				287.978	8022.31	10585.6	8024.53	10587.8
				287.997	8022.31	10538.9	8024.27	10540.8
				288.016	8022.31	10489.9	8024.03	10491.6
				288.035	8022.31	10438.9	8023.82	10440.4
				288.054	8022.31	10386.1	8023.64	10387.4
				288.073	8022.31	10331.6	8023.47	10332.7
				288.092	8022.31	10275.5	8023.33	10276.5
				288.111	8022.31	10218.1	8023.2	10219
				288.13	8022.31	10159.5	8023.09	10160.3
				288.149	8022.31	10099.9	8022.99	10100.6
				288.168	8022.31	10039.5	8022.9	10040.1
				288.187	8022.31	9978.41	8022.83	9978.93
				288.206	8022.31	9916.85	8022.76	9917.3
				288.225	8022.31	9854.96	8022.7	9855.35
				288.244	8022.31	9792.91	8022.65	9793.25
				288.263	8022.31	9730.85	8022.6	9731.14
				288.282	8022.31	9668.93	8022.57	9669.18
				288.301	8022.31	9607.3	8022.53	9607.52
				288.32	8022.31	9546.09	8022.5	9546.28
				288.339	8022.31	9485.44	8022.48	9485.61
				288.358	8022.31	9425.48	8022.45	9425.62
				288.377	8022.31	9366.31	8022.43	9366.43
				288.396	8022.31	9308.05	8022.42	9308.15
				288.415	8022.31	9250.8	8022.4	9250.89
				288.434	8022.31	9194.65	8022.39	9194.72
				288.453	8022.31	9139.69	8022.38	9139.75
				288.472	8022.31	9085.99	8022.37	9086.04
				288.491	8022.31	9033.62	8022.36	9033.67
				288.51	8022.31	8982.65	8022.35	8982.69
				288.529	8022.31	8933.12	8022.35	8933.15
				288.548	8022.31	8885.08	8022.34	8885.11
				288.567	8022.31	8838.57	8022.34	8838.59
				288.586	8022.31	8793.61	8022.33	8793.63
				288.605	8022.31	8750.23	8022.33	8750.25
				288.624	8022.31	8708.44	8022.33	8708.46
				288.643	8022.31	8668.25	8022.32	8668.27
				288.662	8022.31	8629.67	8022.32	8629.68
				288.681	8022.31	8592.69	8022.32	8592.7
				288.7	8022.31	8557.3	8022.32	8557.31
				288.719	8022.31	8523.49	8022.32	8523.49
				288.738	8022.31	8491.23	8022.32	8491.24
				288.757	8022.31	8460.51	8022.32	8460.52
				288.776	8022.31	8431.3	8022.32	8431.31
				288.795	8022.31	8403.57	8022.31	8403.57
				288.814	8022.31	8377.27	8022.31	8377.28
				288.833	8022.31	8352.39	8022.31	8352.39
				288.852	8022.31	8328.86	8022.31	8328.87
				288.871	8022.31	8306.67	8022.31	8306.67
				288.89	8022.31	8285.76	8022.31	8285.76
				288.91	8022.31	8266.08	8022.31	8266.08
				288.929	8022.31	8247.59	8022.31	8247.59
				288.948	8022.31	8230.25	8022.31	8230.25
				288.967	8022.31	8214.01	8022.31	8214.01
				288.986	8022.31	8198.82	8022.31	8198.82
				289.005	8022.31	8184.63	8022.31	8184.63
				289.024	8022.31	8171.4	8022.31	8171.4
				289.043	8022.31	8159.08	8022.31	8159.08
				289.062	8022.31	8147.62	8022.31	8147.62
				289.081	8022.31	8136.98	8022.31	8136.98
				289.1	8022.31	8127.12	8022.31	8127.12
				289.119	8022.31	8117.98	8022.31	8117.98
				289.138	8022.31	8109.53	8022.31	8109.53
				289.157	8022.31	8101.74	8022.31	8101.74
				289.176	8022.31	8094.55	8022.31	8094.55
				289.195	8022.31	8087.92	8022.31	8087.92
				289.214	8022.31	8081.84	8022.31	8081.84
				289.233	8022.31	8076.25	8022.31	8076.25
				289.252	8022.31	8071.12	8022.31	8071.12
				289.271	8022.31	8066.43	8022.31	8066.43
				289.29	8022.31	8062.14	8022.31	8062.14
				289.309	8022.31	8058.22	8022.31	8058.22
				289.328	8022.31	8054.65	8022.31	8054.65
				289.347	8022.31	8051.4	8022.31	8051.4
				289.366	8022.31	8048.44	8022.31	8048.44
				289.385	8022.31	8045.75	8022.31	8045.75
				289.404	8022.31	8043.32	8022.31	8043.32
				289.423	8022.31	8041.11	8022.31	8041.11
				289.442	8022.31	8039.12	8022.31	8039.12
				289.461	8022.31	8037.32	8022.31	8037.32
				289.48	8022.31	8035.69	8022.31	8035.69
				289.499	8022.31	8034.23	8022.31	8034.23
				289.518	8022.31	8032.91	8022.31	8032.91
				289.537	8022.31	8031.73	8022.31	8031.73
				289.556	8022.31	8030.67	8022.31	8030.67
				289.575	8022.31	8029.72	8022.31	8029.72
				289.594	8022.31	8028.86	8022.31	8028.86
				289.613	8022.31	8028.1	8022.31	8028.1
				289.632	8022.31	8027.43	8022.31	8027.43
				289.651	8022.31	8026.82	8022.31	8026.82
				289.67	8022.31	8026.28	8022.31	8026.28
				289.689	8022.31	8025.81	8022.31	8025.81
				289.708	8022.31	8025.38	8022.31	8025.38
				289.727	8022.31	8025.01	8022.31	8025.01
				289.746	8022.31	8024.67	8022.31	8024.67
				289.765	8022.31	8024.38	8022.31	8024.38
				289.784	8022.31	8024.12	8022.31	8024.12
				289.803	8022.31	8023.89	8022.31	8023.89
				289.822	8022.31	8023.69	8022.31	8023.69
				289.841	8022.31	8023.51	8022.31	8023.51
				289.86	8022.31	8023.35	8022.31	8023.35
				289.879	8022.31	8023.22	8022.31	8023.22
				289.899	8022.31	8023.1	8022.31	8023.1
				289.918	8022.31	8022.99	8022.31	8022.99
				289.937	8022.31	8022.9	8022.31	8022.9
				289.956	8022.31	8022.82	8022.31	8022.82
				289.975	8022.31	8022.75	8022.31	8022.75
				289.994	8022.31	8022.69	8022.31	8022.69
				290.013	8022.31	8022.64	8022.31	8022.64
				290.032	8022.31	8022.59	8022.31	8022.59
				290.051	8022.31	8022.55	8022.31	8022.55
				290.07	8022.31	8022.52	8022.31	8022.52
				290.089	8022.31	8022.49	8022.31	8022.49
				290.108	8022.31	8022.46	8022.31	8022.46
				290.127	8022.31	8022.44	8022.31	8022.44
				290.146	8022.31	8022.42	8022.31	8022.42
				290.165	8022.31	8022.41	8022.31	8022.41
				290.184	8022.31	8022.39	8022.31	8022.39
				290.203	8022.31	8022.38	8022.31	8022.38
				290.222	8022.31	8022.37	8022.31	8022.37
				290.241	8022.31	8022.36	8022.31	8022.36
				290.26	8022.31	8022.35	8022.31	8022.35
				290.279	8022.31	8022.35	8022.31	8022.35
				290.298	8022.31	8022.34	8022.31	8022.34
				290.317	8022.31	8022.34	8022.31	8022.34
				290.336	8022.31	8022.33	8022.31	8022.33
				290.355	8022.31	8022.33	8022.31	8022.33
				290.374	8022.31	8022.33	8022.31	8022.33
				290.393	8022.31	8022.32	8022.31	8022.32
				290.412	8022.31	8022.32	8022.31	8022.32
				290.431	8022.31	8022.32	8022.31	8022.32
				290.45	8022.31	8022.32	8022.31	8022.32
				290.469	8022.31	8022.32	8022.31	8022.32
				290.488	8022.31	8022.32	8022.31	8022.32
				290.507	8022.31	8022.32	8022.31	8022.32
				290.526	8022.31	8022.31	8022.31	8022.31
				290.545	8022.31	8022.31	8022.31	8022.31
				290.564	8022.31	8022.31	8022.31	8022.31
				290.583	8022.31	8022.31	8022.31	8022.31
				290.602	8022.31	8022.31	8022.31	8022.31
				290.621	8022.31	8022.31	8022.31	8022.31
				290.64	8022.31	8022.31	8022.31	8022.31
				290.659	8022.31	8022.31	8022.31	8022.31
				290.678	8022.31	8022.31	8022.31	8022.31
				290.697	8022.31	8022.31	8022.31	8022.31
				290.716	8022.31	8022.31	8022.31	8022.31
				290.735	8022.31	8022.31	8022.31	8022.31
				290.754	8022.31	8022.31	8022.31	8022.31
				290.773	8022.31	8022.31	8022.31	8022.31
				290.792	8022.31	8022.31	8022.31	8022.31
				290.811	8022.31	8022.31	8022.31	8022.31
				290.83	8022.31	8022.31	8022.31	8022.31
				290.849	8022.31	8022.31	8022.31	8022.31
				290.868	8022.31	8022.31	8022.31	8022.31
				290.887	8022.31	8022.31	8022.31	8022.31
				290.907	8022.31	8022.31	8022.31	8022.31
				290.926	8022.31	8022.31	8022.31	8022.31
				290.945	8022.31	8022.31	8022.31	8022.31
				290.964	8022.31	8022.31	8022.31	8022.31
				290.983	8022.31	8022.31	8022.31	8022.31
				291.002	8022.31	8022.31	8022.31	8022.31
				291.021	8022.31	8022.31	8022.31	8022.31
				291.04	8022.31	8022.31	8022.31	8022.31
				291.059	8022.31	8022.31	8022.31	8022.31
				291.078	8022.31	8022.31	8022.31	8022.31
				291.097	8022.31	8022.31	8022.31	8022.31
				291.116	8022.31	8022.31	8022.31	8022.31
				291.135	8022.31	8022.31	8022.31	8022.31
				291.154	8022.31	8022.31	8022.31	8022.31
				291.173	8022.31	8022.31	8022.31	8022.31
				291.192	8022.31	8022.31	8022.31	8022.31
				291.211	8022.31	8022.31	8022.31	8022.31
				291.23	8022.31	8022.31	8022.31	8022.31
				291.249	8022.31	8022.31	8022.31	8022.31
				291.268	8022.31	8022.31	8022.31	8022.31
				291.287	8022.31	8022.31	8022.31	8022.31
				291.306	8022.31	8022.31	8022.31	8022.31
				291.325	8022.31	8022.31	8022.31	8022.31
				291.344	8022.31	8022.31	8022.31	8022.31
				291.363	8022.31	8022.31	8022.31	8022.31
				291.382	8022.31	8022.31	8022.31	8022.31
				291.401	8022.31	8022.31	8022.31	8022.31
				291.42	8022.31	8022.31	8022.31	8022.31
				291.439	8022.31	8022.31	8022.31	8022.31
				291.458	8022.31	8022.31	8022.31	8022.31
				291.477	8022.31	8022.31	8022.31	8022.31
				291.496	8022.31	8022.31	8022.31	8022.31
				291.515	8022.31	8022.31	8022.31	8022.31
				291.534	8022.31	8022.31	8022.31	8022.31
				291.553	8022.31	8022.31	8022.31	8022.31
				291.572	8022.31	8022.31	8022.31	8022.31
				291.591	8022.31	8022.31	8022.31	8022.31
				291.61	8022.31	8022.31	8022.31	8022.31
				291.629	8022.31	8022.31	8022.31	8022.31
				291.648	8022.31	8022.31	8022.31	8022.31
				291.667	8022.31	8022.31	8022.31	8022.31
				291.686	8022.31	8022.31	8022.31	8022.31
				291.705	8022.31	8022.31	8022.31	8022.31
				291.724	8022.31	8022.31	8022.31	8022.31
				291.743	8022.31	8022.31	8022.31	8022.31
				291.762	8022.31	8022.31	8022.31	8022.31
				291.781	8022.31	8022.31	8022.31	8022.31
				291.8	8022.31	8022.31	8022.31	8022.31
				291.819	8022.31	8022.31	8022.31	8022.31
				291.838	8022.31	8022.31	8022.31	8022.31
				291.857	8022.31	8022.31	8022.31	8022.31
				291.876	8022.31	8022.31	8022.31	8022.31
				291.896	8022.31	8022.31	8022.31	8022.31
				291.915	8022.31	8022.31	8022.31	8022.31
				291.934	8022.31	8022.31	8022.31	8022.31
				291.953	8022.31	8022.31	8022.31	8022.31
				291.972	8022.31	8022.31	8022.31	8022.31
				291.991	8022.31	8022.31	8022.31	8022.31
				292.01	8022.31	8022.31	8022.31	8022.31
				292.029	8022.31	8022.31	8022.31	8022.31
				292.048	8022.31	8022.31	8022.31	8022.31
				292.067	8022.31	8022.31	8022.31	8022.31
				292.086	8022.31	8022.31	8022.31	8022.31
				292.105	8022.31	8022.31	8022.31	8022.31
				292.124	8022.31	8022.31	8022.31	8022.31
				292.143	8022.31	8022.31	8022.31	8022.31
				292.162	8022.31	8022.31	8022.31	8022.31
				292.181	8022.31	8022.31	8022.31	8022.31
				292.2	8022.31	8022.31	8022.31	8022.31
				292.219	8022.31	8022.31	8022.31	8022.31
				292.238	8022.31	8022.31	8022.31	8022.31
				292.257	8022.31	8022.31	8022.31	8022.31
				292.276	8022.31	8022.31	8022.31	8022.31
				292.295	8022.31	8022.31	8022.31	8022.31
				292.314	8022.31	8022.31	8022.31	8022.31
				292.333	8022.31	8022.31	8022.31	8022.31
				292.352	8022.31	8022.31	8022.31	8022.31
				292.371	8022.31	8022.31	8022.31	8022.31
				292.39	8022.31	8022.31	8022.31	8022.31
				292.409	8022.31	8022.31	8022.31	8022.31
				292.428	8022.31	8022.31	8022.31	8022.31
				292.447	8022.31	8022.31	8022.31	8022.31
				292.466	8022.31	8022.31	8022.31	8022.31
				292.485	8022.31	8022.31	8022.31	8022.31
				292.504	8022.31	8022.31	8022.31	8022.31
				292.523	8022.31	8022.31	8022.31	8022.31
				292.542	8022.31	8022.31	8022.31	8022.31
				292.561	8022.31	8022.31	8022.31	8022.31
				292.58	8022.31	8022.31	8022.31	8022.31
				292.599	8022.31	8022.31	8022.31	8022.31
				292.618	8022.31	8022.31	8022.31	8022.31
				292.637	8022.31	8022.31	8022.31	8022.31
				292.656	8022.31	8022.31	8022.31	8022.31
				292.675	8022.31	8022.31	8022.31	8022.31
				292.694	8022.31	8022.31	8022.31	8022.31
				292.713	8022.31	8022.31	8022.31	8022.31
				292.732	8022.31	8022.31	8022.31	8022.31
				292.751	8022.31	8022.31	8022.31	8022.31
				292.77	8022.31	8022.31	8022.31	8022.31
				292.789	8022.31	8022.31	8022.31	8022.31
				292.808	8022.31	8022.31	8022.31	8022.31
				292.827	8022.31	8022.31	8022.31	8022.31
				292.846	8022.31	8022.31	8022.31	8022.31
				292.865	8022.31	8022.31	8022.31	8022.31
				292.884	8022.31	8022.31	8022.31	8022.31
				292.904	8022.31	8022.31	8022.31	8022.31
				292.923	8022.31	8022.31	8022.31	8022.31
				292.942	8022.31	8022.31	8022.31	8022.31
				292.961	8022.31	8022.31	8022.31	8022.31
				292.98	8022.31	8022.31	8022.31	8022.31
				292.999	8022.31	8022.31	8022.31	8022.31
				293.018	8022.31	8022.31	8022.31	8022.31
				293.037	8022.31	8022.31	8022.31	8022.31
				293.056	8022.31	8022.31	8022.31	8022.31
				293.075	8022.31	8022.31	8022.31	8022.31
				293.094	8022.31	8022.31	8022.31	8022.31
				293.113	8022.31	8022.31	8022.31	8022.31
				293.132	8022.31	8022.31	8022.31	8022.31
				293.151	8022.31	8022.31	8022.31	8022.31
				293.17	8022.31	8022.31	8022.31	8022.31
				293.189	8022.31	8022.31	8022.31	8022.31
				293.208	8022.31	8022.31	8022.31	8022.31
				293.227	8022.31	8022.31	8022.31	8022.31
				293.246	8022.31	8022.31	8022.31	8022.31
				293.265	8022.31	8022.31	8022.31	8022.31
				293.284	8022.31	8022.31	8022.31	8022.31
				293.303	8022.31	8022.31	8022.31	8022.31
				293.322	8022.31	8022.31	8022.31	8022.31
				293.341	8022.31	8022.31	8022.31	8022.31
				293.36	8022.31	8022.31	8022.31	8022.31
				293.379	8022.31	8022.31	8022.31	8022.31
				293.398	8022.31	8022.31	8022.31	8022.31
				293.417	8022.31	8022.31	8022.31	8022.31
				293.436	8022.31	8022.31	8022.31	8022.31
				293.455	8022.31	8022.31	8022.31	8022.31
				293.474	8022.31	8022.31	8022.31	8022.31
				293.493	8022.31	8022.31	8022.31	8022.31
				293.512	8022.31	8022.31	8022.31	8022.31
				293.531	8022.31	8022.31	8022.31	8022.31
				293.55	8022.31	8022.31	8022.31	8022.31
				293.569	8022.31	8022.31	8022.31	8022.31
				293.588	8022.31	8022.31	8022.31	8022.31
				293.607	8022.31	8022.31	8022.31	8022.31
				293.626	8022.31	8022.31	8022.31	8022.31
				293.645	8022.31	8022.31	8022.31	8022.31
				293.664	8022.31	8022.31	8022.31	8022.31
				293.683	8022.31	8022.31	8022.31	8022.31
				293.702	8022.31	8022.31	8022.31	8022.31
				293.721	8022.31	8022.31	8022.31	8022.31
				293.74	8022.31	8022.31	8022.31	8022.31
				293.759	8022.31	8022.31	8022.31	8022.31
				293.778	8022.31	8022.31	8022.31	8022.31
				293.797	8022.31	8022.31	8022.31	8022.31
				293.816	8022.31	8022.31	8022.31	8022.31
				293.835	8022.31	8022.31	8022.31	8022.31
				293.854	8022.31	8022.31	8022.31	8022.31
				293.873	8022.31	8022.31	8022.31	8022.31
				293.892	8022.31	8022.31	8022.31	8022.31
				293.912	8022.31	8022.31	8022.31	8022.31
				293.931	8022.31	8022.31	8022.31	8022.31
				293.95	8022.31	8022.31	8022.31	8022.31
				293.969	8022.31	8022.31	8022.31	8022.31
				293.988	8022.31	8022.31	8022.31	8022.31
				294.007	8022.31	8022.31	8022.31	8022.31
				294.026	8022.31	8022.31	8022.31	8022.31
				294.045	8022.31	8022.31	8022.31	8022.31
				294.064	8022.31	8022.31	8022.31	8022.31
				294.083	8022.31	8022.31	8022.31	8022.31
				294.102	8022.31	8022.31	8022.31	8022.31
				294.121	8022.31	8022.31	8022.31	8022.31
				294.14	8022.31	8022.31	8022.31	8022.31
				294.159	8022.31	8022.31	8022.31	8022.31
				294.178	8022.31	8022.31	8022.31	8022.31
				294.197	8022.31	8022.31	8022.31	8022.31
				294.216	8022.31	8022.31	8022.31	8022.31
				294.235	8022.31	8022.31	8022.31	8022.31
				294.254	8022.31	8022.31	8022.31	8022.31
				294.273	8022.31	8022.31	8022.31	8022.31
				294.292	8022.31	8022.31	8022.31	8022.31
				294.311	8022.31	8022.31	8022.31	8022.31
				294.33	8022.31	8022.31	8022.31	8022.31
				294.349	8022.31	8022.31	8022.31	8022.31
				294.368	8022.31	8022.31	8022.31	8022.31
				294.387	8022.31	8022.31	8022.31	8022.31
				294.406	8022.31	8022.31	8022.31	8022.31
				294.425	8022.31	8022.31	8022.31	8022.31
				294.444	8022.31	8022.31	8022.31	8022.31
				294.463	8022.31	8022.31	8022.31	8022.31
				294.482	8022.31	8022.31	8022.31	8022.31
				294.501	8022.31	8022.31	8022.31	8022.31
				294.52	8022.31	8022.31	8022.31	8022.31
				294.539	8022.31	8022.31	8022.31	8022.31
				294.558	8022.31	8022.31	8022.31	8022.31
				294.577	8022.31	8022.31	8022.31	8022.31
				294.596	8022.31	8022.31	8022.31	8022.31
				294.615	8022.31	8022.31	8022.31	8022.31
				294.634	8022.31	8022.31	8022.31	8022.31
				294.653	8022.31	8022.31	8022.31	8022.31
				294.672	8022.31	8022.31	8022.31	8022.31
				294.691	8022.31	8022.31	8022.31	8022.31
				294.71	8022.31	8022.31	8022.31	8022.31
				294.729	8022.31	8022.31	8022.31	8022.31
				294.748	8022.31	8022.31	8022.31	8022.31
				294.767	8022.31	8022.31	8022.31	8022.31
				294.786	8022.31	8022.31	8022.31	8022.31
				294.805	8022.31	8022.31	8022.31	8022.31
				294.824	8022.31	8022.31	8022.31	8022.31
				294.843	8022.31	8022.31	8022.31	8022.31
				294.862	8022.31	8022.31	8022.31	8022.31
				294.881	8022.31	8022.31	8022.31	8022.31
				294.901	8022.31	8022.31	8022.31	8022.31
				294.92	8022.31	8022.31	8022.31	8022.31
				294.939	8022.31	8022.31	8022.31	8022.31
				294.958	8022.31	8022.31	8022.31	8022.31
				294.977	8022.31	8022.31	8022.31	8022.31
				294.996	8022.31	8022.31	8022.31	8022.31

## Sheet: Figure 2c
	cAA-CuNW
	Binding Energy (eV)	Intensity (a.u.)		Binding Energy (eV)	C=C/C-C	O-C=O	C-O	Fitted
	295	-269.697		280.009	-135.009	-135.009	-135.009	-135.009
	294.9	-322.959		280.028	-135.009	-135.009	-135.009	-135.009
	294.8	-285.111		280.047	-135.009	-135.009	-135.009	-135.009
	294.7	-199.865		280.066	-135.009	-135.009	-135.009	-135.009
	294.6	-345.233		280.085	-135.009	-135.009	-135.009	-135.009
	294.5	-350.182		280.104	-135.009	-135.009	-135.009	-135.009
	294.4	-238.451		280.123	-135.009	-135.009	-135.009	-135.009
	294.3	-296.054		280.142	-135.009	-135.009	-135.009	-135.009
	294.2	-325.599		280.161	-135.009	-135.009	-135.009	-135.009
	294.1	-235.697		280.18	-135.009	-135.009	-135.009	-135.009
	294	-278.389		280.199	-135.009	-135.009	-135.009	-135.009
	293.9	-376.574		280.218	-135.008	-135.009	-135.009	-135.008
	293.8	-354.531		280.237	-135.008	-135.009	-135.009	-135.008
	293.7	-433.52		280.256	-135.008	-135.009	-135.009	-135.008
	293.6	-426.279		280.275	-135.008	-135.009	-135.009	-135.008
	293.5	-357.24		280.294	-135.008	-135.009	-135.009	-135.008
	293.4	-336.323		280.313	-135.008	-135.009	-135.009	-135.008
	293.3	-229.13		280.332	-135.008	-135.009	-135.009	-135.008
	293.2	-402.813		280.351	-135.008	-135.009	-135.009	-135.008
	293.1	-335.199		280.37	-135.008	-135.009	-135.009	-135.008
	293	-252.66		280.389	-135.008	-135.009	-135.009	-135.008
	292.9	-274.177		280.408	-135.008	-135.009	-135.009	-135.008
	292.8	-279.452		280.427	-135.008	-135.009	-135.009	-135.008
	292.7	-135.723		280.446	-135.008	-135.009	-135.009	-135.008
	292.6	-275.295		280.465	-135.008	-135.009	-135.009	-135.008
	292.5	-176.725		280.484	-135.007	-135.009	-135.009	-135.007
	292.4	-174.376		280.503	-135.007	-135.009	-135.009	-135.007
	292.3	-223.137		280.522	-135.007	-135.009	-135.009	-135.007
	292.2	-179.628		280.541	-135.007	-135.009	-135.009	-135.007
	292.1	-168.931		280.56	-135.006	-135.009	-135.009	-135.006
	292	-152.606		280.579	-135.006	-135.009	-135.009	-135.006
	291.9	-322.034		280.598	-135.006	-135.009	-135.009	-135.006
	291.8	-204.921		280.617	-135.005	-135.009	-135.009	-135.005
	291.7	-285.31		280.636	-135.005	-135.009	-135.009	-135.005
	291.6	-249.69		280.655	-135.004	-135.009	-135.009	-135.004
	291.5	-198.742		280.674	-135.003	-135.009	-135.009	-135.003
	291.4	-186.098		280.693	-135.002	-135.009	-135.009	-135.002
	291.3	-18.1584		280.712	-135.001	-135.009	-135.009	-135.001
	291.2	-143.898		280.731	-135	-135.009	-135.009	-135
	291.1	-308.004		280.75	-134.999	-135.009	-135.009	-134.999
	291	-230.832		280.769	-134.997	-135.009	-135.009	-134.997
	290.9	-135.946		280.788	-134.996	-135.009	-135.009	-134.996
	290.8	-212.377		280.807	-134.994	-135.009	-135.009	-134.994
	290.7	-136.065		280.826	-134.991	-135.009	-135.009	-134.991
	290.6	-34.6313		280.845	-134.989	-135.009	-135.009	-134.989
	290.5	-71.0297		280.864	-134.986	-135.009	-135.009	-134.986
	290.4	-76.6594		280.883	-134.982	-135.009	-135.009	-134.982
	290.3	-35.5508		280.902	-134.978	-135.009	-135.009	-134.978
	290.2	36.0147		280.922	-134.973	-135.009	-135.009	-134.973
	290.1	216.435		280.941	-134.968	-135.009	-135.009	-134.968
	290	90.6342		280.96	-134.962	-135.009	-135.009	-134.962
	289.9	162.046		280.979	-134.955	-135.009	-135.009	-134.955
	289.8	13.3876		280.998	-134.947	-135.009	-135.009	-134.947
	289.7	215.592		281.017	-134.938	-135.009	-135.009	-134.938
	289.6	540.595		281.036	-134.928	-135.009	-135.009	-134.928
	289.5	490.846		281.055	-134.916	-135.009	-135.009	-134.916
	289.4	712.737		281.074	-134.903	-135.009	-135.009	-134.903
	289.3	927.501		281.093	-134.887	-135.009	-135.009	-134.887
	289.2	1179.93		281.112	-134.87	-135.009	-135.009	-134.87
	289.1	1431.38		281.131	-134.851	-135.009	-135.009	-134.851
	289	1584.58		281.15	-134.828	-135.009	-135.009	-134.828
	288.9	1961.34		281.169	-134.803	-135.009	-135.009	-134.803
	288.8	2448.65		281.188	-134.775	-135.009	-135.009	-134.775
	288.7	2945.09		281.207	-134.742	-135.009	-135.009	-134.742
	288.6	3545.17		281.226	-134.706	-135.009	-135.009	-134.706
	288.5	4238.75		281.245	-134.664	-135.009	-135.009	-134.664
	288.4	4560.25		281.264	-134.618	-135.009	-135.009	-134.618
	288.3	5067.55		281.283	-134.565	-135.009	-135.009	-134.565
	288.2	5603.53		281.302	-134.506	-135.009	-135.009	-134.506
	288.1	6123.29		281.321	-134.439	-135.009	-135.009	-134.439
	288	6358.01		281.34	-134.364	-135.009	-135.009	-134.364
	287.9	6602.29		281.359	-134.279	-135.009	-135.009	-134.279
	287.8	6461.82		281.378	-134.184	-135.009	-135.009	-134.184
	287.7	6729.79		281.397	-134.077	-135.009	-135.009	-134.077
	287.6	6888.11		281.416	-133.957	-135.009	-135.009	-133.957
	287.5	6812.37		281.435	-133.823	-135.009	-135.009	-133.823
	287.4	6628.97		281.454	-133.673	-135.009	-135.009	-133.673
	287.3	6485.32		281.473	-133.505	-135.009	-135.009	-133.505
	287.2	6268.01		281.492	-133.316	-135.009	-135.009	-133.316
	287.1	6369.06		281.511	-133.106	-135.009	-135.009	-133.106
	287	6500.65		281.53	-132.871	-135.009	-135.009	-132.871
	286.9	6680.8		281.549	-132.61	-135.009	-135.009	-132.61
	286.8	6875.28		281.568	-132.318	-135.009	-135.009	-132.318
	286.7	7233.2		281.587	-131.993	-135.009	-135.009	-131.993
	286.6	7731.05		281.606	-131.631	-135.009	-135.009	-131.631
	286.5	8272.9		281.625	-131.229	-135.009	-135.009	-131.229
	286.4	9002.86		281.644	-130.782	-135.009	-135.009	-130.782
	286.3	9806.5		281.663	-130.287	-135.009	-135.009	-130.287
	286.2	10466.8		281.682	-129.737	-135.009	-135.009	-129.737
	286.1	10880		281.701	-129.127	-135.009	-135.009	-129.127
	286	11615.8		281.72	-128.452	-135.009	-135.009	-128.452
	285.9	11959.1		281.739	-127.706	-135.009	-135.009	-127.706
	285.8	12198.7		281.758	-126.88	-135.009	-135.009	-126.88
	285.7	12267.9		281.777	-125.968	-135.009	-135.009	-125.968
	285.6	12556.6		281.796	-124.962	-135.009	-135.009	-124.962
	285.5	12467.6		281.815	-123.852	-135.009	-135.009	-123.852
	285.4	12496.7		281.834	-122.629	-135.009	-135.009	-122.629
	285.3	12438.2		281.853	-121.283	-135.009	-135.009	-121.283
	285.2	12511.6		281.872	-119.802	-135.009	-135.009	-119.802
	285.1	12509.5		281.891	-118.174	-135.009	-135.009	-118.174
	285	12575.3		281.911	-116.386	-135.009	-135.009	-116.386
	284.9	12901.9		281.93	-114.425	-135.009	-135.009	-114.425
	284.8	13357		281.949	-112.274	-135.009	-135.009	-112.274
	284.7	13662.7		281.968	-109.918	-135.009	-135.009	-109.918
	284.6	14013.8		281.987	-107.339	-135.009	-135.009	-107.339
	284.5	13977.7		282.006	-104.518	-135.009	-135.009	-104.518
	284.4	13725.2		282.025	-101.436	-135.009	-135.009	-101.436
	284.3	13502.9		282.044	-98.0701	-135.009	-135.009	-98.07
	284.2	13162.6		282.063	-94.3985	-135.009	-135.009	-94.3984
	284.1	12356.5		282.082	-90.3964	-135.009	-135.009	-90.3963
	284	11378.8		282.101	-86.0376	-135.009	-135.008	-86.0375
	283.9	10228.6		282.12	-81.2943	-135.009	-135.008	-81.2942
	283.8	8741.21		282.139	-76.137	-135.009	-135.008	-76.1368
	283.7	7602.35		282.158	-70.5341	-135.009	-135.008	-70.5339
	283.6	6643.4		282.177	-64.4524	-135.009	-135.008	-64.4522
	283.5	5348.48		282.196	-57.8565	-135.009	-135.008	-57.8563
	283.4	4462.53		282.215	-50.709	-135.009	-135.008	-50.7086
	283.3	3563.45		282.234	-42.9702	-135.009	-135.008	-42.9698
	283.2	2804.3		282.253	-34.5984	-135.009	-135.008	-34.5979
	283.1	2116.7		282.272	-25.5494	-135.009	-135.008	-25.5488
	283	1510.75		282.291	-15.7768	-135.009	-135.008	-15.7761
	282.9	1130.1		282.31	-5.23175	-135.009	-135.008	-5.23093
	282.8	874.155		282.329	6.13718	-135.009	-135.008	6.13816
	282.7	588.263		282.348	18.3838	-135.009	-135.007	18.385
	282.6	466.226		282.367	31.5648	-135.009	-135.007	31.5661
	282.5	365.007		282.386	45.739	-135.009	-135.007	45.7406
	282.4	145.4		282.405	60.9683	-135.009	-135.007	60.9703
	282.3	264.249		282.424	77.3172	-135.009	-135.006	77.3195
	282.2	201.551		282.443	94.8528	-135.009	-135.006	94.8555
	282.1	208.848		282.462	113.645	-135.009	-135.005	113.648
	282	124.24		282.481	133.766	-135.009	-135.005	133.77
	281.9	65.8582		282.5	155.292	-135.009	-135.004	155.297
	281.8	-18.3948		282.519	178.301	-135.009	-135.003	178.306
	281.7	-86.6573		282.538	202.873	-135.009	-135.002	202.879
	281.6	-5.68774		282.557	229.091	-135.009	-135.001	229.098
	281.5	-20.018		282.576	257.041	-135.009	-135	257.05
	281.4	-85.6478		282.595	286.812	-135.009	-134.998	286.823
	281.3	67.1346		282.614	318.495	-135.009	-134.997	318.507
	281.2	87.6653		282.633	352.181	-135.009	-134.994	352.195
	281.1	-65.0663		282.652	387.967	-135.009	-134.992	387.984
	281	-17.8262		282.671	425.949	-135.009	-134.989	425.968
	280.9	-43.1857		282.69	466.226	-135.009	-134.986	466.249
	280.8	20.5059		282.709	508.899	-135.009	-134.982	508.925
	280.7	-52.773		282.728	554.069	-135.009	-134.977	554.1
	280.6	-78.9206		282.747	601.841	-135.009	-134.972	601.877
	280.5	-201.716		282.766	652.317	-135.009	-134.966	652.359
	280.4	-69.8467		282.785	705.603	-135.009	-134.959	705.653
	280.3	12.3744		282.804	761.805	-135.009	-134.951	761.863
	280.2	-96.9747		282.823	821.028	-135.009	-134.942	821.094
	280.1	-156.201		282.842	883.376	-135.009	-134.931	883.454
	280	29.8058		282.861	948.955	-135.009	-134.919	949.045
				282.88	1017.87	-135.009	-134.904	1017.97
				282.899	1090.22	-135.009	-134.888	1090.34
				282.919	1166.11	-135.009	-134.869	1166.25
				282.938	1245.63	-135.008	-134.847	1245.8
				282.957	1328.89	-135.008	-134.822	1329.08
				282.976	1415.97	-135.008	-134.793	1416.19
				282.995	1506.97	-135.008	-134.76	1507.22
				283.014	1601.97	-135.008	-134.722	1602.26
				283.033	1701.05	-135.008	-134.679	1701.38
				283.052	1804.29	-135.008	-134.63	1804.66
				283.071	1911.75	-135.008	-134.574	1912.19
				283.09	2023.51	-135.008	-134.51	2024
				283.109	2139.61	-135.008	-134.437	2140.18
				283.128	2260.11	-135.008	-134.354	2260.77
				283.147	2385.06	-135.008	-134.259	2385.81
				283.166	2514.48	-135.008	-134.152	2515.34
				283.185	2648.41	-135.008	-134.031	2649.38
				283.204	2786.85	-135.008	-133.893	2787.96
				283.223	2929.81	-135.008	-133.737	2931.08
				283.242	3077.3	-135.008	-133.561	3078.75
				283.261	3229.29	-135.007	-133.361	3230.93
				283.28	3385.75	-135.007	-133.136	3387.63
				283.299	3546.66	-135.007	-132.883	3548.79
				283.318	3711.96	-135.007	-132.597	3714.37
				283.337	3881.58	-135.007	-132.275	3884.31
				283.356	4055.45	-135.006	-131.914	4058.55
				283.375	4233.48	-135.006	-131.508	4236.99
				283.394	4415.57	-135.006	-131.052	4419.53
				283.413	4601.6	-135.005	-130.541	4606.07
				283.432	4791.44	-135.005	-129.969	4796.48
				283.451	4984.94	-135.004	-129.329	4990.62
				283.47	5181.94	-135.003	-128.614	5188.34
				283.489	5382.27	-135.003	-127.816	5389.47
				283.508	5585.74	-135.002	-126.925	5593.83
				283.527	5792.15	-135.001	-125.933	5801.23
				283.546	6001.27	-135	-124.829	6011.46
				283.565	6212.88	-134.999	-123.601	6224.3
				283.584	6426.73	-134.998	-122.237	6439.51
				283.603	6642.56	-134.996	-120.723	6656.86
				283.622	6860.1	-134.995	-119.045	6876.08
				283.641	7079.07	-134.993	-117.187	7096.91
				283.66	7299.16	-134.991	-115.131	7319.05
				283.679	7520.06	-134.989	-112.859	7542.23
				283.698	7741.46	-134.986	-110.35	7766.14
				283.717	7963.02	-134.983	-107.583	7990.47
				283.736	8184.4	-134.98	-104.534	8214.9
				283.755	8405.25	-134.976	-101.178	8439.11
				283.774	8625.22	-134.972	-97.4884	8662.77
				283.793	8843.93	-134.968	-93.4352	8885.54
				283.812	9061.01	-134.963	-88.9875	9107.08
				283.831	9276.09	-134.957	-84.112	9327.04
				283.85	9488.78	-134.951	-78.7729	9545.07
				283.869	9698.7	-134.944	-72.9323	9760.84
				283.888	9905.46	-134.936	-66.5495	9973.99
				283.908	10108.7	-134.927	-59.5816	10184.2
				283.927	10308	-134.917	-51.9828	10391.1
				283.946	10502.9	-134.907	-43.7044	10594.3
				283.965	10693.2	-134.894	-34.6952	10793.6
				283.984	10878.3	-134.881	-24.9008	10988.6
				284.003	11058.1	-134.866	-14.2639	11178.9
				284.022	11231.9	-134.849	-2.72417	11364.4
				284.041	11399.6	-134.831	9.78201	11544.6
				284.06	11560.8	-134.81	23.3213	11719.3
				284.079	11715.1	-134.788	37.9636	11888.2
				284.098	11862.1	-134.762	53.7821	12051.2
				284.117	12001.7	-134.734	70.8532	12207.8
				284.136	12133.4	-134.704	89.2565	12357.9
				284.155	12256.9	-134.669	109.075	12501.4
				284.174	12372.1	-134.631	130.395	12637.9
				284.193	12478.7	-134.59	153.305	12767.4
				284.212	12576.3	-134.543	177.898	12889.7
				284.231	12664.9	-134.492	204.268	13004.7
				284.25	12744.1	-134.436	232.515	13112.2
				284.269	12813.8	-134.374	262.739	13212.2
				284.288	12873.9	-134.305	295.043	13304.7
				284.307	12924.3	-134.23	329.532	13389.6
				284.326	12964.7	-134.147	366.315	13466.9
				284.345	12995.1	-134.055	405.502	13536.6
				284.364	13015.4	-133.955	447.202	13598.7
				284.383	13025.7	-133.845	491.529	13653.4
				284.402	13025.8	-133.724	538.596	13700.7
				284.421	13015.8	-133.591	588.517	13740.7
				284.44	12995.6	-133.445	641.406	13773.6
				284.459	12965.4	-133.285	697.376	13799.5
				284.478	12925.2	-133.11	756.541	13818.7
				284.497	12875.1	-132.918	819.012	13831.3
				284.516	12815.3	-132.708	884.899	13837.5
				284.535	12745.7	-132.479	954.31	13837.6
				284.554	12666.7	-132.228	1027.35	13831.8
				284.573	12578.3	-131.955	1104.12	13820.5
				284.592	12480.9	-131.656	1184.71	13804
				284.611	12374.5	-131.33	1269.22	13782.4
				284.63	12259.5	-130.975	1357.74	13756.3
				284.649	12136.1	-130.587	1450.35	13725.9
				284.668	12004.6	-130.166	1547.11	13691.6
				284.687	11865.2	-129.707	1648.1	13653.6
				284.706	11718.3	-129.208	1753.37	13612.5
				284.725	11564.2	-128.666	1862.97	13568.5
				284.744	11403.2	-128.077	1976.95	13522.1
				284.763	11235.6	-127.438	2095.32	13473.5
				284.782	11061.9	-126.744	2218.11	13423.3
				284.801	10882.3	-125.992	2345.33	13371.6
				284.82	10697.2	-125.177	2476.95	13319
				284.839	10507.1	-124.295	2612.98	13265.8
				284.858	10312.2	-123.34	2753.36	13212.3
				284.877	10113	-122.307	2898.06	13158.8
				284.897	9909.91	-121.19	3047.01	13105.7
				284.916	9703.22	-119.984	3200.13	13053.4
				284.935	9493.36	-118.682	3357.33	13002
				284.954	9280.73	-117.277	3518.49	12952
				284.973	9065.7	-115.762	3683.49	12903.4
				284.992	8848.65	-114.13	3852.18	12856.7
				285.011	8629.97	-112.372	4024.41	12812
				285.03	8410.03	-110.48	4199.99	12769.6
				285.049	8189.2	-108.444	4378.72	12729.5
				285.068	7967.82	-106.257	4560.4	12692
				285.087	7746.26	-103.907	4744.8	12657.2
				285.106	7524.86	-101.384	4931.66	12625.1
				285.125	7303.94	-98.6765	5120.72	12596
				285.144	7083.83	-95.7737	5311.7	12569.8
				285.163	6864.84	-92.663	5504.3	12546.5
				285.182	6647.26	-89.3317	5698.22	12526.2
				285.201	6431.39	-85.7663	5893.13	12508.8
				285.22	6217.5	-81.9528	6088.68	12494.2
				285.239	6005.83	-77.8764	6284.53	12482.5
				285.258	5796.65	-73.5217	6480.3	12473.5
				285.277	5590.19	-68.8727	6675.63	12467
				285.296	5386.65	-63.9126	6870.12	12462.9
				285.315	5186.25	-58.624	7063.37	12461
				285.334	4989.17	-52.9885	7255	12461.2
				285.353	4795.6	-46.9873	7444.58	12463.2
				285.372	4605.68	-40.6007	7631.71	12466.8
				285.391	4419.56	-33.8081	7815.96	12471.7
				285.41	4237.39	-26.5885	7996.91	12477.7
				285.429	4059.27	-18.9198	8174.16	12484.5
				285.448	3885.3	-10.7793	8347.27	12491.8
				285.467	3715.59	-2.1435	8515.84	12499.3
				285.486	3550.2	7.01192	8679.44	12506.7
				285.505	3389.2	16.712	8837.69	12513.6
				285.524	3232.63	26.9825	8990.17	12519.8
				285.543	3080.54	37.8501	9136.51	12524.9
				285.562	2932.96	49.3419	9276.32	12528.6
				285.581	2789.9	61.486	9409.25	12530.7
				285.6	2651.36	74.3112	9534.94	12530.6
				285.619	2517.34	87.8468	9653.06	12528.3
				285.638	2387.82	102.123	9763.29	12523.2
				285.657	2262.78	117.17	9865.34	12515.3
				285.676	2142.18	133.02	9958.92	12504.1
				285.695	2025.98	149.704	10043.8	12489.5
				285.714	1914.13	167.255	10119.7	12471.1
				285.733	1806.57	185.706	10186.5	12448.8
				285.752	1703.24	205.089	10243.9	12422.2
				285.771	1604.08	225.439	10291.8	12391.3
				285.79	1508.99	246.79	10330	12355.8
				285.809	1417.91	269.176	10358.5	12315.6
				285.828	1330.74	292.631	10377.2	12270.6
				285.847	1247.4	317.191	10386	12220.6
				285.866	1167.79	342.889	10384.9	12165.6
				285.885	1091.83	369.761	10373.9	12105.5
				285.904	1019.4	397.841	10353	12040.2
				285.924	950.414	427.164	10322.3	11969.9
				285.943	884.764	457.763	10281.8	11894.4
				285.962	822.346	489.673	10231.8	11813.8
				285.981	763.057	522.926	10172.2	11728.2
				286	706.791	557.556	10103.4	11637.8
				286.019	653.442	593.595	10025.5	11542.5
				286.038	602.906	631.074	9938.6	11442.6
				286.057	555.077	670.023	9843.09	11338.2
				286.076	509.851	710.472	9739.17	11229.5
				286.095	467.126	752.448	9627.14	11116.7
				286.114	426.798	795.98	9507.28	11000.1
				286.133	388.767	841.092	9379.94	10879.8
				286.152	352.935	887.809	9245.43	10756.2
				286.171	319.204	936.153	9104.11	10629.5
				286.19	287.479	986.145	8956.36	10500
				286.209	257.667	1037.8	8802.54	10368
				286.228	229.678	1091.14	8643.06	10233.9
				286.247	203.423	1146.18	8478.3	10097.9
				286.266	178.817	1202.93	8308.67	9960.44
				286.285	155.775	1261.4	8134.59	9821.79
				286.304	134.218	1321.6	7956.48	9682.31
				286.323	114.067	1383.53	7774.74	9542.35
				286.342	95.2467	1447.19	7589.81	9402.26
				286.361	77.6846	1512.59	7402.09	9262.38
				286.38	61.3107	1579.71	7212.01	9123.05
				286.399	46.0578	1648.56	7019.99	8984.62
				286.418	31.8614	1719.11	6826.42	8847.41
				286.437	18.6596	1791.36	6631.7	8711.74
				286.456	6.39324	1865.29	6436.24	8577.95
				286.475	-4.99414	1940.88	6240.42	8446.33
				286.494	-15.5565	2018.1	6044.61	8317.17
				286.513	-25.3453	2096.92	5849.17	8190.77
				286.532	-34.4095	2177.32	5654.46	8067.39
				286.551	-42.7955	2259.25	5460.81	7947.28
				286.57	-50.5476	2342.67	5268.54	7830.68
				286.589	-57.7075	2427.55	5077.97	7717.82
				286.608	-64.315	2513.83	4889.38	7608.91
				286.627	-70.4074	2601.45	4703.05	7504.11
				286.646	-76.0203	2690.37	4519.25	7403.62
				286.665	-81.187	2780.52	4338.21	7307.57
				286.684	-85.9389	2871.84	4160.17	7216.09
				286.703	-90.3058	2964.26	3985.33	7129.3
				286.722	-94.3153	3057.71	3813.88	7047.29
				286.741	-97.9938	3152.1	3646.01	6970.13
				286.76	-101.366	3247.36	3481.86	6897.88
				286.779	-104.454	3343.41	3321.58	6830.55
				286.798	-107.28	3440.15	3165.29	6768.18
				286.817	-109.864	3537.5	3013.11	6710.76
				286.836	-112.225	3635.35	2865.11	6658.25
				286.855	-114.38	3733.61	2721.38	6610.62
				286.874	-116.346	3832.18	2581.97	6567.82
				286.893	-118.137	3930.94	2446.93	6529.76
				286.913	-119.768	4029.8	2316.3	6496.35
				286.932	-121.252	4128.64	2190.08	6467.49
				286.951	-122.601	4227.35	2068.28	6443.05
				286.97	-123.827	4325.81	1950.9	6422.9
				286.989	-124.939	4423.89	1837.91	6406.88
				287.008	-125.947	4521.49	1729.29	6394.85
				287.027	-126.861	4618.47	1624.99	6386.62
				287.046	-127.688	4714.72	1524.96	6382.01
				287.065	-128.437	4810.11	1429.13	6380.83
				287.084	-129.113	4904.51	1337.46	6382.87
				287.103	-129.724	4997.79	1249.85	6387.93
				287.122	-130.275	5089.83	1166.23	6395.8
				287.141	-130.772	5180.5	1086.5	6406.25
				287.16	-131.22	5269.67	1010.58	6419.05
				287.179	-131.623	5357.22	938.368	6433.98
				287.198	-131.985	5443.01	869.76	6450.81
				287.217	-132.311	5526.93	804.651	6469.29
				287.236	-132.604	5608.85	742.934	6489.19
				287.255	-132.866	5688.63	684.499	6510.28
				287.274	-133.101	5766.18	629.232	6532.33
				287.293	-133.312	5841.36	577.022	6555.08
				287.312	-133.501	5914.06	527.753	6578.33
				287.331	-133.669	5984.16	481.313	6601.82
				287.35	-133.82	6051.57	437.587	6625.35
				287.369	-133.955	6116.16	396.463	6648.68
				287.388	-134.075	6177.84	357.827	6671.61
				287.407	-134.182	6236.5	321.57	6693.91
				287.426	-134.277	6292.06	287.582	6715.38
				287.445	-134.362	6344.42	255.756	6735.83
				287.464	-134.437	6393.49	225.986	6755.06
				287.483	-134.504	6439.21	198.17	6772.89
				287.502	-134.564	6481.48	172.208	6789.14
				287.521	-134.617	6520.24	148.003	6803.64
				287.54	-134.663	6555.42	125.459	6816.23
				287.559	-134.705	6586.97	104.485	6826.77
				287.578	-134.742	6614.83	84.9921	6835.1
				287.597	-134.774	6638.96	66.8959	6841.1
				287.616	-134.803	6659.32	50.1137	6844.64
				287.635	-134.828	6675.86	34.5666	6845.61
				287.654	-134.85	6688.56	20.179	6843.91
				287.673	-134.87	6697.41	6.87828	6839.43
				287.692	-134.887	6702.38	-5.40459	6832.11
				287.711	-134.902	6703.47	-16.7356	6821.85
				287.73	-134.916	6700.67	-27.1777	6808.59
				287.749	-134.928	6693.99	-36.7904	6792.29
				287.768	-134.938	6683.45	-45.6304	6772.9
				287.787	-134.947	6669.05	-53.7513	6750.37
				287.806	-134.955	6650.83	-61.204	6724.69
				287.825	-134.962	6628.81	-68.0362	6695.83
				287.844	-134.968	6603.03	-74.2932	6663.79
				287.863	-134.973	6573.54	-80.0175	6628.57
				287.882	-134.978	6540.39	-85.2489	6590.18
				287.901	-134.982	6503.62	-90.0251	6548.63
				287.921	-134.986	6463.31	-94.3812	6503.96
				287.94	-134.989	6419.52	-98.3499	6456.19
				287.959	-134.991	6372.31	-101.962	6405.38
				287.978	-134.994	6321.78	-105.246	6351.56
				287.997	-134.996	6268.01	-108.23	6294.8
				288.016	-134.997	6211.07	-110.936	6235.15
				288.035	-134.999	6151.07	-113.39	6172.69
				288.054	-135	6088.09	-115.612	6107.5
				288.073	-135.001	6022.25	-117.622	6039.65
				288.092	-135.002	5953.65	-119.438	5969.22
				288.111	-135.003	5882.39	-121.078	5896.32
				288.13	-135.004	5808.58	-122.556	5821.04
				288.149	-135.005	5732.35	-123.889	5743.47
				288.168	-135.005	5653.8	-125.088	5663.73
				288.187	-135.006	5573.06	-126.166	5581.91
				288.206	-135.006	5490.25	-127.134	5498.13
				288.225	-135.006	5405.5	-128.003	5412.5
				288.244	-135.007	5318.91	-128.782	5325.14
				288.263	-135.007	5230.64	-129.48	5236.17
				288.282	-135.007	5140.79	-130.104	5145.7
				288.301	-135.007	5049.5	-130.661	5053.85
				288.32	-135.008	4956.9	-131.159	4960.75
				288.339	-135.008	4863.11	-131.603	4866.52
				288.358	-135.008	4768.26	-131.999	4771.27
				288.377	-135.008	4672.48	-132.351	4675.14
				288.396	-135.008	4575.89	-132.664	4578.24
				288.415	-135.008	4478.62	-132.943	4480.69
				288.434	-135.008	4380.79	-133.19	4382.61
				288.453	-135.008	4282.53	-133.408	4284.13
				288.472	-135.008	4183.95	-133.602	4185.36
				288.491	-135.008	4085.17	-133.774	4086.41
				288.51	-135.008	3986.31	-133.926	3987.39
				288.529	-135.008	3887.48	-134.06	3888.43
				288.548	-135.008	3788.78	-134.178	3789.61
				288.567	-135.008	3690.34	-134.282	3691.07
				288.586	-135.009	3592.24	-134.373	3592.88
				288.605	-135.009	3494.6	-134.454	3495.16
				288.624	-135.009	3397.51	-134.525	3398
				288.643	-135.009	3301.07	-134.587	3301.49
				288.662	-135.009	3205.35	-134.642	3205.72
				288.681	-135.009	3110.46	-134.689	3110.78
				288.7	-135.009	3016.48	-134.731	3016.75
				288.719	-135.009	2923.47	-134.768	2923.72
				288.738	-135.009	2831.53	-134.8	2831.74
				288.757	-135.009	2740.72	-134.828	2740.9
				288.776	-135.009	2651.1	-134.852	2651.25
				288.795	-135.009	2562.74	-134.873	2562.88
				288.814	-135.009	2475.7	-134.892	2475.82
				288.833	-135.009	2390.03	-134.908	2390.13
				288.852	-135.009	2305.79	-134.921	2305.88
				288.871	-135.009	2223.02	-134.934	2223.09
				288.89	-135.009	2141.76	-134.944	2141.82
				288.91	-135.009	2062.05	-134.953	2062.11
				288.929	-135.009	1983.93	-134.961	1983.98
				288.948	-135.009	1907.42	-134.968	1907.46
				288.967	-135.009	1832.56	-134.973	1832.6
				288.986	-135.009	1759.37	-134.978	1759.4
				289.005	-135.009	1687.86	-134.983	1687.89
				289.024	-135.009	1618.06	-134.987	1618.08
				289.043	-135.009	1549.97	-134.99	1549.99
				289.062	-135.009	1483.61	-134.993	1483.62
				289.081	-135.009	1418.97	-134.995	1418.99
				289.1	-135.009	1356.07	-134.997	1356.08
				289.119	-135.009	1294.9	-134.999	1294.91
				289.138	-135.009	1235.47	-135	1235.48
				289.157	-135.009	1177.76	-135.001	1177.76
				289.176	-135.009	1121.76	-135.003	1121.77
				289.195	-135.009	1067.47	-135.003	1067.47
				289.214	-135.009	1014.87	-135.004	1014.87
				289.233	-135.009	963.947	-135.005	963.951
				289.252	-135.009	914.683	-135.005	914.686
				289.271	-135.009	867.058	-135.006	867.06
				289.29	-135.009	821.05	-135.006	821.052
				289.309	-135.009	776.636	-135.007	776.638
				289.328	-135.009	733.791	-135.007	733.793
				289.347	-135.009	692.49	-135.007	692.492
				289.366	-135.009	652.705	-135.007	652.706
				289.385	-135.009	614.406	-135.008	614.407
				289.404	-135.009	577.565	-135.008	577.566
				289.423	-135.009	542.15	-135.008	542.15
				289.442	-135.009	508.129	-135.008	508.13
				289.461	-135.009	475.471	-135.008	475.471
				289.48	-135.009	444.142	-135.008	444.142
				289.499	-135.009	414.108	-135.008	414.109
				289.518	-135.009	385.337	-135.008	385.337
				289.537	-135.009	357.793	-135.008	357.793
				289.556	-135.009	331.441	-135.008	331.441
				289.575	-135.009	306.248	-135.008	306.248
				289.594	-135.009	282.179	-135.008	282.179
				289.613	-135.009	259.198	-135.009	259.198
				289.632	-135.009	237.272	-135.009	237.272
				289.651	-135.009	216.365	-135.009	216.366
				289.67	-135.009	196.445	-135.009	196.445
				289.689	-135.009	177.476	-135.009	177.476
				289.708	-135.009	159.425	-135.009	159.425
				289.727	-135.009	142.259	-135.009	142.259
				289.746	-135.009	125.946	-135.009	125.946
				289.765	-135.009	110.453	-135.009	110.453
				289.784	-135.009	95.7492	-135.009	95.7492
				289.803	-135.009	81.8026	-135.009	81.8026
				289.822	-135.009	68.5832	-135.009	68.5832
				289.841	-135.009	56.0612	-135.009	56.0612
				289.86	-135.009	44.2076	-135.009	44.2076
				289.879	-135.009	32.9938	-135.009	32.9938
				289.899	-135.009	22.3922	-135.009	22.3922
				289.918	-135.009	12.3759	-135.009	12.3759
				289.937	-135.009	2.91855	-135.009	2.91855
				289.956	-135.009	-6.00524	-135.009	-6.00524
				289.975	-135.009	-14.4202	-135.009	-14.4202
				289.994	-135.009	-22.3503	-135.009	-22.3503
				290.013	-135.009	-29.8187	-135.009	-29.8187
				290.032	-135.009	-36.8477	-135.009	-36.8477
				290.051	-135.009	-43.4591	-135.009	-43.4591
				290.07	-135.009	-49.6737	-135.009	-49.6737
				290.089	-135.009	-55.5117	-135.009	-55.5117
				290.108	-135.009	-60.9923	-135.009	-60.9923
				290.127	-135.009	-66.1342	-135.009	-66.1342
				290.146	-135.009	-70.9553	-135.009	-70.9553
				290.165	-135.009	-75.4728	-135.009	-75.4728
				290.184	-135.009	-79.7031	-135.009	-79.7031
				290.203	-135.009	-83.662	-135.009	-83.662
				290.222	-135.009	-87.3646	-135.009	-87.3646
				290.241	-135.009	-90.8253	-135.009	-90.8253
				290.26	-135.009	-94.0579	-135.009	-94.0579
				290.279	-135.009	-97.0756	-135.009	-97.0756
				290.298	-135.009	-99.8908	-135.009	-99.8908
				290.317	-135.009	-102.516	-135.009	-102.516
				290.336	-135.009	-104.961	-135.009	-104.961
				290.355	-135.009	-107.239	-135.009	-107.239
				290.374	-135.009	-109.358	-135.009	-109.358
				290.393	-135.009	-111.329	-135.009	-111.329
				290.412	-135.009	-113.161	-135.009	-113.161
				290.431	-135.009	-114.863	-135.009	-114.863
				290.45	-135.009	-116.443	-135.009	-116.443
				290.469	-135.009	-117.908	-135.009	-117.908
				290.488	-135.009	-119.267	-135.009	-119.267
				290.507	-135.009	-120.526	-135.009	-120.526
				290.526	-135.009	-121.692	-135.009	-121.692
				290.545	-135.009	-122.771	-135.009	-122.771
				290.564	-135.009	-123.769	-135.009	-123.769
				290.583	-135.009	-124.691	-135.009	-124.691
				290.602	-135.009	-125.544	-135.009	-125.544
				290.621	-135.009	-126.33	-135.009	-126.33
				290.64	-135.009	-127.056	-135.009	-127.056
				290.659	-135.009	-127.725	-135.009	-127.725
				290.678	-135.009	-128.342	-135.009	-128.342
				290.697	-135.009	-128.91	-135.009	-128.91
				290.716	-135.009	-129.433	-135.009	-129.433
				290.735	-135.009	-129.914	-135.009	-129.914
				290.754	-135.009	-130.356	-135.009	-130.356
				290.773	-135.009	-130.762	-135.009	-130.762
				290.792	-135.009	-131.135	-135.009	-131.135
				290.811	-135.009	-131.477	-135.009	-131.477
				290.83	-135.009	-131.79	-135.009	-131.79
				290.849	-135.009	-132.078	-135.009	-132.078
				290.868	-135.009	-132.341	-135.009	-132.341
				290.887	-135.009	-132.582	-135.009	-132.582
				290.907	-135.009	-132.803	-135.009	-132.803
				290.926	-135.009	-133.005	-135.009	-133.005
				290.945	-135.009	-133.189	-135.009	-133.189
				290.964	-135.009	-133.357	-135.009	-133.357
				290.983	-135.009	-133.511	-135.009	-133.511
				291.002	-135.009	-133.651	-135.009	-133.651
				291.021	-135.009	-133.778	-135.009	-133.778
				291.04	-135.009	-133.895	-135.009	-133.895
				291.059	-135.009	-134	-135.009	-134
				291.078	-135.009	-134.097	-135.009	-134.097
				291.097	-135.009	-134.184	-135.009	-134.184
				291.116	-135.009	-134.264	-135.009	-134.264
				291.135	-135.009	-134.336	-135.009	-134.336
				291.154	-135.009	-134.402	-135.009	-134.402
				291.173	-135.009	-134.461	-135.009	-134.461
				291.192	-135.009	-134.515	-135.009	-134.515
				291.211	-135.009	-134.564	-135.009	-134.564
				291.23	-135.009	-134.608	-135.009	-134.608
				291.249	-135.009	-134.649	-135.009	-134.649
				291.268	-135.009	-134.685	-135.009	-134.685
				291.287	-135.009	-134.718	-135.009	-134.718
				291.306	-135.009	-134.747	-135.009	-134.747
				291.325	-135.009	-134.774	-135.009	-134.774
				291.344	-135.009	-134.798	-135.009	-134.798
				291.363	-135.009	-134.82	-135.009	-134.82
				291.382	-135.009	-134.839	-135.009	-134.839
				291.401	-135.009	-134.857	-135.009	-134.857
				291.42	-135.009	-134.873	-135.009	-134.873
				291.439	-135.009	-134.887	-135.009	-134.887
				291.458	-135.009	-134.9	-135.009	-134.9
				291.477	-135.009	-134.912	-135.009	-134.912
				291.496	-135.009	-134.922	-135.009	-134.922
				291.515	-135.009	-134.931	-135.009	-134.931
				291.534	-135.009	-134.94	-135.009	-134.94
				291.553	-135.009	-134.947	-135.009	-134.947
				291.572	-135.009	-134.954	-135.009	-134.954
				291.591	-135.009	-134.96	-135.009	-134.96
				291.61	-135.009	-134.965	-135.009	-134.965
				291.629	-135.009	-134.97	-135.009	-134.97
				291.648	-135.009	-134.974	-135.009	-134.974
				291.667	-135.009	-134.978	-135.009	-134.978
				291.686	-135.009	-134.981	-135.009	-134.981
				291.705	-135.009	-134.984	-135.009	-134.984
				291.724	-135.009	-134.987	-135.009	-134.987
				291.743	-135.009	-134.99	-135.009	-134.99
				291.762	-135.009	-134.992	-135.009	-134.992
				291.781	-135.009	-134.994	-135.009	-134.994
				291.8	-135.009	-134.995	-135.009	-134.995
				291.819	-135.009	-134.997	-135.009	-134.997
				291.838	-135.009	-134.998	-135.009	-134.998
				291.857	-135.009	-135	-135.009	-135
				291.876	-135.009	-135.001	-135.009	-135.001
				291.896	-135.009	-135.002	-135.009	-135.002
				291.915	-135.009	-135.002	-135.009	-135.002
				291.934	-135.009	-135.003	-135.009	-135.003
				291.953	-135.009	-135.004	-135.009	-135.004
				291.972	-135.009	-135.004	-135.009	-135.004
				291.991	-135.009	-135.005	-135.009	-135.005
				292.01	-135.009	-135.005	-135.009	-135.005
				292.029	-135.009	-135.006	-135.009	-135.006
				292.048	-135.009	-135.006	-135.009	-135.006
				292.067	-135.009	-135.006	-135.009	-135.006
				292.086	-135.009	-135.007	-135.009	-135.007
				292.105	-135.009	-135.007	-135.009	-135.007
				292.124	-135.009	-135.007	-135.009	-135.007
				292.143	-135.009	-135.007	-135.009	-135.007
				292.162	-135.009	-135.007	-135.009	-135.007
				292.181	-135.009	-135.008	-135.009	-135.008
				292.2	-135.009	-135.008	-135.009	-135.008
				292.219	-135.009	-135.008	-135.009	-135.008
				292.238	-135.009	-135.008	-135.009	-135.008
				292.257	-135.009	-135.008	-135.009	-135.008
				292.276	-135.009	-135.008	-135.009	-135.008
				292.295	-135.009	-135.008	-135.009	-135.008
				292.314	-135.009	-135.008	-135.009	-135.008
				292.333	-135.009	-135.008	-135.009	-135.008
				292.352	-135.009	-135.008	-135.009	-135.008
				292.371	-135.009	-135.008	-135.009	-135.008
				292.39	-135.009	-135.008	-135.009	-135.008
				292.409	-135.009	-135.008	-135.009	-135.008
				292.428	-135.009	-135.008	-135.009	-135.008
				292.447	-135.009	-135.008	-135.009	-135.008
				292.466	-135.009	-135.008	-135.009	-135.008
				292.485	-135.009	-135.008	-135.009	-135.008
				292.504	-135.009	-135.009	-135.009	-135.009
				292.523	-135.009	-135.009	-135.009	-135.009
				292.542	-135.009	-135.009	-135.009	-135.009
				292.561	-135.009	-135.009	-135.009	-135.009
				292.58	-135.009	-135.009	-135.009	-135.009
				292.599	-135.009	-135.009	-135.009	-135.009
				292.618	-135.009	-135.009	-135.009	-135.009
				292.637	-135.009	-135.009	-135.009	-135.009
				292.656	-135.009	-135.009	-135.009	-135.009
				292.675	-135.009	-135.009	-135.009	-135.009
				292.694	-135.009	-135.009	-135.009	-135.009
				292.713	-135.009	-135.009	-135.009	-135.009
				292.732	-135.009	-135.009	-135.009	-135.009
				292.751	-135.009	-135.009	-135.009	-135.009
				292.77	-135.009	-135.009	-135.009	-135.009
				292.789	-135.009	-135.009	-135.009	-135.009
				292.808	-135.009	-135.009	-135.009	-135.009
				292.827	-135.009	-135.009	-135.009	-135.009
				292.846	-135.009	-135.009	-135.009	-135.009
				292.865	-135.009	-135.009	-135.009	-135.009
				292.884	-135.009	-135.009	-135.009	-135.009
				292.904	-135.009	-135.009	-135.009	-135.009
				292.923	-135.009	-135.009	-135.009	-135.009
				292.942	-135.009	-135.009	-135.009	-135.009
				292.961	-135.009	-135.009	-135.009	-135.009
				292.98	-135.009	-135.009	-135.009	-135.009
				292.999	-135.009	-135.009	-135.009	-135.009
				293.018	-135.009	-135.009	-135.009	-135.009
				293.037	-135.009	-135.009	-135.009	-135.009
				293.056	-135.009	-135.009	-135.009	-135.009
				293.075	-135.009	-135.009	-135.009	-135.009
				293.094	-135.009	-135.009	-135.009	-135.009
				293.113	-135.009	-135.009	-135.009	-135.009
				293.132	-135.009	-135.009	-135.009	-135.009
				293.151	-135.009	-135.009	-135.009	-135.009
				293.17	-135.009	-135.009	-135.009	-135.009
				293.189	-135.009	-135.009	-135.009	-135.009
				293.208	-135.009	-135.009	-135.009	-135.009
				293.227	-135.009	-135.009	-135.009	-135.009
				293.246	-135.009	-135.009	-135.009	-135.009
				293.265	-135.009	-135.009	-135.009	-135.009
				293.284	-135.009	-135.009	-135.009	-135.009
				293.303	-135.009	-135.009	-135.009	-135.009
				293.322	-135.009	-135.009	-135.009	-135.009
				293.341	-135.009	-135.009	-135.009	-135.009
				293.36	-135.009	-135.009	-135.009	-135.009
				293.379	-135.009	-135.009	-135.009	-135.009
				293.398	-135.009	-135.009	-135.009	-135.009
				293.417	-135.009	-135.009	-135.009	-135.009
				293.436	-135.009	-135.009	-135.009	-135.009
				293.455	-135.009	-135.009	-135.009	-135.009
				293.474	-135.009	-135.009	-135.009	-135.009
				293.493	-135.009	-135.009	-135.009	-135.009
				293.512	-135.009	-135.009	-135.009	-135.009
				293.531	-135.009	-135.009	-135.009	-135.009
				293.55	-135.009	-135.009	-135.009	-135.009
				293.569	-135.009	-135.009	-135.009	-135.009
				293.588	-135.009	-135.009	-135.009	-135.009
				293.607	-135.009	-135.009	-135.009	-135.009
				293.626	-135.009	-135.009	-135.009	-135.009
				293.645	-135.009	-135.009	-135.009	-135.009
				293.664	-135.009	-135.009	-135.009	-135.009
				293.683	-135.009	-135.009	-135.009	-135.009
				293.702	-135.009	-135.009	-135.009	-135.009
				293.721	-135.009	-135.009	-135.009	-135.009
				293.74	-135.009	-135.009	-135.009	-135.009
				293.759	-135.009	-135.009	-135.009	-135.009
				293.778	-135.009	-135.009	-135.009	-135.009
				293.797	-135.009	-135.009	-135.009	-135.009
				293.816	-135.009	-135.009	-135.009	-135.009
				293.835	-135.009	-135.009	-135.009	-135.009
				293.854	-135.009	-135.009	-135.009	-135.009
				293.873	-135.009	-135.009	-135.009	-135.009
				293.892	-135.009	-135.009	-135.009	-135.009
				293.912	-135.009	-135.009	-135.009	-135.009
				293.931	-135.009	-135.009	-135.009	-135.009
				293.95	-135.009	-135.009	-135.009	-135.009
				293.969	-135.009	-135.009	-135.009	-135.009
				293.988	-135.009	-135.009	-135.009	-135.009
				294.007	-135.009	-135.009	-135.009	-135.009
				294.026	-135.009	-135.009	-135.009	-135.009
				294.045	-135.009	-135.009	-135.009	-135.009
				294.064	-135.009	-135.009	-135.009	-135.009
				294.083	-135.009	-135.009	-135.009	-135.009
				294.102	-135.009	-135.009	-135.009	-135.009
				294.121	-135.009	-135.009	-135.009	-135.009
				294.14	-135.009	-135.009	-135.009	-135.009
				294.159	-135.009	-135.009	-135.009	-135.009
				294.178	-135.009	-135.009	-135.009	-135.009
				294.197	-135.009	-135.009	-135.009	-135.009
				294.216	-135.009	-135.009	-135.009	-135.009
				294.235	-135.009	-135.009	-135.009	-135.009
				294.254	-135.009	-135.009	-135.009	-135.009
				294.273	-135.009	-135.009	-135.009	-135.009
				294.292	-135.009	-135.009	-135.009	-135.009
				294.311	-135.009	-135.009	-135.009	-135.009
				294.33	-135.009	-135.009	-135.009	-135.009
				294.349	-135.009	-135.009	-135.009	-135.009
				294.368	-135.009	-135.009	-135.009	-135.009
				294.387	-135.009	-135.009	-135.009	-135.009
				294.406	-135.009	-135.009	-135.009	-135.009
				294.425	-135.009	-135.009	-135.009	-135.009
				294.444	-135.009	-135.009	-135.009	-135.009
				294.463	-135.009	-135.009	-135.009	-135.009
				294.482	-135.009	-135.009	-135.009	-135.009
				294.501	-135.009	-135.009	-135.009	-135.009
				294.52	-135.009	-135.009	-135.009	-135.009
				294.539	-135.009	-135.009	-135.009	-135.009
				294.558	-135.009	-135.009	-135.009	-135.009
				294.577	-135.009	-135.009	-135.009	-135.009
				294.596	-135.009	-135.009	-135.009	-135.009
				294.615	-135.009	-135.009	-135.009	-135.009
				294.634	-135.009	-135.009	-135.009	-135.009
				294.653	-135.009	-135.009	-135.009	-135.009
				294.672	-135.009	-135.009	-135.009	-135.009
				294.691	-135.009	-135.009	-135.009	-135.009
				294.71	-135.009	-135.009	-135.009	-135.009
				294.729	-135.009	-135.009	-135.009	-135.009
				294.748	-135.009	-135.009	-135.009	-135.009
				294.767	-135.009	-135.009	-135.009	-135.009
				294.786	-135.009	-135.009	-135.009	-135.009
				294.805	-135.009	-135.009	-135.009	-135.009
				294.824	-135.009	-135.009	-135.009	-135.009
				294.843	-135.009	-135.009	-135.009	-135.009
				294.862	-135.009	-135.009	-135.009	-135.009
				294.881	-135.009	-135.009	-135.009	-135.009
				294.901	-135.009	-135.009	-135.009	-135.009
				294.92	-135.009	-135.009	-135.009	-135.009
				294.939	-135.009	-135.009	-135.009	-135.009
				294.958	-135.009	-135.009	-135.009	-135.009
				294.977	-135.009	-135.009	-135.009	-135.009
				294.996	-135.009	-135.009	-135.009	-135.009

## Sheet: Figure 2d
	p-CuNW			G-CuNW			AA-CuNW			cAA-CuNW
	Wavenumber (cm-1)	Transmittance (a.u.)		Wavenumber (cm-1)	Transmittance (a.u.)		Wavenumber (cm-1)	Transmittance (a.u.)		Wavenumber (cm-1)	Transmittance (a.u.)
	1000.87	0.42977		1000.87	3.13203		1000.87	5.97622		1000.87	8.97424
	1002.8	0.44593		1002.8	3.25577		1002.8	5.96025		1002.8	9.036
	1004.73	0.33945		1004.73	3.25806		1004.73	5.84449		1004.73	9.03881
	1006.66	0.23934		1006.66	3.25462		1006.66	5.76509		1006.66	9.02836
	1008.59	0.24771		1008.59	3.25854		1008.59	5.75858		1008.59	8.96489
	1010.52	0.33319		1010.52	3.23738		1010.52	5.79258		1010.52	8.90553
	1012.45	0.3708		1012.45	3.30447		1012.45	5.88282		1012.45	8.82129
	1014.37	0.31218		1014.37	3.25446		1014.37	5.86872		1014.37	8.75085
	1016.3	0.24973		1016.3	3.07336		1016.3	5.83442		1016.3	8.76321
	1018.23	0.20255		1018.23	3.05245		1018.23	5.79169		1018.23	8.71856
	1020.16	0.22583		1020.16	3.23041		1020.16	5.67193		1020.16	8.72668
	1022.09	0.25185		1022.09	3.256		1022.09	5.62505		1022.09	8.73711
	1024.02	0.33949		1024.02	3.25676		1024.02	5.65939		1024.02	8.67018
	1025.94	0.28565		1025.94	3.23091		1025.94	5.62298		1025.94	8.54461
	1027.87	0.20357		1027.87	3.2007		1027.87	5.52247		1027.87	8.55383
	1029.8	0.23142		1029.8	3.18713		1029.8	5.51118		1029.8	8.63158
	1031.73	0.27154		1031.73	3.2624		1031.73	5.54754		1031.73	8.61439
	1033.66	0.19579		1033.66	3.38193		1033.66	5.52581		1033.66	8.48295
	1035.59	0.19911		1035.59	3.30806		1035.59	5.50841		1035.59	8.4053
	1037.52	0.17051		1037.52	3.17719		1037.52	5.4971		1037.52	8.42692
	1039.44	0.10891		1039.44	3.11804		1039.44	5.49004		1039.44	8.39039
	1041.37	0.12975		1041.37	3.02804		1041.37	5.46339		1041.37	8.29581
	1043.3	0.17738		1043.3	3.03813		1043.3	5.40393		1043.3	8.29405
	1045.23	0.10867		1045.23	3.04206		1045.23	5.35339		1045.23	8.17836
	1047.16	0.04711		1047.16	3.03665		1047.16	5.37003		1047.16	8.09739
	1049.09	0.02891		1049.09	2.95757		1049.09	5.38933		1049.09	8.07663
	1051.01	0.07509		1051.01	2.86619		1051.01	5.39514		1051.01	8.09556
	1052.94	0.13269		1052.94	2.77539		1052.94	5.37167		1052.94	8.09064
	1054.87	0.11333		1054.87	2.74388		1054.87	5.31932		1054.87	8.05983
	1056.8	0.02879		1056.8	2.78834		1056.8	5.31405		1056.8	8.07835
	1058.73	0.02696		1058.73	2.85984		1058.73	5.24882		1058.73	8.109
	1060.66	0.07283		1060.66	2.92624		1060.66	5.24316		1060.66	8.08475
	1062.59	-0.00829		1062.59	2.98611		1062.59	5.24797		1062.59	8.03937
	1064.51	-0.11115		1064.51	3.02903		1064.51	5.23121		1064.51	7.87215
	1066.44	-0.07277		1066.44	2.98723		1066.44	5.18625		1066.44	7.86243
	1068.37	0.02258		1068.37	2.96108		1068.37	5.1954		1068.37	8.01746
	1070.3	0.05606		1070.3	2.95627		1070.3	5.27902		1070.3	8.07491
	1072.23	0.01879		1072.23	2.92553		1072.23	5.34673		1072.23	8.00774
	1074.16	-0.01728		1074.16	2.87471		1074.16	5.29411		1074.16	7.96933
	1076.08	0.000634377		1076.08	2.93422		1076.08	5.25639		1076.08	8.01446
	1078.01	-0.01624		1078.01	2.99476		1078.01	5.29967		1078.01	8.09928
	1079.94	0.06079		1079.94	3.01546		1079.94	5.2861		1079.94	8.17866
	1081.87	0.15802		1081.87	3.08495		1081.87	5.3176		1081.87	8.20126
	1083.8	0.14385		1083.8	3.04482		1083.8	5.34122		1083.8	8.21191
	1085.73	0.12419		1085.73	2.96026		1085.73	5.26943		1085.73	8.24606
	1087.65	0.14789		1087.65	3.00854		1087.65	5.1885		1087.65	8.28107
	1089.58	0.21433		1089.58	3.08102		1089.58	5.20862		1089.58	8.30827
	1091.51	0.2473		1091.51	3.1763		1091.51	5.30811		1091.51	8.32169
	1093.44	0.19084		1093.44	3.22107		1093.44	5.32556		1093.44	8.30304
	1095.37	0.18358		1095.37	3.17869		1095.37	5.23284		1095.37	8.31093
	1097.3	0.20478		1097.3	3.11214		1097.3	5.11796		1097.3	8.34535
	1099.23	0.16264		1099.23	3.08704		1099.23	5.18213		1099.23	8.32045
	1101.15	0.13724		1101.15	3.05557		1101.15	5.23662		1101.15	8.25245
	1103.08	0.16472		1103.08	3.03754		1103.08	5.19245		1103.08	8.32139
	1105.01	0.18134		1105.01	3.045		1105.01	5.18009		1105.01	8.34374
	1106.94	0.21033		1106.94	3.00846		1106.94	5.13606		1106.94	8.27057
	1108.87	0.25376		1108.87	2.94215		1108.87	5.14162		1108.87	8.22922
	1110.8	0.24127		1110.8	2.98282		1110.8	5.1608		1110.8	8.3049
	1112.72	0.21481		1112.72	3.04106		1112.72	5.26011		1112.72	8.33658
	1114.65	0.23652		1114.65	3.00828		1114.65	5.24934		1114.65	8.23013
	1116.58	0.21855		1116.58	3.0011		1116.58	5.14145		1116.58	8.28799
	1118.51	0.20262		1118.51	2.95169		1118.51	5.19681		1118.51	8.40964
	1120.44	0.26535		1120.44	2.93575		1120.44	5.25062		1120.44	8.43782
	1122.37	0.32392		1122.37	3.03275		1122.37	5.26071		1122.37	8.42733
	1124.3	0.30267		1124.3	3.0833		1124.3	5.31246		1124.3	8.38232
	1126.22	0.2618		1126.22	3.06465		1126.22	5.33342		1126.22	8.3128
	1128.15	0.28564		1128.15	3.04526		1128.15	5.32593		1128.15	8.35397
	1130.08	0.3042		1130.08	3.03356		1130.08	5.3329		1130.08	8.37479
	1132.01	0.338		1132.01	3.07546		1132.01	5.34011		1132.01	8.39431
	1133.94	0.36265		1133.94	3.06481		1133.94	5.31486		1133.94	8.45551
	1135.87	0.35136		1135.87	3.06081		1135.87	5.34488		1135.87	8.51214
	1137.8	0.3905		1137.8	3.16958		1137.8	5.39832		1137.8	8.4992
	1139.72	0.39672		1139.72	3.21741		1139.72	5.48417		1139.72	8.45298
	1141.65	0.37723		1141.65	3.17709		1141.65	5.46425		1141.65	8.37121
	1143.58	0.38636		1143.58	3.17264		1143.58	5.47159		1143.58	8.41291
	1145.51	0.35804		1145.51	3.09693		1145.51	5.56749		1145.51	8.53882
	1147.44	0.34465		1147.44	3.0576		1147.44	5.60564		1147.44	8.58449
	1149.37	0.32568		1149.37	3.10631		1149.37	5.61159		1149.37	8.59097
	1151.3	0.35381		1151.3	3.13492		1151.3	5.55607		1151.3	8.64371
	1153.22	0.33888		1153.22	3.12574		1153.22	5.54326		1153.22	8.6977
	1155.15	0.27883		1155.15	3.13513		1155.15	5.63109		1155.15	8.74189
	1157.08	0.31709		1157.08	3.09883		1157.08	5.66624		1157.08	8.74097
	1159.01	0.38716		1159.01	3.04277		1159.01	5.68105		1159.01	8.74851
	1160.94	0.32089		1160.94	3.04709		1160.94	5.67416		1160.94	8.80834
	1162.87	0.2704		1162.87	3.12408		1162.87	5.6421		1162.87	8.85632
	1164.79	0.24404		1164.79	3.16542		1164.79	5.59877		1164.79	8.86835
	1166.72	0.22059		1166.72	3.12731		1166.72	5.6176		1166.72	8.85222
	1168.65	0.22155		1168.65	3.01119		1168.65	5.6846		1168.65	8.83757
	1170.58	0.20652		1170.58	3.03148		1170.58	5.72297		1170.58	8.87802
	1172.51	0.14274		1172.51	3.14519		1172.51	5.7551		1172.51	8.92975
	1174.44	0.10981		1174.44	3.18779		1174.44	5.72777		1174.44	8.94929
	1176.37	0.19895		1176.37	3.10523		1176.37	5.75967		1176.37	8.94971
	1178.29	0.23022		1178.29	3.04797		1178.29	5.81614		1178.29	8.95604
	1180.22	0.22036		1180.22	3.01909		1180.22	5.78622		1180.22	9.00052
	1182.15	0.22588		1182.15	3.01503		1182.15	5.77579		1182.15	9.04159
	1184.08	0.20435		1184.08	3.02202		1184.08	5.78191		1184.08	9.03021
	1186.01	0.17037		1186.01	3.04883		1186.01	5.79914		1186.01	9.01289
	1187.94	0.15217		1187.94	3.09406		1187.94	5.80391		1187.94	9.02557
	1189.86	0.11845		1189.86	3.07998		1189.86	5.83245		1189.86	8.96385
	1191.79	0.09471		1191.79	3.0705		1191.79	5.87406		1191.79	8.93487
	1193.72	0.09903		1193.72	3.07487		1193.72	5.89221		1193.72	8.96966
	1195.65	0.0785		1195.65	3.05681		1195.65	5.83483		1195.65	9.02468
	1197.58	0.10084		1197.58	2.98217		1197.58	5.80653		1197.58	9.01781
	1199.51	0.10222		1199.51	2.96074		1199.51	5.83747		1199.51	9.02123
	1201.43	0.0828		1201.43	3.0018		1201.43	5.89353		1201.43	9.0145
	1203.36	0.03684		1203.36	3.05567		1203.36	5.93215		1203.36	8.98127
	1205.29	-0.01664		1205.29	3.03461		1205.29	5.97303		1205.29	8.99269
	1207.22	-0.00676		1207.22	2.99014		1207.22	5.95876		1207.22	8.97231
	1209.15	-0.01773		1209.15	3.03852		1209.15	5.90698		1209.15	8.93078
	1211.08	0.02851		1211.08	3.08989		1211.08	5.92421		1211.08	8.91528
	1213.01	0.04268		1213.01	3		1213.01	5.95412		1213.01	8.92204
	1214.93	0.02068		1214.93	3.00603		1214.93	5.97544		1214.93	8.91471
	1216.86	0.13033		1216.86	3.07081		1216.86	6		1216.86	8.92255
	1218.79	0.09838		1218.79	3.06189		1218.79	5.94472		1218.79	8.94078
	1220.72	-0.04786		1220.72	3.02391		1220.72	5.91376		1220.72	8.89134
	1222.65	-0.01648		1222.65	3.03768		1222.65	5.95518		1222.65	8.86896
	1224.58	0.00413		1224.58	3.0565		1224.58	5.96183		1224.58	8.88743
	1226.51	-0.00841		1226.51	3.05456		1226.51	5.89723		1226.51	8.90279
	1228.43	-0.02515		1228.43	3.06098		1228.43	5.85861		1228.43	8.87432
	1230.36	0.000617624		1230.36	3.09186		1230.36	5.87999		1230.36	8.85924
	1232.29	0		1232.29	3.07451		1232.29	5.87384		1232.29	8.87435
	1234.22	-0.00137		1234.22	3.01659		1234.22	5.87914		1234.22	8.90552
	1236.15	0.0479		1236.15	2.98407		1236.15	5.87088		1236.15	8.92778
	1238.08	0.05213		1238.08	2.98503		1238.08	5.88475		1238.08	8.93438
	1240	-0.01807		1240	3.02637		1240	5.97157		1240	8.92607
	1241.93	-0.000109691		1241.93	3.07855		1241.93	5.9843		1241.93	8.97148
	1243.86	0.07588		1243.86	3.12632		1243.86	5.96057		1243.86	8.99833
	1245.79	0.08598		1245.79	3.11658		1245.79	5.96613		1245.79	8.97635
	1247.72	0.02948		1247.72	3.05782		1247.72	6.00927		1247.72	8.95667
	1249.65	0.00576		1249.65	3.05651		1249.65	5.98878		1249.65	8.97077
	1251.58	0.02537		1251.58	3.13472		1251.58	5.94023		1251.58	8.91786
	1253.5	0.00739		1253.5	3.19726		1253.5	5.94239		1253.5	8.88407
	1255.43	0.03901		1255.43	3.17884		1255.43	5.93636		1255.43	8.86798
	1257.36	0.05194		1257.36	3.07476		1257.36	5.9183		1257.36	8.87437
	1259.29	-0.0153		1259.29	3.04876		1259.29	5.93064		1259.29	8.89883
	1261.22	-0.06589		1261.22	3.0167		1261.22	5.90315		1261.22	8.87906
	1263.15	-0.04325		1263.15	2.95487		1263.15	5.85449		1263.15	8.82607
	1265.07	-0.02564		1265.07	2.92781		1265.07	5.81896		1265.07	8.80013
	1267	-0.0207		1267	2.92896		1267	5.80858		1267	8.82554
	1268.93	0.01348		1268.93	2.92065		1268.93	5.88055		1268.93	8.84898
	1270.86	0.05363		1270.86	2.99749		1270.86	5.89703		1270.86	8.87721
	1272.79	0.01897		1272.79	3.05059		1272.79	5.863		1272.79	8.85146
	1274.72	0.01151		1274.72	3.00698		1274.72	5.84489		1274.72	8.79051
	1276.64	0.05134		1276.64	3.00904		1276.64	5.86199		1276.64	8.78902
	1278.57	0.07497		1278.57	2.96287		1278.57	5.87477		1278.57	8.81121
	1280.5	0.08728		1280.5	2.95067		1280.5	5.88481		1280.5	8.80478
	1282.43	0.10542		1282.43	2.94427		1282.43	5.91211		1282.43	8.76457
	1284.36	0.10171		1284.36	2.91898		1284.36	5.94003		1284.36	8.72563
	1286.29	0.06966		1286.29	2.98623		1286.29	5.93513		1286.29	8.75791
	1288.22	0.07577		1288.22	3.01653		1288.22	5.95103		1288.22	8.78196
	1290.14	0.09415		1290.14	2.99236		1290.14	5.95907		1290.14	8.77816
	1292.07	0.08357		1292.07	3.00993		1292.07	5.95426		1292.07	8.74949
	1294	0.03073		1294	3.00984		1294	5.93132		1294	8.75106
	1295.93	-0.00463		1295.93	2.96506		1295.93	5.89337		1295.93	8.7492
	1297.86	-0.01637		1297.86	2.96029		1297.86	5.89297		1297.86	8.74041
	1299.79	-0.00498		1299.79	3.00164		1299.79	5.8754		1299.79	8.72372
	1301.71	0.01753		1301.71	3.02432		1301.71	5.82591		1301.71	8.71865
	1303.64	0.01781		1303.64	3.05614		1303.64	5.81476		1303.64	8.70638
	1305.57	0.03033		1305.57	3.08037		1305.57	5.81484		1305.57	8.71615
	1307.5	0.09951		1307.5	3.06937		1307.5	5.83576		1307.5	8.71905
	1309.43	0.10174		1309.43	3.05161		1309.43	5.88793		1309.43	8.6643
	1311.36	0.08229		1311.36	3.03821		1311.36	5.88278		1311.36	8.64428
	1313.29	0.07309		1313.29	2.99804		1313.29	5.82889		1313.29	8.60381
	1315.21	0.11107		1315.21	2.97561		1315.21	5.78778		1315.21	8.55455
	1317.14	0.13306		1317.14	3.02069		1317.14	5.78474		1317.14	8.56443
	1319.07	0.11271		1319.07	3.08382		1319.07	5.75745		1319.07	8.5702
	1321	0.08166		1321	3.07297		1321	5.74998		1321	8.54621
	1322.93	0.10158		1322.93	3.09318		1322.93	5.76772		1322.93	8.5408
	1324.86	0.11617		1324.86	3.12386		1324.86	5.78848		1324.86	8.58076
	1326.79	0.11813		1326.79	3.13117		1326.79	5.80416		1326.79	8.59095
	1328.71	0.13432		1328.71	3.16723		1328.71	5.82708		1328.71	8.59689
	1330.64	0.11924		1330.64	3.15698		1330.64	5.82357		1330.64	8.60303
	1332.57	0.09897		1332.57	3.11587		1332.57	5.80809		1332.57	8.53771
	1334.5	0.138		1334.5	3.03056		1334.5	5.80867		1334.5	8.49719
	1336.43	0.15292		1336.43	3.0572		1336.43	5.81277		1336.43	8.45385
	1338.36	0.14345		1338.36	3.12776		1338.36	5.84196		1338.36	8.40693
	1340.28	0.13208		1340.28	3.15891		1340.28	5.81201		1340.28	8.41224
	1342.21	0.14251		1342.21	3.2042		1342.21	5.75052		1342.21	8.42527
	1344.14	0.1519		1344.14	3.1836		1344.14	5.70858		1344.14	8.39511
	1346.07	0.12944		1346.07	3.15751		1346.07	5.72581		1346.07	8.37054
	1348	0.08869		1348	3.17446		1348	5.72956		1348	8.39644
	1349.93	0.02219		1349.93	3.14911		1349.93	5.69071		1349.93	8.36065
	1351.86	0.04359		1351.86	3.10411		1351.86	5.7142		1351.86	8.29825
	1353.78	0.06116		1353.78	3.13709		1353.78	5.72337		1353.78	8.28925
	1355.71	0.06149		1355.71	3.15442		1355.71	5.68058		1355.71	8.25973
	1357.64	0.13609		1357.64	3.13582		1357.64	5.67046		1357.64	8.2509
	1359.57	0.14673		1359.57	3.12428		1359.57	5.65839		1359.57	8.25546
	1361.5	0.1073		1361.5	3.0772		1361.5	5.5877		1361.5	8.18668
	1363.43	0.11545		1363.43	3.0926		1363.43	5.46956		1363.43	8.11172
	1365.35	0.10416		1365.35	3.07743		1365.35	5.40346		1365.35	8.13846
	1367.28	0.10409		1367.28	3.05389		1367.28	5.43203		1367.28	8.18546
	1369.21	0.10941		1369.21	3.05202		1369.21	5.46272		1369.21	8.16673
	1371.14	0.04594		1371.14	3.07332		1371.14	5.4649		1371.14	8.10776
	1373.07	-0.02636		1373.07	2.99713		1373.07	5.53354		1373.07	8.04355
	1375	-0.03975		1375	2.96135		1375	5.55148		1375	8.02378
	1376.92	0.01432		1376.92	2.95562		1376.92	5.49918		1376.92	7.97922
	1378.85	-0.00689		1378.85	2.92745		1378.85	5.46527		1378.85	7.998
	1380.78	-0.05604		1380.78	2.92066		1380.78	5.50375		1380.78	8.03185
	1382.71	-0.05139		1382.71	2.95415		1382.71	5.51709		1382.71	7.96524
	1384.64	-0.07622		1384.64	2.96381		1384.64	5.54383		1384.64	7.96245
	1386.57	-0.10467		1386.57	2.92294		1386.57	5.58735		1386.57	8.06349
	1388.5	-0.05967		1388.5	2.87233		1388.5	5.61708		1388.5	8.07246
	1390.42	-0.02659		1390.42	2.89465		1390.42	5.60452		1390.42	8.03525
	1392.35	-0.03879		1392.35	2.87277		1392.35	5.58494		1392.35	7.99731
	1394.28	-0.04082		1394.28	2.86355		1394.28	5.5987		1394.28	8.03617
	1396.21	0.01952		1396.21	2.93763		1396.21	5.62901		1396.21	8.11982
	1398.14	0.04754		1398.14	2.93794		1398.14	5.59738		1398.14	8.13751
	1400.07	0.03806		1400.07	2.89047		1400.07	5.58309		1400.07	8.12468
	1401.99	0.00214		1401.99	2.88779		1401.99	5.58308		1401.99	8.09705
	1403.92	0		1403.92	2.87186		1403.92	5.5791		1403.92	8.05437
	1405.85	0.02369		1405.85	2.88897		1405.85	5.59837		1405.85	8.07707
	1407.78	0.02598		1407.78	2.94032		1407.78	5.60486		1407.78	8.12909
	1409.71	0.02364		1409.71	2.93178		1409.71	5.59017		1409.71	8.19592
	1411.64	0.10592		1411.64	2.91038		1411.64	5.5956		1411.64	8.22076
	1413.57	0.11275		1413.57	2.95107		1413.57	5.61917		1413.57	8.24289
	1415.49	0.08534		1415.49	3.05271		1415.49	5.61417		1415.49	8.28685
	1417.42	0.11363		1417.42	3.11998		1417.42	5.59687		1417.42	8.26095
	1419.35	0.12057		1419.35	3.15903		1419.35	5.66685		1419.35	8.26294
	1421.28	0.1363		1421.28	3.16496		1421.28	5.66607		1421.28	8.26022
	1423.21	0.17695		1423.21	3.16512		1423.21	5.64228		1423.21	8.23623
	1425.14	0.21889		1425.14	3.13927		1425.14	5.66843		1425.14	8.28848
	1427.07	0.20897		1427.07	3.06509		1427.07	5.6652		1427.07	8.35531
	1428.99	0.17787		1428.99	3.0735		1428.99	5.62852		1428.99	8.34903
	1430.92	0.21132		1430.92	3.13846		1430.92	5.66584		1430.92	8.3592
	1432.85	0.23809		1432.85	3.13054		1432.85	5.71235		1432.85	8.36296
	1434.78	0.22309		1434.78	3.09285		1434.78	5.69968		1434.78	8.39475
	1436.71	0.20517		1436.71	3.09541		1436.71	5.72394		1436.71	8.44673
	1438.64	0.17514		1438.64	3.0917		1438.64	5.77247		1438.64	8.40032
	1440.57	0.19249		1440.57	3.0922		1440.57	5.76731		1440.57	8.37637
	1442.49	0.20532		1442.49	3.10522		1442.49	5.74283		1442.49	8.40158
	1444.42	0.17542		1444.42	3.12247		1444.42	5.75852		1444.42	8.44263
	1446.35	0.16436		1446.35	3.10921		1446.35	5.71587		1446.35	8.44282
	1448.28	0.11672		1448.28	3.07506		1448.28	5.69641		1448.28	8.43065
	1450.21	0.06924		1450.21	3.0656		1450.21	5.74199		1450.21	8.41481
	1452.13	0.08711		1452.13	3.0919		1452.13	5.76244		1452.13	8.38429
	1454.06	0.11505		1454.06	3.11849		1454.06	5.77148		1454.06	8.37367
	1455.99	0.10716		1455.99	3.1509		1455.99	5.77094		1455.99	8.40395
	1457.92	0.11228		1457.92	3.12168		1457.92	5.77342		1457.92	8.43817
	1459.85	0.11139		1459.85	3.08272		1459.85	5.70249		1459.85	8.50619
	1461.78	0.06934		1461.78	3.04053		1461.78	5.70812		1461.78	8.55478
	1463.71	0.04174		1463.71	3.02713		1463.71	5.76041		1463.71	8.61151
	1465.63	0.03201		1465.63	3.0563		1465.63	5.75782		1465.63	8.63471
	1467.56	0.00533		1467.56	3.08258		1467.56	5.74646		1467.56	8.58015
	1469.49	0.00412		1469.49	3.10341		1469.49	5.77791		1469.49	8.56678
	1471.42	0.03025		1471.42	3.09256		1471.42	5.78857		1471.42	8.61524
	1473.35	-0.01444		1473.35	3.06831		1473.35	5.79082		1473.35	8.66153
	1475.28	-0.01803		1475.28	3.03583		1475.28	5.82691		1475.28	8.69313
	1477.2	0.0078		1477.2	2.98185		1477.2	5.80818		1477.2	8.75392
	1479.13	0.02928		1479.13	2.96128		1479.13	5.79913		1479.13	8.75234
	1481.06	0.06011		1481.06	2.98785		1481.06	5.84576		1481.06	8.74971
	1482.99	0.08966		1482.99	3.03838		1482.99	5.88384		1482.99	8.80414
	1484.92	0.10185		1484.92	3.04549		1484.92	5.93774		1484.92	8.83014
	1486.85	0.03391		1486.85	2.9911		1486.85	5.90057		1486.85	8.86561
	1488.78	0.02084		1488.78	2.95804		1488.78	5.82661		1488.78	8.85198
	1490.7	0.05248		1490.7	2.99871		1490.7	5.82505		1490.7	8.87281
	1492.63	0.06148		1492.63	3.00306		1492.63	5.86796		1492.63	8.93323
	1494.56	0.08507		1494.56	2.95798		1494.56	5.92588		1494.56	8.92094
	1496.49	0.10834		1496.49	2.94402		1496.49	5.95808		1496.49	8.89412
	1498.42	0.11537		1498.42	2.96137		1498.42	5.94959		1498.42	8.8909
	1500.35	0.09862		1500.35	3.00118		1500.35	5.95943		1500.35	8.90697
	1502.28	0.11382		1502.28	3.00504		1502.28	5.93198		1502.28	8.98037
	1504.2	0.09995		1504.2	3.0056		1504.2	5.84934		1504.2	8.99017
	1506.13	0.06471		1506.13	3.00175		1506.13	5.80816		1506.13	9.04204
	1508.06	0.07144		1508.06	3.00078		1508.06	5.88579		1508.06	9.00527
	1509.99	0.122		1509.99	3.01053		1509.99	5.94494		1509.99	8.92978
	1511.92	0.11797		1511.92	2.98721		1511.92	5.92919		1511.92	8.94794
	1513.85	0.09055		1513.85	3.02348		1513.85	5.91296		1513.85	8.98646
	1515.78	0.08193		1515.78	3.07163		1515.78	5.92737		1515.78	8.97726
	1517.7	0.05939		1517.7	3.05504		1517.7	5.94109		1517.7	8.96766
	1519.63	0.05999		1519.63	3.03777		1519.63	5.94956		1519.63	8.95343
	1521.56	0.09044		1521.56	3.0093		1521.56	5.99184		1521.56	8.99401
	1523.49	0.12		1523.49	2.99077		1523.49	6.00128		1523.49	9.00886
	1525.42	0.11678		1525.42	2.98744		1525.42	5.9737		1525.42	8.9864
	1527.35	0.11724		1527.35	2.99989		1527.35	5.96681		1527.35	8.95694
	1529.27	0.0919		1529.27	3.01059		1529.27	5.96009		1529.27	8.93897
	1531.2	0.12221		1531.2	3.01965		1531.2	5.95886		1531.2	8.94548
	1533.13	0.23503		1533.13	3.05568		1533.13	5.89685		1533.13	8.93703
	1535.06	0.28718		1535.06	3.06787		1535.06	5.91337		1535.06	8.98827
	1536.99	0.27538		1536.99	3.09152		1536.99	5.98365		1536.99	9.0302
	1538.92	0.2215		1538.92	3.08701		1538.92	6.00372		1538.92	9.01532
	1540.85	0.10834		1540.85	3.09626		1540.85	5.97356		1540.85	9.00881
	1542.77	0.09254		1542.77	3.12237		1542.77	5.96173		1542.77	8.98822
	1544.7	0.15915		1544.7	3.10084		1544.7	5.97619		1544.7	8.95634
	1546.63	0.15981		1546.63	3.0576		1546.63	5.96097		1546.63	8.94462
	1548.56	0.13717		1548.56	3.0831		1548.56	5.96305		1548.56	8.95002
	1550.49	0.12395		1550.49	3.09233		1550.49	5.94885		1550.49	8.95375
	1552.42	0.13506		1552.42	3.12398		1552.42	5.9282		1552.42	8.91195
	1554.34	0.15586		1554.34	3.13207		1554.34	5.94134		1554.34	8.83016
	1556.27	0.17701		1556.27	3.12935		1556.27	5.89743		1556.27	8.74929
	1558.2	0.2069		1558.2	3.05214		1558.2	5.84075		1558.2	8.69014
	1560.13	0.15684		1560.13	2.9559		1560.13	5.85463		1560.13	8.71244
	1562.06	0.15463		1562.06	3.03553		1562.06	5.86831		1562.06	8.65334
	1563.99	0.14231		1563.99	3.09364		1563.99	5.84456		1563.99	8.6419
	1565.91	0.10457		1565.91	3.06136		1565.91	5.82819		1565.91	8.66476
	1567.84	0.10909		1567.84	3.02916		1567.84	5.78541		1567.84	8.66707
	1569.77	0.07052		1569.77	2.98868		1569.77	5.7404		1569.77	8.59587
	1571.7	0.05676		1571.7	2.98329		1571.7	5.75755		1571.7	8.51803
	1573.63	0.10108		1573.63	3.01247		1573.63	5.70919		1573.63	8.47122
	1575.56	0.13426		1575.56	3.04215		1575.56	5.60564		1575.56	8.44826
	1577.49	0.11542		1577.49	3.07383		1577.49	5.57935		1577.49	8.39778
	1579.41	0.07507		1579.41	3.07475		1579.41	5.58474		1579.41	8.34064
	1581.34	0.07785		1581.34	3.04712		1581.34	5.5873		1581.34	8.30477
	1583.27	0.06691		1583.27	3.02061		1583.27	5.58566		1583.27	8.26663
	1585.2	0.06477		1585.2	3.03227		1585.2	5.56114		1585.2	8.20807
	1587.13	0.06635		1587.13	2.97564		1587.13	5.52791		1587.13	8.2176
	1589.06	0.07586		1589.06	2.96513		1589.06	5.47755		1589.06	8.18576
	1590.98	0.09997		1590.98	2.97585		1590.98	5.39573		1590.98	8.12555
	1592.91	0.08424		1592.91	2.97932		1592.91	5.35683		1592.91	8.09096
	1594.84	0.07814		1594.84	2.98791		1594.84	5.33868		1594.84	8.06664
	1596.77	0.05636		1596.77	2.98358		1596.77	5.32758		1596.77	8.00172
	1598.7	0.06581		1598.7	2.97294		1598.7	5.31056		1598.7	7.94835
	1600.63	0.06001		1600.63	2.97566		1600.63	5.23727		1600.63	7.91888
	1602.56	-0.00177		1602.56	3.00194		1602.56	5.20197		1602.56	7.8308
	1604.48	-0.01853		1604.48	2.99163		1604.48	5.18909		1604.48	7.69698
	1606.41	0.01692		1606.41	3.00077		1606.41	5.17379		1606.41	7.65446
	1608.34	0.09414		1608.34	3.03252		1608.34	5.12693		1608.34	7.63175
	1610.27	0.11945		1610.27	3.06176		1610.27	5.03565		1610.27	7.54796
	1612.2	0.08768		1612.2	3.03846		1612.2	5.00111		1612.2	7.42585
	1614.13	0.06729		1614.13	3.03347		1614.13	5.01174		1614.13	7.39028
	1616.06	0.09763		1616.06	2.98359		1616.06	5.08753		1616.06	7.38945
	1617.98	0.07025		1617.98	2.96056		1617.98	5.05615		1617.98	7.28835
	1619.91	0.08328		1619.91	3.07227		1619.91	4.979		1619.91	7.20472
	1621.84	0.10213		1621.84	3.11859		1621.84	5.01699		1621.84	7.13791
	1623.77	0.06177		1623.77	3.10296		1623.77	4.98637		1623.77	7.05139
	1625.7	0.05926		1625.7	3.12918		1625.7	4.9517		1625.7	6.9993
	1627.63	0.09477		1627.63	3.1241		1627.63	4.98303		1627.63	6.97979
	1629.55	0.09123		1629.55	3.12667		1629.55	4.97436		1629.55	6.99934
	1631.48	0.00299		1631.48	3.19022		1631.48	4.96292		1631.48	6.98688
	1633.41	-0.05402		1633.41	3.26685		1633.41	5.00341		1633.41	6.95928
	1635.34	-0.00723		1635.34	3.31504		1635.34	5.07338		1635.34	6.86432
	1637.27	0.02512		1637.27	3.3043		1637.27	5.04082		1637.27	6.78821
	1639.2	0.04418		1639.2	3.35625		1639.2	4.98995		1639.2	6.78643
	1641.12	0.05921		1641.12	3.47611		1641.12	4.99685		1641.12	6.81177
	1643.05	0.03545		1643.05	3.59441		1643.05	5.00252		1643.05	6.80456
	1644.98	0.04514		1644.98	3.66511		1644.98	4.97009		1644.98	6.79627
	1646.91	0.13321		1646.91	3.65447		1646.91	4.97299		1646.91	6.73409
	1648.84	0.10136		1648.84	3.5072		1648.84	5.08339		1648.84	6.65756
	1650.77	0.05377		1650.77	3.36595		1650.77	5.15406		1650.77	6.66538
	1652.7	0.08702		1652.7	3.28305		1652.7	5.10272		1652.7	6.70175
	1654.62	0.09671		1654.62	3.18622		1654.62	5.05507		1654.62	6.70656
	1656.55	0.13205		1656.55	3.16245		1656.55	5.05826		1656.55	6.67324
	1658.48	0.10023		1658.48	3.19045		1658.48	5.05177		1658.48	6.64813
	1660.41	0.05695		1660.41	3.15659		1660.41	5.10849		1660.41	6.60785
	1662.34	0.06286		1662.34	3.10585		1662.34	5.13327		1662.34	6.59332
	1664.27	0.08072		1664.27	3.09619		1664.27	5.16739		1664.27	6.58929
	1666.19	0.10811		1666.19	3.10103		1666.19	5.19957		1666.19	6.57653
	1668.12	0.1431		1668.12	3.08521		1668.12	5.22329		1668.12	6.60555
	1670.05	0.11773		1670.05	3.0296		1670.05	5.20592		1670.05	6.58616
	1671.98	0.05741		1671.98	3.03971		1671.98	5.19231		1671.98	6.56405
	1673.91	0.04139		1673.91	3.06625		1673.91	5.23384		1673.91	6.51538
	1675.84	0.09908		1675.84	3.0833		1675.84	5.3461		1675.84	6.50526
	1677.77	0.1509		1677.77	3.03426		1677.77	5.3539		1677.77	6.56968
	1679.69	0.1414		1679.69	2.97534		1679.69	5.29831		1679.69	6.64311
	1681.62	0.07818		1681.62	3.02229		1681.62	5.29981		1681.62	6.69987
	1683.55	0.04663		1683.55	3.10182		1683.55	5.37024		1683.55	6.72121
	1685.48	0.03088		1685.48	3.05286		1685.48	5.46245		1685.48	6.76397
	1687.41	0.03261		1687.41	2.99876		1687.41	5.48634		1687.41	6.79918
	1689.34	0.0165		1689.34	3.05229		1689.34	5.50947		1689.34	6.87362
	1691.27	0.04215		1691.27	3.09669		1691.27	5.57356		1691.27	6.99427
	1693.19	0.08906		1693.19	3.05207		1693.19	5.59503		1693.19	7.05878
	1695.12	0.06929		1695.12	3.04583		1695.12	5.62831		1695.12	7.13224
	1697.05	0.01758		1697.05	3.05447		1697.05	5.59458		1697.05	7.17906
	1698.98	0.02601		1698.98	3.01584		1698.98	5.56208		1698.98	7.24031
	1700.91	0.06048		1700.91	3.04774		1700.91	5.62725		1700.91	7.42716
	1702.84	0.07909		1702.84	3.13241		1702.84	5.65007		1702.84	7.46883
	1704.77	0.0938		1704.77	3.10913		1704.77	5.69031		1704.77	7.47856
	1706.69	0.10091		1706.69	3.05413		1706.69	5.73613		1706.69	7.58509
	1708.62	0.08688		1708.62	3.07961		1708.62	5.71827		1708.62	7.69718
	1710.55	0.09197		1710.55	3.06145		1710.55	5.68651		1710.55	7.76953
	1712.48	0.09619		1712.48	3.02624		1712.48	5.70606		1712.48	7.81881
	1714.41	0.10989		1714.41	3.01877		1714.41	5.73192		1714.41	7.81949
	1716.34	0.15702		1716.34	2.9932		1716.34	5.78396		1716.34	7.85081
	1718.26	0.13305		1718.26	2.99486		1718.26	5.85028		1718.26	7.9549
	1720.19	0.09881		1720.19	3.00969		1720.19	5.82965		1720.19	8.08244
	1722.12	0.1045		1722.12	3		1722.12	5.77186		1722.12	8.09698
	1724.05	0.0819		1724.05	2.94231		1724.05	5.77743		1724.05	8.11624
	1725.98	0.10132		1725.98	2.94434		1725.98	5.7969		1725.98	8.21816
	1727.91	0.13749		1727.91	3.02162		1727.91	5.81435		1727.91	8.28487
	1729.84	0.17725		1729.84	3.03732		1729.84	5.85044		1729.84	8.30265
	1731.76	0.19589		1731.76	2.99445		1731.76	5.87349		1731.76	8.25116
	1733.69	0.11594		1733.69	2.98877		1733.69	5.8653		1733.69	8.19672
	1735.62	0.08959		1735.62	2.99881		1735.62	5.83464		1735.62	8.23505
	1737.55	0.08437		1737.55	3.05905		1737.55	5.81983		1737.55	8.31882
	1739.48	0.05525		1739.48	3.03282		1739.48	5.84666		1739.48	8.31201
	1741.4	0.11611		1741.4	2.97445		1741.4	5.8228		1741.4	8.28478
	1743.33	0.17362		1743.33	2.97729		1743.33	5.85118		1743.33	8.36151
	1745.26	0.1631		1745.26	3.00444		1745.26	5.88158		1745.26	8.41476
	1747.19	0.13466		1747.19	3.0548		1747.19	5.92833		1747.19	8.41166
	1749.12	0.15413		1749.12	3.04391		1749.12	5.93383		1749.12	8.39443
	1751.05	0.15817		1751.05	2.92294		1751.05	5.87989		1751.05	8.44036
	1752.98	0.11328		1752.98	2.93207		1752.98	5.90107		1752.98	8.50774
	1754.9	0.0991		1754.9	2.98942		1754.9	5.90792		1754.9	8.54517
	1756.83	0.08869		1756.83	2.97565		1756.83	5.95096		1756.83	8.55707
	1758.76	0.1246		1758.76	3.00678		1758.76	5.95569		1758.76	8.49168
	1760.69	0.19091		1760.69	3.05676		1760.69	5.92661		1760.69	8.51078
	1762.62	0.16933		1762.62	3.07007		1762.62	5.96676		1762.62	8.59107
	1764.55	0.13702		1764.55	3.0434		1764.55	5.98526		1764.55	8.62528
	1766.47	0.08834		1766.47	3.06642		1766.47	5.94077		1766.47	8.66361
	1768.4	0.13228		1768.4	3.0638		1768.4	5.9737		1768.4	8.61602
	1770.33	0.1832		1770.33	3.02262		1770.33	5.99497		1770.33	8.58577
	1772.26	0.11511		1772.26	2.99666		1772.26	5.97145		1772.26	8.53558
	1774.19	0.06684		1774.19	3.00558		1774.19	5.94868		1774.19	8.54655
	1776.12	0.06782		1776.12	3.01751		1776.12	5.96791		1776.12	8.62362
	1778.05	0.08992		1778.05	3.06783		1778.05	6.00627		1778.05	8.62379
	1779.97	0.12584		1779.97	3.01444		1779.97	5.96373		1779.97	8.62557
	1781.9	0.12702		1781.9	2.94687		1781.9	5.94201		1781.9	8.67781
	1783.83	0.11763		1783.83	2.97919		1783.83	5.96743		1783.83	8.71792
	1785.76	0.03874		1785.76	2.99374		1785.76	6		1785.76	8.70235
	1787.69	0.02727		1787.69	3.02019		1787.69	5.94599		1787.69	8.60372
	1789.62	0.10979		1789.62	3.0511		1789.62	5.93665		1789.62	8.63043
	1791.55	0.13158		1791.55	3.05985		1791.55	5.99303		1791.55	8.72406
	1793.47	0.14338		1793.47	3.01711		1793.47	6.00638		1793.47	8.74732
	1795.4	0.1275		1795.4	2.92439		1795.4	5.99019		1795.4	8.70801
	1797.33	0.09531		1797.33	2.90315		1797.33	6.03087		1797.33	8.65732
	1799.26	0.11155		1799.26	2.99339		1799.26	6.04996		1799.26	8.6545
	1801.19	0.15755		1801.19	3.02604		1801.19	6.03951		1801.19	8.70665
	1803.12	0.13496		1803.12	2.9894		1803.12	6.04041		1803.12	8.75644
	1805.05	0.1436		1805.05	2.98237		1805.05	6.10317		1805.05	8.72535
	1806.97	0.12637		1806.97	3		1806.97	6.0679		1806.97	8.69915
	1808.9	0.07989		1808.9	3.00634		1808.9	6.03645		1808.9	8.68445
	1810.83	0.10841		1810.83	3.0096		1810.83	6.04655		1810.83	8.77322
	1812.76	0.11931		1812.76	2.94376		1812.76	5.99889		1812.76	8.88654
	1814.69	0.13807		1814.69	2.9654		1814.69	6.06179		1814.69	8.81034
	1816.62	0.11254		1816.62	2.9813		1816.62	6.10143		1816.62	8.73556
	1818.54	0.11062		1818.54	2.9369		1818.54	6.0219		1818.54	8.8067
	1820.47	0.12863		1820.47	2.93469		1820.47	6.02188		1820.47	8.87701
	1822.4	0.16997		1822.4	2.95612		1822.4	6.0543		1822.4	8.85954
	1824.33	0.20839		1824.33	2.95011		1824.33	5.98315		1824.33	8.81256
	1826.26	0.19186		1826.26	2.8994		1826.26	5.98832		1826.26	8.799
	1828.19	0.09754		1828.19	2.88179		1828.19	5.99144		1828.19	8.83011
	1830.12	0.08744		1830.12	2.92917		1830.12	6.05038		1830.12	8.84879
	1832.04	0.18585		1832.04	2.96994		1832.04	6.09253		1832.04	8.85106
	1833.97	0.21196		1833.97	2.99913		1833.97	6.04037		1833.97	8.86009
	1835.9	0.17553		1835.9	2.96118		1835.9	5.96338		1835.9	8.81897
	1837.83	0.18347		1837.83	2.9999		1837.83	5.97246		1837.83	8.89692
	1839.76	0.24728		1839.76	3.00121		1839.76	6.03841		1839.76	8.95243
	1841.69	0.25783		1841.69	2.94138		1841.69	5.99845		1841.69	8.88086
	1843.61	0.24732		1843.61	2.93011		1843.61	5.97377		1843.61	8.87808
	1845.54	0.16003		1845.54	2.94569		1845.54	6.12557		1845.54	8.90926
	1847.47	0.18049		1847.47	2.99179		1847.47	6.20103		1847.47	8.91205
	1849.4	0.16764		1849.4	3.00418		1849.4	6.09425		1849.4	8.94029
	1851.33	0.07223		1851.33	3.00302		1851.33	5.97757		1851.33	8.94911
	1853.26	0.10767		1853.26	3.08158		1853.26	5.9339		1853.26	9.00023
	1855.18	0.22173		1855.18	3.16742		1855.18	6.0341		1855.18	9.02584
	1857.11	0.23103		1857.11	3.08622		1857.11	6.15537		1857.11	8.94521
	1859.04	0.12963		1859.04	2.96905		1859.04	6.10779		1859.04	8.9482
	1860.97	0.09118		1860.97	2.94861		1860.97	6.05701		1860.97	8.99741
	1862.9	0.04413		1862.9	2.98148		1862.9	6.12828		1862.9	9.00463
	1864.83	0.01627		1864.83	3.09085		1864.83	6.15771		1864.83	9.03257
	1866.76	0.11916		1866.76	3.19897		1866.76	6.1871		1866.76	9.04389
	1868.68	0.2699		1868.68	3.2388		1868.68	6.16599		1868.68	9.15795
	1870.61	0.24676		1870.61	3.21138		1870.61	6.16		1870.61	9.1774
	1872.54	0.24808		1872.54	3.13635		1872.54	6.1562		1872.54	9.00733
	1874.47	0.26031		1874.47	3.04619		1874.47	6.11042		1874.47	8.93833
	1876.4	0.29033		1876.4	3.08228		1876.4	6.1121		1876.4	9.03603
	1878.33	0.25646		1878.33	3.16313		1878.33	6.06779		1878.33	9.14608
	1880.26	0.19297		1880.26	3.13985		1880.26	6.023		1880.26	9.13239
	1882.18	0.23805		1882.18	3.11003		1882.18	6.11413		1882.18	9.10794
	1884.11	0.27758		1884.11	3.0992		1884.11	6.21027		1884.11	8.99561
	1886.04	0.27533		1886.04	3.09688		1886.04	6.20666		1886.04	8.98354
	1887.97	0.25104		1887.97	3.04442		1887.97	6.16158		1887.97	9.00126
	1889.9	0.23234		1889.9	3.07229		1889.9	6.01118		1889.9	9.00096
	1891.83	0.3122		1891.83	3.0982		1891.83	5.98805		1891.83	9.06727
	1893.75	0.3657		1893.75	3.04399		1893.75	6.09917		1893.75	9.11635
	1895.68	0.28598		1895.68	3.10676		1895.68	6.15079		1895.68	9.17016
	1897.61	0.25838		1897.61	3.18564		1897.61	6.0676		1897.61	9.16823
	1899.54	0.21439		1899.54	3.21291		1899.54	6.04356		1899.54	9.11925
	1901.47	0.26349		1901.47	3.20485		1901.47	6.00637		1901.47	9.11404
	1903.4	0.30602		1903.4	3.22924		1903.4	6.0315		1903.4	9.11807
	1905.33	0.31269		1905.33	3.28297		1905.33	6.05064		1905.33	9.10816
	1907.25	0.37535		1907.25	3.26363		1907.25	6.02528		1907.25	9.16487
	1909.18	0.37125		1909.18	3.20384		1909.18	6.04152		1909.18	9.15334
	1911.11	0.26363		1911.11	3.11276		1911.11	6.09994		1911.11	9.11603
	1913.04	0.15355		1913.04	3.0321		1913.04	6.10641		1913.04	9.09945
	1914.97	0.20679		1914.97	3.0907		1914.97	6.18482		1914.97	9.1388
	1916.9	0.34609		1916.9	3.24743		1916.9	6.21919		1916.9	9.18669
	1918.82	0.36004		1918.82	3.29021		1918.82	6.1064		1918.82	9.19213
	1920.75	0.35405		1920.75	3.19546		1920.75	6.16258		1920.75	9.15484
	1922.68	0.42601		1922.68	3.06397		1922.68	6.13439		1922.68	9.20171
	1924.61	0.53971		1924.61	3.11403		1924.61	6.05749		1924.61	9.26913
	1926.54	0.56986		1926.54	3.19177		1926.54	6.08237		1926.54	9.36716
	1928.47	0.56917		1928.47	3.26236		1928.47	6.1703		1928.47	9.373
	1930.39	0.43897		1930.39	3.33277		1930.39	6.20423		1930.39	9.22898
	1932.32	0.27332		1932.32	3.34731		1932.32	6.13235		1932.32	9.08808
	1934.25	0.35041		1934.25	3.2641		1934.25	6.11301		1934.25	9.06825
	1936.18	0.44612		1936.18	3.20853		1936.18	6.15247		1936.18	9.23796
	1938.11	0.51576		1938.11	3.21749		1938.11	6.22193		1938.11	9.33545
	1940.04	0.55363		1940.04	3.28306		1940.04	6.25934		1940.04	9.35635
	1941.97	0.71325		1941.97	3.47684		1941.97	6.24743		1941.97	9.40437
	1943.89	0.7307		1943.89	3.43557		1943.89	6.25049		1943.89	9.35222
	1945.82	0.5468		1945.82	3.28455		1945.82	6.16693		1945.82	9.37795
	1947.75	0.57344		1947.75	3.26072		1947.75	6.02905		1947.75	9.47433
	1949.68	0.83837		1949.68	3.36181		1949.68	6.15085		1949.68	9.41508
	1951.61	0.88916		1951.61	3.44474		1951.61	6.49463		1951.61	9.37671
	1953.54	0.84447		1953.54	3.49914		1953.54	6.52528		1953.54	9.40329
	1955.46	0.76005		1955.46	3.37637		1955.46	6.42695		1955.46	9.53477
	1957.39	0.67638		1957.39	3.3736		1957.39	6.2968		1957.39	9.55181
	1959.32	0.6336		1959.32	3.51412		1959.32	6.25677		1959.32	9.51339
	1961.25	0.62817		1961.25	3.64442		1961.25	6.37966		1961.25	9.5658
	1963.18	0.6501		1963.18	3.66564		1963.18	6.3421		1963.18	9.66948
	1965.11	0.49317		1965.11	3.64277		1965.11	6.40533		1965.11	9.65611
	1967.04	0.58843		1967.04	3.64867		1967.04	6.66818		1967.04	9.50778
	1968.96	0.96091		1968.96	3.66003		1968.96	6.62522		1968.96	9.39986
	1970.89	0.9776		1970.89	3.63705		1970.89	6.53196		1970.89	9.43113
	1972.82	0.84852		1972.82	3.78549		1972.82	6.32142		1972.82	9.53757
	1974.75	0.87465		1974.75	4.00091		1974.75	6.24433		1974.75	9.53264
	1976.68	0.85624		1976.68	3.92213		1976.68	6.30466		1976.68	9.4558
	1978.61	0.87759		1978.61	3.66		1978.61	6.23464		1978.61	9.40063
	1980.54	1.03244		1980.54	3.50622		1980.54	6.41683		1980.54	9.15004
	1982.46	1.00248		1982.46	3.41911		1982.46	6.64393		1982.46	9.02112
	1984.39	0.9833		1984.39	3.4847		1984.39	6.56268		1984.39	9.24533
	1986.32	0.88914		1986.32	3.58578		1986.32	6.55581		1986.32	9.28599
	1988.25	0.78008		1988.25	3.74975		1988.25	6.46227		1988.25	9.29053
	1990.18	0.58422		1990.18	3.80182		1990.18	6.35326		1990.18	9.44959
	1992.11	0.48284		1992.11	3.85405		1992.11	6.41019		1992.11	9.60224
	1994.04	0.66304		1994.04	3.75083		1994.04	6.47867		1994.04	9.60117
	1995.96	0.70927		1995.96	3.51161		1995.96	6.4464		1995.96	9.42635
	1997.89	0.90989		1997.89	3.52419		1997.89	6.38143		1997.89	9.49027
	1999.82	1.05878		1999.82	3.72432		1999.82	6.34023		1999.82	9.52445
	2001.75	0.79723		2001.75	3.88895		2001.75	6.32328		2001.75	9.23691
	2003.68	0.54386		2003.68	3.8274		2003.68	6.47399		2003.68	9.12067
	2005.61	0.61894		2005.61	3.73077		2005.61	6.64812		2005.61	9.39162
	2007.53	0.87551		2007.53	3.70578		2007.53	6.66035		2007.53	9.67602
	2009.46	1.07586		2009.46	3.56212		2009.46	6.46651		2009.46	9.46477
	2011.39	1.18324		2011.39	3.53076		2011.39	6.36907		2011.39	9.27324
	2013.32	1.23839		2013.32	3.68119		2013.32	6.47729		2013.32	9.50649
	2015.25	1.23367		2015.25	3.8763		2015.25	6.5212		2015.25	9.42458
	2017.18	1.0654		2017.18	3.75992		2017.18	6.58693		2017.18	9.36947
	2019.11	1.15749		2019.11	3.6021		2019.11	6.35365		2019.11	9.52079
	2021.03	1.25264		2021.03	3.83605		2021.03	6.2591		2021.03	9.55326
	2022.96	1.27114		2022.96	3.84032		2022.96	6.55352		2022.96	9.53763
	2024.89	1.09127		2024.89	3.61022		2024.89	6.57499		2024.89	9.56317
	2026.82	1.0761		2026.82	3.65055		2026.82	6.76025		2026.82	9.41085
	2028.75	1.28527		2028.75	3.74283		2028.75	6.96789		2028.75	9.2856
	2030.67	1.00277		2030.67	3.91146		2030.67	6.82194		2030.67	9.40616
	2032.6	0.85578		2032.6	3.61673		2032.6	6.75525		2032.6	9.69965
	2034.53	0.89065		2034.53	3.48599		2034.53	6.80871		2034.53	9.68831
	2036.46	0.87301		2036.46	3.4879		2036.46	6.59635		2036.46	9.47467
	2038.39	0.84875		2038.39	3.39619		2038.39	6.46563		2038.39	9.47996
	2040.32	0.58814		2040.32	3.2713		2040.32	6.48818		2040.32	9.54454
	2042.25	0.67935		2042.25	3.37119		2042.25	6.43549		2042.25	9.59696
	2044.17	0.80138		2044.17	3.50462		2044.17	6.45214		2044.17	9.48745
	2046.1	0.72115		2046.1	3.33203		2046.1	6.35065		2046.1	9.40482
	2048.03	0.65787		2048.03	3.25383		2048.03	6.13199		2048.03	9.42632
	2049.96	0.67806		2049.96	3.37556		2049.96	6.00063		2049.96	9.481
	2051.89	0.5387		2051.89	3.2941		2051.89	6.09361		2051.89	9.48786
	2053.82	0.49435		2053.82	3.13621		2053.82	6.12889		2053.82	9.36003
	2055.75	0.44707		2055.75	3.06533		2055.75	6.03906		2055.75	9.25193
	2057.67	0.46545		2057.67	3.18317		2057.67	6.09233		2057.67	9.21346
	2059.6	0.55543		2059.6	3.30002		2059.6	6.15343		2059.6	9.32874
	2061.53	0.55032		2061.53	3.38693		2061.53	6.07675		2061.53	9.39817
	2063.46	0.42812		2063.46	3.435		2063.46	6.09364		2063.46	9.29504
	2065.39	0.43291		2065.39	3.26575		2065.39	6.12674		2065.39	9.14668
	2067.32	0.47035		2067.32	3.16933		2067.32	6.07684		2067.32	9.17156
	2069.24	0.50332		2069.24	3.2795		2069.24	6.07713		2069.24	9.16773
	2071.17	0.44984		2071.17	3.23656		2071.17	6.14369		2071.17	9.15895
	2073.1	0.32171		2073.1	3.2419		2073.1	6.14552		2073.1	9.29773
	2075.03	0.20573		2075.03	3.28448		2075.03	6.14225		2075.03	9.16955
	2076.96	0.21035		2076.96	3.34262		2076.96	6.15982		2076.96	9.00735
	2078.89	0.22668		2078.89	3.17358		2078.89	6.02346		2078.89	9.17012
	2080.82	0.2779		2080.82	3.08362		2080.82	5.99769		2080.82	9.06941
	2082.74	0.26842		2082.74	3.10417		2082.74	6.2253		2082.74	9.02329
	2084.67	0.26651		2084.67	3.09865		2084.67	6.19839		2084.67	9.1855
	2086.6	0.24474		2086.6	3.06764		2086.6	6.06391		2086.6	9.23686
	2088.53	0.26983		2088.53	3.0314		2088.53	6.08438		2088.53	9.25075
	2090.46	0.23459		2090.46	3.12313		2090.46	6.06854		2090.46	9.12997
	2092.39	0.1919		2092.39	3.14127		2092.39	6.05391		2092.39	9.01471
	2094.32	0.32987		2094.32	3.10889		2094.32	6.21426		2094.32	9.15467
	2096.24	0.41583		2096.24	3.1391		2096.24	6.19075		2096.24	9.22304
	2098.17	0.3045		2098.17	3.12168		2098.17	6.04308		2098.17	9.06339
	2100.1	0.21047		2100.1	3.12857		2100.1	6.08749		2100.1	9.01757
	2102.03	0.22004		2102.03	3.12836		2102.03	6.18237		2102.03	9.18626
	2103.96	0.34352		2103.96	3.06806		2103.96	6.18038		2103.96	9.17664
	2105.89	0.48068		2105.89	3.10781		2105.89	6.01124		2105.89	9.03279
	2107.81	0.33465		2107.81	3.14845		2107.81	5.92025		2107.81	9.11171
	2109.74	0.11191		2109.74	3.06901		2109.74	5.97209		2109.74	9.15405
	2111.67	0.10486		2111.67	3.03033		2111.67	5.99817		2111.67	8.99326
	2113.6	0.14209		2113.6	3.13065		2113.6	6.10206		2113.6	8.95381
	2115.53	0.05885		2115.53	3.10629		2115.53	6.06651		2115.53	9.02695
	2117.46	0.10699		2117.46	3.1146		2117.46	5.95562		2117.46	9.19817
	2119.39	0.17542		2119.39	3.12603		2119.39	6.0305		2119.39	9.33051
	2121.31	0.2039		2121.31	3.07934		2121.31	6.08416		2121.31	9.22184
	2123.24	0.2107		2123.24	3.17174		2123.24	6.08091		2123.24	9.10932
	2125.17	0.25681		2125.17	3.31964		2125.17	6.12219		2125.17	9.17922
	2127.1	0.3698		2127.1	3.33222		2127.1	6.24107		2127.1	9.1075
	2129.03	0.38062		2129.03	3.24048		2129.03	6.21274		2129.03	9.07023
	2130.96	0.37275		2130.96	3.15199		2130.96	6.19938		2130.96	8.98353
	2132.88	0.54595		2132.88	3.34908		2132.88	6.14794		2132.88	9.01785
	2134.81	0.71289		2134.81	3.56617		2134.81	6.17609		2134.81	9.20242
	2136.74	0.73889		2136.74	3.58791		2136.74	6.4068		2136.74	9.33033
	2138.67	0.85187		2138.67	3.51278		2138.67	6.51058		2138.67	9.26463
	2140.6	0.71812		2140.6	3.47251		2140.6	6.50893		2140.6	9.23923
	2142.53	0.52905		2142.53	3.53345		2142.53	6.47557		2142.53	9.17912
	2144.45	0.68477		2144.45	3.59671		2144.45	6.4356		2144.45	9.06672
	2146.38	0.91195		2146.38	3.68994		2146.38	6.4546		2146.38	8.89024
	2148.31	0.97671		2148.31	3.71151		2148.31	6.50257		2148.31	8.96441
	2150.24	0.87414		2150.24	3.65632		2150.24	6.58096		2150.24	9.39287
	2152.17	0.94573		2152.17	3.65362		2152.17	6.74693		2152.17	9.59858
	2154.1	1.11475		2154.1	3.64252		2154.1	6.72993		2154.1	9.51642
	2156.03	1.33522		2156.03	3.73542		2156.03	6.81865		2156.03	9.41159
	2157.95	1.45663		2157.95	3.87843		2157.95	6.9084		2157.95	9.3226
	2159.88	1.33139		2159.88	3.81679		2159.88	7.00458		2159.88	9.22122
	2161.81	1.23715		2161.81	3.78795		2161.81	7.15769		2161.81	9.37393
	2163.74	1.22941		2163.74	3.81785		2163.74	6.92257		2163.74	9.49498
	2165.67	1.2423		2165.67	3.69973		2165.67	6.75615		2165.67	9.22221
	2167.6	0.99392		2167.6	3.56405		2167.6	6.7491		2167.6	9.28659
	2169.53	0.88865		2169.53	3.49691		2169.53	6.5299		2169.53	9.3376
	2171.45	0.93374		2171.45	3.52969		2171.45	6.46553		2171.45	9.32352
	2173.38	0.88031		2173.38	3.63306		2173.38	6.56869		2173.38	9.50903
	2175.31	0.88877		2175.31	3.51792		2175.31	6.67018		2175.31	9.33453
	2177.24	0.9939		2177.24	3.2742		2177.24	6.71654		2177.24	8.93628
	2179.17	0.90832		2179.17	3.18812		2179.17	6.78049		2179.17	8.98567
	2181.1	0.85279		2181.1	3.46203		2181.1	6.85927		2181.1	8.97059
	2183.02	1.05697		2183.02	3.72913		2183.02	6.58189		2183.02	8.93981
	2184.95	1.13628		2184.95	3.6554		2184.95	6.55166		2184.95	9.19983
	2186.88	1.17463		2186.88	3.58782		2186.88	6.60264		2186.88	9.21506
	2188.81	1.2136		2188.81	3.68066		2188.81	6.575		2188.81	8.96887
	2190.74	0.91339		2190.74	3.72851		2190.74	6.53732		2190.74	9.20681
	2192.67	0.66114		2192.67	3.74803		2192.67	6.50526		2192.67	9.47046
	2194.59	0.50799		2194.59	3.69552		2194.59	6.5805		2194.59	9.43255
	2196.52	0.44		2196.52	3.57735		2196.52	6.62677		2196.52	9.2273
	2198.45	0.49716		2198.45	3.48118		2198.45	6.68549		2198.45	9.23539
	2200.38	0.65844		2200.38	3.49596		2200.38	6.53768		2200.38	9.39008
	2202.31	0.67727		2202.31	3.53814		2202.31	6.35255		2202.31	9.28586
	2204.24	0.74663		2204.24	3.44309		2204.24	6.32575		2204.24	9.2048
	2206.17	0.76952		2206.17	3.4624		2206.17	6.48233		2206.17	9.24025
	2208.09	0.6317		2208.09	3.56766		2208.09	6.61181		2208.09	9.19622
	2210.02	0.53978		2210.02	3.42286		2210.02	6.64555		2210.02	9.24574
	2211.95	0.56518		2211.95	3.26614		2211.95	6.49071		2211.95	9.35894
	2213.88	0.60915		2213.88	3.28923		2213.88	6.27683		2213.88	9.34097
	2215.81	0.6142		2215.81	3.39438		2215.81	6.3108		2215.81	9.29563
	2217.74	0.5158		2217.74	3.47659		2217.74	6.39242		2217.74	9.28658
	2219.66	0.51999		2219.66	3.47056		2219.66	6.31749		2219.66	9.27734
	2221.59	0.51989		2221.59	3.3681		2221.59	6.3829		2221.59	9.34991
	2223.52	0.45668		2223.52	3.38437		2223.52	6.54588		2223.52	9.22382
	2225.45	0.48876		2225.45	3.37336		2225.45	6.4578		2225.45	9.03339
	2227.38	0.6254		2227.38	3.32913		2227.38	6.3785		2227.38	8.91896
	2229.31	0.56452		2229.31	3.31553		2229.31	6.46435		2229.31	8.93527
	2231.24	0.47044		2231.24	3.28228		2231.24	6.60844		2231.24	8.9771
	2233.16	0.37386		2233.16	3.2229		2233.16	6.61511		2233.16	8.98662
	2235.09	0.24327		2235.09	3.15447		2235.09	6.54547		2235.09	9.19071
	2237.02	0.27347		2237.02	3.22017		2237.02	6.451		2237.02	9.47036
	2238.95	0.43112		2238.95	3.12578		2238.95	6.32795		2238.95	9.36044
	2240.88	0.37495		2240.88	3.14658		2240.88	6.34022		2240.88	9.28626
	2242.81	0.23612		2242.81	3.2442		2242.81	6.33219		2242.81	9.33821
	2244.74	0.19725		2244.74	3.27518		2244.74	6.18816		2244.74	9.33818
	2246.66	0.25366		2246.66	3.20785		2246.66	6.1993		2246.66	9.12146
	2248.59	0.31844		2248.59	3.12772		2248.59	6.31425		2248.59	9.103
	2250.52	0.29169		2250.52	3.14846		2250.52	6.38299		2250.52	9.21763
	2252.45	0.19068		2252.45	3.12013		2252.45	6.35038		2252.45	9.26296
	2254.38	0.26521		2254.38	3.19205		2254.38	6.33637		2254.38	9.2512
	2256.31	0.36347		2256.31	3.24092		2256.31	6.24174		2256.31	9.2308
	2258.24	0.43634		2258.24	3.16494		2258.24	6.24367		2258.24	9.18606
	2260.16	0.39833		2260.16	3.15004		2260.16	6.27979		2260.16	9.21543
	2262.09	0.33374		2262.09	3.20941		2262.09	6.20768		2262.09	9.22083
	2264.02	0.27901		2264.02	3.16585		2264.02	6.1797		2264.02	9.26658
	2265.95	0.32701		2265.95	3.11333		2265.95	6.23154		2265.95	9.08113
	2267.88	0.33126		2267.88	3.19502		2267.88	6.13918		2267.88	9.01235
	2269.8	0.27205		2269.8	3.16791		2269.8	6.13246		2269.8	9.11669
	2271.73	0.2494		2271.73	3.03925		2271.73	6.16648		2271.73	9.08061
	2273.66	0.2494		2273.66	3.05831		2273.66	6.14482		2273.66	9.02849
	2275.59	0.15784		2275.59	3.13596		2275.59	6.12649		2275.59	9.08031
	2277.52	0.09036		2277.52	3.10222		2277.52	6.0977		2277.52	9.10297
	2279.45	0.19812		2279.45	3.16892		2279.45	6.08594		2279.45	9.18365
	2281.38	0.22575		2281.38	3.21201		2281.38	6.02439		2281.38	9.19112
	2283.3	0.10386		2283.3	3.10392		2283.3	5.96878		2283.3	9.14802
	2285.23	0.03837		2285.23	3.10376		2285.23	6.01057		2285.23	9.07919
	2287.16	0.04073		2287.16	3.01645		2287.16	6.05293		2287.16	8.98449
	2289.09	0.12744		2289.09	2.96954		2289.09	6.08382		2289.09	8.99152
	2291.02	0.1687		2291.02	2.99859		2291.02	6.09524		2291.02	9.06065
	2292.95	0.09927		2292.95	3.0735		2292.95	6.10919		2292.95	9.07508
	2294.88	0.09995		2294.88	3.12337		2294.88	6.09047		2294.88	9.03127
	2296.8	0.10678		2296.8	3.11054		2296.8	6.09894		2296.8	8.98947
	2298.73	0.01886		2298.73	3.0349		2298.73	6.10892		2298.73	8.99796
	2300.66	-0.0178		2300.66	3.08186		2300.66	6.06985		2300.66	8.98227
	2302.59	-0.00411		2302.59	3.1076		2302.59	6.08143		2302.59	9.00647
	2304.52	-0.0078		2304.52	3.05194		2304.52	6.16302		2304.52	9.06478
	2306.45	-0.0134		2306.45	3.03362		2306.45	6.11837		2306.45	9.06821
	2308.38	0.01428		2308.38	3.01271		2308.38	6.0411		2308.38	9.0414
	2310.3	0.07584		2310.3	3.03015		2310.3	6.06929		2310.3	8.9964
	2312.23	0.05121		2312.23	3.05418		2312.23	6.08245		2312.23	9.02342
	2314.16	-0.05185		2314.16	3.07614		2314.16	6.01579		2314.16	9.03696
	2316.09	-0.05404		2316.09	3.07309		2316.09	6.05256		2316.09	9.02937
	2318.02	-0.02312		2318.02	3.02068		2318.02	6.10084		2318.02	9.12422
	2319.95	-0.06193		2319.95	3.00672		2319.95	6.08252		2319.95	9.13781
	2321.87	-0.08862		2321.87	3.04149		2321.87	6.0697		2321.87	9.07296
	2323.8	-0.1075		2323.8	3.0202		2323.8	6.0833		2323.8	9.04837
	2325.73	-0.09626		2325.73	2.96636		2325.73	6.02112		2325.73	9.02543
	2327.66	-0.11549		2327.66	2.96142		2327.66	5.97538		2327.66	9.0545
	2329.59	-0.09903		2329.59	3.00581		2329.59	5.9929		2329.59	9.0832
	2331.52	-0.04724		2331.52	3.04898		2331.52	5.98972		2331.52	9.07774
	2333.45	-0.10449		2333.45	3.08055		2333.45	5.98962		2333.45	9.09095
	2335.37	-0.11529		2335.37	3.14656		2335.37	6.00816		2335.37	9.02479
	2337.3	-0.04406		2337.3	3.0802		2337.3	5.9782		2337.3	8.96769
	2339.23	-0.03138		2339.23	3.09051		2339.23	5.93925		2339.23	9.02768
	2341.16	-0.02374		2341.16	3.15461		2341.16	5.98477		2341.16	9.09871
	2343.09	-0.0472		2343.09	3.17839		2343.09	6.00906		2343.09	9.08489
	2345.02	-0.06734		2345.02	3.15947		2345.02	5.98583		2345.02	9.07601
	2346.94	-0.05355		2346.94	3.15081		2346.94	6.01198		2346.94	9.10858
	2348.87	-0.05883		2348.87	3.17712		2348.87	6.01546		2348.87	9.10223
	2350.8	-0.07265		2350.8	3.1654		2350.8	6.01545		2350.8	9.1152
	2352.73	-0.02227		2352.73	3.15464		2352.73	6.05		2352.73	9.12759
	2354.66	-0.02768		2354.66	3.18879		2354.66	6.07231		2354.66	9.09204
	2356.59	-0.10246		2356.59	3.15616		2356.59	6.07528		2356.59	9.12433
	2358.51	-0.05746		2358.51	3.14286		2358.51	6.06747		2358.51	9.15187
	2360.44	-0.05766		2360.44	3.16158		2360.44	6.07544		2360.44	9.12865
	2362.37	-0.05717		2362.37	3.13562		2362.37	6.06771		2362.37	9.13687
	2364.3	-0.08472		2364.3	3.16448		2364.3	6.08597		2364.3	9.21978
	2366.23	-0.06932		2366.23	3.20105		2366.23	6.10839		2366.23	9.22303
	2368.16	-0.04361		2368.16	3.11846		2368.16	6.11583		2368.16	9.18946
	2370.09	-0.08629		2370.09	3.13108		2370.09	6.08853		2370.09	9.20022
	2372.01	-0.1074		2372.01	3.11753		2372.01	6.04182		2372.01	9.15434
	2373.94	-0.12709		2373.94	3.08161		2373.94	6.02348		2373.94	9.14191
	2375.87	-0.11469		2375.87	3.11529		2375.87	6.11112		2375.87	9.14879
	2377.8	-0.05312		2377.8	3.1302		2377.8	6.12085		2377.8	9.15726
	2379.73	-0.05755		2379.73	3.06497		2379.73	6.05667		2379.73	9.18476
	2381.66	-0.09826		2381.66	3.05213		2381.66	6.06163		2381.66	9.18486
	2383.59	-0.08715		2383.59	3.08772		2383.59	6.10425		2383.59	9.16052
	2385.51	-0.05535		2385.51	3.11937		2385.51	6.08095		2385.51	9.19394
	2387.44	-0.07115		2387.44	3.08075		2387.44	6.06708		2387.44	9.18755
	2389.37	-0.05427		2389.37	3.03432		2389.37	6.08929		2389.37	9.14573
	2391.3	-0.03678		2391.3	3.08591		2391.3	6.0448		2391.3	9.11463
	2393.23	-0.04957		2393.23	3.15636		2393.23	5.94032		2393.23	9.15422
	2395.16	-0.04711		2395.16	3.13623		2395.16	6.00108		2395.16	9.23242
	2397.08	-0.09023		2397.08	3.08372		2397.08	6.04517		2397.08	9.21701
	2399.01	-0.0876		2399.01	3.00528		2399.01	6.02767		2399.01	9.2182
	2400.94	-0.01174		2400.94	3		2400.94	6.03411		2400.94	9.2296
	2402.87	0.04512		2402.87	3.07617		2402.87	6.04761		2402.87	9.22475
	2404.8	0.03593		2404.8	3.10606		2404.8	6.07345		2404.8	9.21815
	2406.73	0.0295		2406.73	3.11516		2406.73	6.04996		2406.73	9.19113
	2408.66	0.02726		2408.66	3.12666		2408.66	6.04602		2408.66	9.15086
	2410.58	0.03629		2410.58	3.08675		2410.58	6.08802		2410.58	9.11191
	2412.51	0.05915		2412.51	3.13448		2412.51	6.11586		2412.51	9.16896
	2414.44	0.07747		2414.44	3.14283		2414.44	6.12657		2414.44	9.22279
	2416.37	0.02377		2416.37	3.11527		2416.37	6.12341		2416.37	9.23838
	2418.3	-0.01047		2418.3	3.16926		2418.3	6.15917		2418.3	9.25023
	2420.23	0.07183		2420.23	3.16686		2420.23	6.18528		2420.23	9.17243
	2422.15	0.07948		2422.15	3.09005		2422.15	6.21525		2422.15	9.15999
	2424.08	-0.00321		2424.08	3.11656		2424.08	6.20312		2424.08	9.17466
	2426.01	-0.00602		2426.01	3.17688		2426.01	6.14294		2426.01	9.16698
	2427.94	0.01425		2427.94	3.23679		2427.94	6.12125		2427.94	9.22059
	2429.87	0.02403		2429.87	3.2227		2429.87	6.08002		2429.87	9.26662
	2431.8	0.04702		2431.8	3.16174		2431.8	6.03309		2431.8	9.26324
	2433.72	0.07076		2433.72	3.09861		2433.72	6.0471		2433.72	9.26642
	2435.65	0.01131		2435.65	3.17819		2435.65	6.07357		2435.65	9.21267
	2437.58	0.01061		2437.58	3.25126		2437.58	6.06926		2437.58	9.19597
	2439.51	0.07921		2439.51	3.21825		2439.51	6.04253		2439.51	9.18136
	2441.44	0.06323		2441.44	3.12479		2441.44	6.07617		2441.44	9.19728
	2443.37	0.06481		2443.37	3.09087		2443.37	6.14016		2443.37	9.16774
	2445.3	0.05026		2445.3	3.06266		2445.3	6.09868		2445.3	9.15251
	2447.22	-0.01799		2447.22	3.07447		2447.22	6.02186		2447.22	9.12045
	2449.15	-0.03736		2449.15	3.09675		2449.15	6.00284		2449.15	9.03012
	2451.08	0.00887		2451.08	3.08063		2451.08	6.06536		2451.08	9.06444
	2453.01	0.04885		2453.01	3.04555		2453.01	6.07923		2453.01	9.12312
	2454.94	0.07663		2454.94	2.99981		2454.94	6.05079		2454.94	9.07949
	2456.87	0.11817		2456.87	3.07346		2456.87	6.08243		2456.87	9.02988
	2458.8	0.16352		2458.8	3.14764		2458.8	6.15195		2458.8	9.04549
	2460.72	0.13513		2460.72	3.1087		2460.72	6.10306		2460.72	9.03581
	2462.65	0.0833		2462.65	3.09507		2462.65	6.00627		2462.65	9.0635
	2464.58	0.0808		2464.58	3.10536		2464.58	5.94757		2464.58	9.09742
	2466.51	0.03232		2466.51	3.06228		2466.51	5.94912		2466.51	9.09805
	2468.44	0.00134		2468.44	3.00419		2468.44	5.91514		2468.44	9.11545
	2470.37	-0.04027		2470.37	3.0169		2470.37	5.89298		2470.37	9.17987
	2472.29	0.00159		2472.29	2.98305		2472.29	5.94966		2472.29	9.15589
	2474.22	0.0739		2474.22	2.99765		2474.22	5.94448		2474.22	9.14977
	2476.15	0.07025		2476.15	3.09865		2476.15	5.94928		2476.15	9.16886
	2478.08	0.04011		2478.08	3.1572		2478.08	5.98968		2478.08	9.12907
	2480.01	0.03635		2480.01	3.14743		2480.01	6.04047		2480.01	9.13598
	2481.94	0.11252		2481.94	3.17712		2481.94	6.01738		2481.94	9.2241
	2483.86	0.17783		2483.86	3.21654		2483.86	5.98218		2483.86	9.22587
	2485.79	0.16827		2485.79	3.16151		2485.79	6.03177		2485.79	9.12199
	2487.72	0.08391		2487.72	3.06817		2487.72	6.07209		2487.72	9.06112
	2489.65	0.00778		2489.65	3.0607		2489.65	6.09583		2489.65	8.99531
	2491.58	0.11468		2491.58	3.06116		2491.58	6.14352		2491.58	9.02291
	2493.51	0.18905		2493.51	3.06206		2493.51	6.11409		2493.51	9.07552
	2495.44	0.12542		2495.44	3.0775		2495.44	6.01647		2495.44	9.18359
	2497.36	0.05107		2497.36	3.11275		2497.36	6.03407		2497.36	9.19344
	2499.29	0.04976		2499.29	3.10613		2499.29	6.05966		2499.29	9.14217

## Sheet: Figure 2e
	p-CuNW			G-CuNW			AA-CuNW			cAA-CuNW
	2θ (degree)	Intensity (a.u.)		2θ (degree)	Intensity (a.u.)		2θ (degree)	Intensity (a.u.)		2θ (degree)	Intensity (a.u.)
	30	0.06667		30	1.20989		30	2.31111		30	3.36801
	30.005	0.06667		30.005	1.2044		30.005	2.29402		30.005	3.3529
	30.01	0.06667		30.01	1.21538		30.01	2.29402		30.01	3.35542
	30.015	0.06667		30.015	1.20989		30.015	2.28547		30.015	3.37557
	30.02	0.06667		30.02	1.23736		30.02	2.28547		30.02	3.35542
	30.025	0.0625		30.025	1.20989		30.025	2.25128		30.025	3.35038
	30.03	0.0625		30.03	1.1989		30.03	2.28547		30.03	3.34282
	30.035	0.06667		30.035	1.20989		30.035	2.27692		30.035	3.32771
	30.04	0.075		30.04	1.22088		30.04	2.27692		30.04	3.34786
	30.045	0.05833		30.045	1.18791		30.045	2.28547		30.045	3.3529
	30.05	0.0625		30.05	1.19341		30.05	2.30256		30.05	3.33526
	30.055	0.05833		30.055	1.22088		30.055	2.28547		30.055	3.34534
	30.06	0.07083		30.06	1.22088		30.06	2.29402		30.06	3.35038
	30.065	0.05417		30.065	1.20989		30.065	2.27692		30.065	3.36549
	30.07	0.05		30.07	1.1989		30.07	2.31111		30.07	3.34786
	30.075	0.04167		30.075	1.22088		30.075	2.31966		30.075	3.34282
	30.08	0.05833		30.08	1.26484		30.08	2.30256		30.08	3.35038
	30.085	0.05		30.085	1.21538		30.085	2.27692		30.085	3.37557
	30.09	0.0625		30.09	1.17143		30.09	2.29402		30.09	3.35542
	30.095	0.08333		30.095	1.21538		30.095	2.28547		30.095	3.34534
	30.1	0.05417		30.1	1.25934		30.1	2.29402		30.1	3.36045
	30.105	0.04583		30.105	1.23736		30.105	2.31966		30.105	3.35038
	30.11	0.04583		30.11	1.25385		30.11	2.31111		30.11	3.35542
	30.115	0.07083		30.115	1.26484		30.115	2.30256		30.115	3.36045
	30.12	0.075		30.12	1.24286		30.12	2.30256		30.12	3.3529
	30.125	0.0875		30.125	1.23736		30.125	2.27692		30.125	3.34534
	30.13	0.06667		30.13	1.23736		30.13	2.27692		30.13	3.35793
	30.135	0.05417		30.135	1.1989		30.135	2.27692		30.135	3.36297
	30.14	0.05417		30.14	1.22088		30.14	2.32821		30.14	3.36045
	30.145	0.075		30.145	1.24286		30.145	2.31966		30.145	3.35038
	30.15	0.07917		30.15	1.18242		30.15	2.31111		30.15	3.35542
	30.155	0.06667		30.155	1.19341		30.155	2.27692		30.155	3.3529
	30.16	0.05833		30.16	1.21538		30.16	2.25983		30.16	3.32771
	30.165	0.05417		30.165	1.21538		30.165	2.31111		30.165	3.35542
	30.17	0.09583		30.17	1.23187		30.17	2.32821		30.17	3.35793
	30.175	0.0875		30.175	1.23187		30.175	2.26838		30.175	3.35793
	30.18	0.06667		30.18	1.21538		30.18	2.30256		30.18	3.3529
	30.185	0.06667		30.185	1.21538		30.185	2.30256		30.185	3.36549
	30.19	0.04167		30.19	1.23187		30.19	2.30256		30.19	3.35793
	30.195	0.05		30.195	1.23736		30.195	2.29402		30.195	3.34282
	30.2	0.05417		30.2	1.23736		30.2	2.30256		30.2	3.36045
	30.205	0.0875		30.205	1.25385		30.205	2.30256		30.205	3.35542
	30.21	0.08333		30.21	1.23736		30.21	2.28547		30.21	3.35542
	30.215	0.07083		30.215	1.23736		30.215	2.25128		30.215	3.38312
	30.22	0.06667		30.22	1.21538		30.22	2.26838		30.22	3.36297
	30.225	0.1		30.225	1.20989		30.225	2.30256		30.225	3.35038
	30.23	0.075		30.23	1.22088		30.23	2.29402		30.23	3.34282
	30.235	0.0625		30.235	1.2044		30.235	2.27692		30.235	3.35793
	30.24	0.07083		30.24	1.22088		30.24	2.27692		30.24	3.37305
	30.245	0.07083		30.245	1.23736		30.245	2.30256		30.245	3.3529
	30.25	0.05		30.25	1.22637		30.25	2.29402		30.25	3.34282
	30.255	0.06667		30.255	1.18791		30.255	2.29402		30.255	3.36549
	30.26	0.07083		30.26	1.16044		30.26	2.27692		30.26	3.36045
	30.265	0.09167		30.265	1.2044		30.265	2.28547		30.265	3.34534
	30.27	0.06667		30.27	1.21538		30.27	2.27692		30.27	3.35038
	30.275	0.04167		30.275	1.23187		30.275	2.28547		30.275	3.35038
	30.28	0.07083		30.28	1.18791		30.28	2.29402		30.28	3.34534
	30.285	0.075		30.285	1.1989		30.285	2.28547		30.285	3.35793
	30.29	0.0625		30.29	1.20989		30.29	2.26838		30.29	3.36549
	30.295	0.05833		30.295	1.17143		30.295	2.27692		30.295	3.34534
	30.3	0.05833		30.3	1.19341		30.3	2.28547		30.3	3.3403
	30.305	0.0625		30.305	1.21538		30.305	2.28547		30.305	3.36297
	30.31	0.05833		30.31	1.22637		30.31	2.30256		30.31	3.35542
	30.315	0.04583		30.315	1.23187		30.315	2.29402		30.315	3.34534
	30.32	0.0625		30.32	1.21538		30.32	2.29402		30.32	3.34534
	30.325	0.06667		30.325	1.20989		30.325	2.31111		30.325	3.34786
	30.33	0.05833		30.33	1.23736		30.33	2.31111		30.33	3.33778
	30.335	0.04167		30.335	1.2044		30.335	2.29402		30.335	3.34282
	30.34	0.04167		30.34	1.22637		30.34	2.27692		30.34	3.36297
	30.345	0.04583		30.345	1.23736		30.345	2.25983		30.345	3.36549
	30.35	0.06667		30.35	1.21538		30.35	2.26838		30.35	3.37053
	30.355	0.06667		30.355	1.24286		30.355	2.28547		30.355	3.36549
	30.36	0.08333		30.36	1.25385		30.36	2.25128		30.36	3.34534
	30.365	0.07917		30.365	1.22637		30.365	2.26838		30.365	3.35038
	30.37	0.05417		30.37	1.25385		30.37	2.27692		30.37	3.34786
	30.375	0.075		30.375	1.25934		30.375	2.25128		30.375	3.36045
	30.38	0.075		30.38	1.23736		30.38	2.27692		30.38	3.36297
	30.385	0.075		30.385	1.23187		30.385	2.27692		30.385	3.35038
	30.39	0.05417		30.39	1.23736		30.39	2.25128		30.39	3.35793
	30.395	0.07917		30.395	1.20989		30.395	2.25128		30.395	3.35542
	30.4	0.075		30.4	1.23187		30.4	2.24274		30.4	3.34534
	30.405	0.07083		30.405	1.23736		30.405	2.25983		30.405	3.34282
	30.41	0.0625		30.41	1.24286		30.41	2.28547		30.41	3.3529
	30.415	0.07083		30.415	1.21538		30.415	2.31111		30.415	3.35542
	30.42	0.08333		30.42	1.21538		30.42	2.29402		30.42	3.37809
	30.425	0.06667		30.425	1.23187		30.425	2.31966		30.425	3.36297
	30.43	0.05417		30.43	1.22088		30.43	2.3453		30.43	3.3529
	30.435	0.02917		30.435	1.22088		30.435	2.28547		30.435	3.3403
	30.44	0.05417		30.44	1.23187		30.44	2.24274		30.44	3.35038
	30.445	0.0625		30.445	1.1989		30.445	2.25983		30.445	3.36297
	30.45	0.06667		30.45	1.21538		30.45	2.30256		30.45	3.34534
	30.455	0.05833		30.455	1.24835		30.455	2.29402		30.455	3.35542
	30.46	0.07917		30.46	1.22088		30.46	2.24274		30.46	3.34786
	30.465	0.05833		30.465	1.22088		30.465	2.28547		30.465	3.35793
	30.47	0.05833		30.47	1.22637		30.47	2.29402		30.47	3.35793
	30.475	0.07917		30.475	1.20989		30.475	2.30256		30.475	3.34282
	30.48	0.05833		30.48	1.19341		30.48	2.29402		30.48	3.35542
	30.485	0.0625		30.485	1.2044		30.485	2.25983		30.485	3.3529
	30.49	0.06667		30.49	1.23187		30.49	2.26838		30.49	3.36045
	30.495	0.05833		30.495	1.22637		30.495	2.26838		30.495	3.37809
	30.5	0.05833		30.5	1.23187		30.5	2.27692		30.5	3.36297
	30.505	0.0625		30.505	1.22088		30.505	2.31111		30.505	3.36045
	30.51	0.04583		30.51	1.18791		30.51	2.25983		30.51	3.34786
	30.515	0.05833		30.515	1.1989		30.515	2.31111		30.515	3.36297
	30.52	0.05		30.52	1.20989		30.52	2.30256		30.52	3.37557
	30.525	0.03333		30.525	1.2044		30.525	2.27692		30.525	3.36297
	30.53	0.04583		30.53	1.2044		30.53	2.33675		30.53	3.35793
	30.535	0.05833		30.535	1.23187		30.535	2.35385		30.535	3.35038
	30.54	0.0625		30.54	1.1989		30.54	2.31966		30.54	3.35542
	30.545	0.07917		30.545	1.19341		30.545	2.3453		30.545	3.34282
	30.55	0.07917		30.55	1.24286		30.55	2.31111		30.55	3.35038
	30.555	0.07083		30.555	1.20989		30.555	2.25983		30.555	3.35793
	30.56	0.05833		30.56	1.21538		30.56	2.24274		30.56	3.3403
	30.565	0.04167		30.565	1.22088		30.565	2.26838		30.565	3.36045
	30.57	0.05833		30.57	1.22088		30.57	2.27692		30.57	3.35038
	30.575	0.0625		30.575	1.23187		30.575	2.25128		30.575	3.35038
	30.58	0.08333		30.58	1.24286		30.58	2.21709		30.58	3.35038
	30.585	0.07917		30.585	1.23187		30.585	2.27692		30.585	3.34786
	30.59	0.05417		30.59	1.22637		30.59	2.29402		30.59	3.3529
	30.595	0.07917		30.595	1.2044		30.595	2.30256		30.595	3.3529
	30.6	0.07083		30.6	1.21538		30.6	2.29402		30.6	3.36801
	30.605	0.08333		30.605	1.2044		30.605	2.26838		30.605	3.3806
	30.61	0.05417		30.61	1.23736		30.61	2.25983		30.61	3.37305
	30.615	0.05833		30.615	1.22637		30.615	2.31966		30.615	3.37809
	30.62	0.05833		30.62	1.21538		30.62	2.29402		30.62	3.37305
	30.625	0.05		30.625	1.20989		30.625	2.25128		30.625	3.35793
	30.63	0.05		30.63	1.21538		30.63	2.28547		30.63	3.36045
	30.635	0.07083		30.635	1.22637		30.635	2.32821		30.635	3.37053
	30.64	0.05833		30.64	1.18791		30.64	2.29402		30.64	3.36045
	30.645	0.05833		30.645	1.22088		30.645	2.23419		30.645	3.3529
	30.65	0.075		30.65	1.2044		30.65	2.26838		30.65	3.36297
	30.655	0.05833		30.655	1.2044		30.655	2.28547		30.655	3.35542
	30.66	0.075		30.66	1.24286		30.66	2.24274		30.66	3.36549
	30.665	0.05		30.665	1.20989		30.665	2.30256		30.665	3.33526
	30.67	0.0375		30.67	1.24286		30.67	2.31966		30.67	3.34282
	30.675	0.06667		30.675	1.2044		30.675	2.29402		30.675	3.3529
	30.68	0.05833		30.68	1.18242		30.68	2.32821		30.68	3.34282
	30.685	0.05833		30.685	1.1989		30.685	2.29402		30.685	3.35542
	30.69	0.075		30.69	1.20989		30.69	2.28547		30.69	3.3529
	30.695	0.075		30.695	1.1989		30.695	2.25983		30.695	3.35038
	30.7	0.05		30.7	1.23736		30.7	2.32821		30.7	3.34534
	30.705	0.0625		30.705	1.23187		30.705	2.31111		30.705	3.36045
	30.71	0.06667		30.71	1.2044		30.71	2.30256		30.71	3.36801
	30.715	0.1		30.715	1.22088		30.715	2.31966		30.715	3.35793
	30.72	0.075		30.72	1.22637		30.72	2.28547		30.72	3.36297
	30.725	0.04583		30.725	1.21538		30.725	2.32821		30.725	3.3529
	30.73	0.06667		30.73	1.23736		30.73	2.31111		30.73	3.34534
	30.735	0.08333		30.735	1.22088		30.735	2.26838		30.735	3.3529
	30.74	0.07917		30.74	1.23187		30.74	2.26838		30.74	3.37305
	30.745	0.04583		30.745	1.2044		30.745	2.26838		30.745	3.3806
	30.75	0.05417		30.75	1.17143		30.75	2.28547		30.75	3.33526
	30.755	0.05833		30.755	1.18791		30.755	2.28547		30.755	3.34282
	30.76	0.05417		30.76	1.20989		30.76	2.33675		30.76	3.35038
	30.765	0.06667		30.765	1.24286		30.765	2.27692		30.765	3.35038
	30.77	0.05417		30.77	1.19341		30.77	2.23419		30.77	3.35542
	30.775	0.05417		30.775	1.24835		30.775	2.29402		30.775	3.35038
	30.78	0.04167		30.78	1.20989		30.78	2.25983		30.78	3.3403
	30.785	0.0375		30.785	1.1989		30.785	2.28547		30.785	3.33778
	30.79	0.06667		30.79	1.2044		30.79	2.32821		30.79	3.34786
	30.795	0.08333		30.795	1.21538		30.795	2.31966		30.795	3.35793
	30.8	0.04167		30.8	1.24835		30.8	2.29402		30.8	3.35038
	30.805	0.07083		30.805	1.23736		30.805	2.31966		30.805	3.37809
	30.81	0.02917		30.81	1.18791		30.81	2.27692		30.81	3.35542
	30.815	0.04583		30.815	1.26484		30.815	2.31111		30.815	3.33526
	30.82	0.05417		30.82	1.22088		30.82	2.3453		30.82	3.3529
	30.825	0.06667		30.825	1.22637		30.825	2.31966		30.825	3.35542
	30.83	0.04167		30.83	1.19341		30.83	2.28547		30.83	3.3403
	30.835	0.05833		30.835	1.1989		30.835	2.25983		30.835	3.34786
	30.84	0.075		30.84	1.21538		30.84	2.26838		30.84	3.36801
	30.845	0.075		30.845	1.19341		30.845	2.25983		30.845	3.37557
	30.85	0.075		30.85	1.18242		30.85	2.33675		30.85	3.3529
	30.855	0.05417		30.855	1.25385		30.855	2.33675		30.855	3.35038
	30.86	0.05417		30.86	1.22637		30.86	2.29402		30.86	3.34282
	30.865	0.05417		30.865	1.18791		30.865	2.31111		30.865	3.33778
	30.87	0.06667		30.87	1.19341		30.87	2.40513		30.87	3.36045
	30.875	0.07083		30.875	1.20989		30.875	2.30256		30.875	3.35542
	30.88	0.05		30.88	1.21538		30.88	2.29402		30.88	3.3529
	30.885	0.04167		30.885	1.19341		30.885	2.33675		30.885	3.33526
	30.89	0.05833		30.89	1.23187		30.89	2.26838		30.89	3.34786
	30.895	0.04167		30.895	1.17143		30.895	2.28547		30.895	3.3806
	30.9	0.02083		30.9	1.23736		30.9	2.32821		30.9	3.35038
	30.905	0.05		30.905	1.23736		30.905	2.27692		30.905	3.35038
	30.91	0.07083		30.91	1.24286		30.91	2.27692		30.91	3.35542
	30.915	0.07083		30.915	1.23736		30.915	2.24274		30.915	3.3529
	30.92	0.05417		30.92	1.20989		30.92	2.30256		30.92	3.35038
	30.925	0.08333		30.925	1.24835		30.925	2.27692		30.925	3.36297
	30.93	0.04167		30.93	1.27033		30.93	2.24274		30.93	3.35038
	30.935	0.06667		30.935	1.20989		30.935	2.25983		30.935	3.32771
	30.94	0.05417		30.94	1.19341		30.94	2.28547		30.94	3.36549
	30.945	0.0375		30.945	1.16593		30.945	2.32821		30.945	3.36297
	30.95	0.04583		30.95	1.17692		30.95	2.31111		30.95	3.34534
	30.955	0.05833		30.955	1.18791		30.955	2.31111		30.955	3.36045
	30.96	0.09167		30.96	1.1989		30.96	2.27692		30.96	3.3529
	30.965	0.075		30.965	1.24835		30.965	2.29402		30.965	3.34282
	30.97	0.07083		30.97	1.1989		30.97	2.30256		30.97	3.37809
	30.975	0.06667		30.975	1.17692		30.975	2.32821		30.975	3.35793
	30.98	0.05417		30.98	1.2044		30.98	2.32821		30.98	3.34534
	30.985	0.02917		30.985	1.23187		30.985	2.25983		30.985	3.3529
	30.99	0.04167		30.99	1.22088		30.99	2.25128		30.99	3.3403
	30.995	0.04167		30.995	1.21538		30.995	2.23419		30.995	3.3529
	31	0.04583		31	1.24835		31	2.22564		31	3.34534
	31.005	0.05		31.005	1.22088		31.005	2.21709		31.005	3.32771
	31.01	0.0875		31.01	1.23187		31.01	2.29402		31.01	3.3529
	31.015	0.075		31.015	1.24286		31.015	2.30256		31.015	3.35038
	31.02	0.05		31.02	1.24286		31.02	2.3453		31.02	3.36045
	31.025	0.0625		31.025	1.27033		31.025	2.28547		31.025	3.37053
	31.03	0.05417		31.03	1.21538		31.03	2.30256		31.03	3.34282
	31.035	0.075		31.035	1.18791		31.035	2.30256		31.035	3.36801
	31.04	0.08333		31.04	1.22088		31.04	2.27692		31.04	3.34534
	31.045	0.10417		31.045	1.22637		31.045	2.29402		31.045	3.35793
	31.05	0.0875		31.05	1.2044		31.05	2.26838		31.05	3.36297
	31.055	0.05		31.055	1.22088		31.055	2.24274		31.055	3.35793
	31.06	0.07917		31.06	1.20989		31.06	2.25983		31.06	3.3806
	31.065	0.05417		31.065	1.2044		31.065	2.25128		31.065	3.3403
	31.07	0.0625		31.07	1.19341		31.07	2.28547		31.07	3.35038
	31.075	0.05833		31.075	1.23736		31.075	2.26838		31.075	3.36297
	31.08	0.06667		31.08	1.21538		31.08	2.27692		31.08	3.33778
	31.085	0.09583		31.085	1.19341		31.085	2.30256		31.085	3.35038
	31.09	0.06667		31.09	1.16593		31.09	2.27692		31.09	3.36045
	31.095	0.1		31.095	1.17692		31.095	2.29402		31.095	3.35542
	31.1	0.0625		31.1	1.17692		31.1	2.26838		31.1	3.3529
	31.105	0.05833		31.105	1.18242		31.105	2.30256		31.105	3.36045
	31.11	0.0625		31.11	1.20989		31.11	2.31111		31.11	3.35542
	31.115	0.05		31.115	1.14396		31.115	2.25128		31.115	3.34282
	31.12	0.05833		31.12	1.2044		31.12	2.31966		31.12	3.37053
	31.125	0.05		31.125	1.1989		31.125	2.33675		31.125	3.33778
	31.13	0.05		31.13	1.22088		31.13	2.31111		31.13	3.35542
	31.135	0.07917		31.135	1.22637		31.135	2.30256		31.135	3.36549
	31.14	0.0625		31.14	1.23187		31.14	2.29402		31.14	3.35793
	31.145	0.05417		31.145	1.20989		31.145	2.31111		31.145	3.36045
	31.15	0.07083		31.15	1.22637		31.15	2.26838		31.15	3.33778
	31.155	0.04583		31.155	1.23187		31.155	2.30256		31.155	3.33023
	31.16	0.0625		31.16	1.25385		31.16	2.31966		31.16	3.33778
	31.165	0.04583		31.165	1.22088		31.165	2.31111		31.165	3.35542
	31.17	0.05833		31.17	1.17692		31.17	2.32821		31.17	3.35542
	31.175	0.07917		31.175	1.19341		31.175	2.29402		31.175	3.36549
	31.18	0.09583		31.18	1.18791		31.18	2.26838		31.18	3.3529
	31.185	0.07917		31.185	1.21538		31.185	2.29402		31.185	3.36549
	31.19	0.06667		31.19	1.25385		31.19	2.30256		31.19	3.3403
	31.195	0.09583		31.195	1.2044		31.195	2.27692		31.195	3.33275
	31.2	0.075		31.2	1.2044		31.2	2.3453		31.2	3.3529
	31.205	0.07917		31.205	1.20989		31.205	2.31966		31.205	3.34282
	31.21	0.07917		31.21	1.22637		31.21	2.26838		31.21	3.34786
	31.215	0.0875		31.215	1.24835		31.215	2.31966		31.215	3.3403
	31.22	0.0875		31.22	1.24286		31.22	2.29402		31.22	3.37809
	31.225	0.04167		31.225	1.23187		31.225	2.29402		31.225	3.35038
	31.23	0.04167		31.23	1.17143		31.23	2.26838		31.23	3.34282
	31.235	0.05417		31.235	1.18791		31.235	2.28547		31.235	3.36045
	31.24	0.05417		31.24	1.2044		31.24	2.23419		31.24	3.37053
	31.245	0.06667		31.245	1.2044		31.245	2.29402		31.245	3.36045
	31.25	0.08333		31.25	1.20989		31.25	2.23419		31.25	3.34786
	31.255	0.05833		31.255	1.2044		31.255	2.3453		31.255	3.3529
	31.26	0.07917		31.26	1.19341		31.26	2.31966		31.26	3.34534
	31.265	0.05833		31.265	1.1989		31.265	2.31966		31.265	3.34534
	31.27	0.05417		31.27	1.25385		31.27	2.30256		31.27	3.36801
	31.275	0.05417		31.275	1.20989		31.275	2.29402		31.275	3.35038
	31.28	0.07917		31.28	1.20989		31.28	2.30256		31.28	3.38564
	31.285	0.07083		31.285	1.18791		31.285	2.25128		31.285	3.3806
	31.29	0.08333		31.29	1.2044		31.29	2.27692		31.29	3.37305
	31.295	0.05833		31.295	1.16593		31.295	2.29402		31.295	3.35542
	31.3	0.02917		31.3	1.20989		31.3	2.32821		31.3	3.36045
	31.305	0.10417		31.305	1.21538		31.305	2.30256		31.305	3.36801
	31.31	0.09167		31.31	1.1989		31.31	2.30256		31.31	3.37305
	31.315	0.05833		31.315	1.20989		31.315	2.29402		31.315	3.3529
	31.32	0.0875		31.32	1.2044		31.32	2.25983		31.32	3.35793
	31.325	0.06667		31.325	1.1989		31.325	2.22564		31.325	3.33526
	31.33	0.03333		31.33	1.20989		31.33	2.28547		31.33	3.35793
	31.335	0.05		31.335	1.17692		31.335	2.29402		31.335	3.36045
	31.34	0.05417		31.34	1.22637		31.34	2.26838		31.34	3.36549
	31.345	0.07917		31.345	1.21538		31.345	2.31111		31.345	3.35542
	31.35	0.0375		31.35	1.23187		31.35	2.32821		31.35	3.36297
	31.355	0.0625		31.355	1.24835		31.355	2.26838		31.355	3.34282
	31.36	0.06667		31.36	1.1989		31.36	2.31111		31.36	3.3529
	31.365	0.0625		31.365	1.23187		31.365	2.33675		31.365	3.34282
	31.37	0.06667		31.37	1.1989		31.37	2.28547		31.37	3.35542
	31.375	0.075		31.375	1.2044		31.375	2.30256		31.375	3.37305
	31.38	0.0625		31.38	1.22637		31.38	2.30256		31.38	3.34282
	31.385	0.0875		31.385	1.16044		31.385	2.31111		31.385	3.33526
	31.39	0.1125		31.39	1.17692		31.39	2.25983		31.39	3.3529
	31.395	0.06667		31.395	1.2044		31.395	2.30256		31.395	3.35038
	31.4	0.0875		31.4	1.23187		31.4	2.28547		31.4	3.36297
	31.405	0.0625		31.405	1.24835		31.405	2.3453		31.405	3.35542
	31.41	0.075		31.41	1.22637		31.41	2.29402		31.41	3.35793
	31.415	0.0875		31.415	1.25385		31.415	2.26838		31.415	3.35542
	31.42	0.05417		31.42	1.23736		31.42	2.30256		31.42	3.33275
	31.425	0.04583		31.425	1.17692		31.425	2.32821		31.425	3.3403
	31.43	0.0875		31.43	1.1989		31.43	2.33675		31.43	3.34534
	31.435	0.06667		31.435	1.18791		31.435	2.31111		31.435	3.36297
	31.44	0.1		31.44	1.24835		31.44	2.25128		31.44	3.35793
	31.445	0.07083		31.445	1.20989		31.445	2.29402		31.445	3.36801
	31.45	0.05		31.45	1.2044		31.45	2.28547		31.45	3.36297
	31.455	0.03333		31.455	1.21538		31.455	2.28547		31.455	3.34282
	31.46	0.03333		31.46	1.1989		31.46	2.29402		31.46	3.35793
	31.465	0.08333		31.465	1.24835		31.465	2.25983		31.465	3.3806
	31.47	0.09167		31.47	1.18242		31.47	2.25128		31.47	3.36045
	31.475	0.0875		31.475	1.2044		31.475	2.25128		31.475	3.34786
	31.48	0.04583		31.48	1.2044		31.48	2.27692		31.48	3.36801
	31.485	0.0625		31.485	1.22088		31.485	2.28547		31.485	3.35542
	31.49	0.06667		31.49	1.2044		31.49	2.31966		31.49	3.34282
	31.495	0.02917		31.495	1.19341		31.495	2.32821		31.495	3.33275
	31.5	0.05		31.5	1.23187		31.5	2.24274		31.5	3.38816
	31.505	0.0625		31.505	1.18791		31.505	2.25128		31.505	3.33778
	31.51	0.08333		31.51	1.21538		31.51	2.33675		31.51	3.36045
	31.515	0.0375		31.515	1.23736		31.515	2.30256		31.515	3.36297
	31.52	0.0375		31.52	1.20989		31.52	2.27692		31.52	3.3806
	31.525	0.05417		31.525	1.22637		31.525	2.30256		31.525	3.34786
	31.53	0.0625		31.53	1.22088		31.53	2.31111		31.53	3.34534
	31.535	0.0625		31.535	1.23736		31.535	2.31966		31.535	3.36801
	31.54	0.07083		31.54	1.24286		31.54	2.27692		31.54	3.36045
	31.545	0.06667		31.545	1.21538		31.545	2.30256		31.545	3.3529
	31.55	0.09167		31.55	1.19341		31.55	2.33675		31.55	3.37557
	31.555	0.0625		31.555	1.18242		31.555	2.29402		31.555	3.34282
	31.56	0.0625		31.56	1.20989		31.56	2.30256		31.56	3.33778
	31.565	0.07083		31.565	1.22088		31.565	2.26838		31.565	3.35038
	31.57	0.04583		31.57	1.20989		31.57	2.32821		31.57	3.33526
	31.575	0.05417		31.575	1.2044		31.575	2.28547		31.575	3.37305
	31.58	0.0625		31.58	1.23187		31.58	2.30256		31.58	3.35542
	31.585	0.07917		31.585	1.2044		31.585	2.25983		31.585	3.33526
	31.59	0.075		31.59	1.22637		31.59	2.33675		31.59	3.35038
	31.595	0.075		31.595	1.1989		31.595	2.27692		31.595	3.34534
	31.6	0.05417		31.6	1.18242		31.6	2.35385		31.6	3.34282
	31.605	0.06667		31.605	1.21538		31.605	2.32821		31.605	3.37809
	31.61	0.05		31.61	1.25385		31.61	2.31966		31.61	3.3529
	31.615	0.06667		31.615	1.21538		31.615	2.26838		31.615	3.36801
	31.62	0.0375		31.62	1.18791		31.62	2.24274		31.62	3.37809
	31.625	0.04167		31.625	1.19341		31.625	2.29402		31.625	3.36801
	31.63	0.1		31.63	1.16593		31.63	2.24274		31.63	3.35038
	31.635	0.05417		31.635	1.23187		31.635	2.27692		31.635	3.37557
	31.64	0.04167		31.64	1.16593		31.64	2.26838		31.64	3.36801
	31.645	0.05833		31.645	1.23187		31.645	2.30256		31.645	3.37809
	31.65	0.04583		31.65	1.22637		31.65	2.28547		31.65	3.34282
	31.655	0.07083		31.655	1.22637		31.655	2.27692		31.655	3.31511
	31.66	0.04583		31.66	1.21538		31.66	2.27692		31.66	3.3403
	31.665	0.05833		31.665	1.20989		31.665	2.24274		31.665	3.34282
	31.67	0.05833		31.67	1.1989		31.67	2.28547		31.67	3.36297
	31.675	0.0625		31.675	1.21538		31.675	2.22564		31.675	3.36045
	31.68	0.06667		31.68	1.2044		31.68	2.25983		31.68	3.34786
	31.685	0.04583		31.685	1.18791		31.685	2.31111		31.685	3.36045
	31.69	0.06667		31.69	1.21538		31.69	2.28547		31.69	3.3529
	31.695	0.04583		31.695	1.2044		31.695	2.27692		31.695	3.34786
	31.7	0.04167		31.7	1.18791		31.7	2.23419		31.7	3.33275
	31.705	0.07083		31.705	1.22088		31.705	2.25983		31.705	3.3403
	31.71	0.03333		31.71	1.1989		31.71	2.24274		31.71	3.35793
	31.715	0.08333		31.715	1.26484		31.715	2.27692		31.715	3.35793
	31.72	0.05417		31.72	1.17143		31.72	2.29402		31.72	3.32771
	31.725	0.04583		31.725	1.20989		31.725	2.21709		31.725	3.38312
	31.73	0.05417		31.73	1.19341		31.73	2.27692		31.73	3.36045
	31.735	0.04167		31.735	1.18791		31.735	2.25983		31.735	3.33778
	31.74	0.0375		31.74	1.20989		31.74	2.26838		31.74	3.34534
	31.745	0.075		31.745	1.18791		31.745	2.25128		31.745	3.35542
	31.75	0.025		31.75	1.18242		31.75	2.23419		31.75	3.3806
	31.755	0.05		31.755	1.2044		31.755	2.25128		31.755	3.34282
	31.76	0.06667		31.76	1.1989		31.76	2.27692		31.76	3.36045
	31.765	0.06667		31.765	1.25385		31.765	2.24274		31.765	3.34786
	31.77	0.04167		31.77	1.1989		31.77	2.25128		31.77	3.36549
	31.775	0.07083		31.775	1.2044		31.775	2.25983		31.775	3.33023
	31.78	0.075		31.78	1.1989		31.78	2.30256		31.78	3.35793
	31.785	0.06667		31.785	1.17692		31.785	2.33675		31.785	3.36801
	31.79	0.06667		31.79	1.23736		31.79	2.30256		31.79	3.32519
	31.795	0.08333		31.795	1.22088		31.795	2.24274		31.795	3.36549
	31.8	0.03333		31.8	1.2044		31.8	2.25983		31.8	3.34786
	31.805	0.10833		31.805	1.18791		31.805	2.30256		31.805	3.37053
	31.81	0.0875		31.81	1.22088		31.81	2.31111		31.81	3.37557
	31.815	0.04583		31.815	1.23736		31.815	2.28547		31.815	3.36045
	31.82	0.09583		31.82	1.19341		31.82	2.35385		31.82	3.34786
	31.825	0.06667		31.825	1.18242		31.825	2.30256		31.825	3.33526
	31.83	0.075		31.83	1.22088		31.83	2.35385		31.83	3.32771
	31.835	0.04583		31.835	1.19341		31.835	2.24274		31.835	3.32015
	31.84	0.0375		31.84	1.23187		31.84	2.31111		31.84	3.36801
	31.845	0.07917		31.845	1.22088		31.845	2.25983		31.845	3.36549
	31.85	0.025		31.85	1.2044		31.85	2.24274		31.85	3.33778
	31.855	0.05417		31.855	1.2044		31.855	2.28547		31.855	3.34786
	31.86	0.04583		31.86	1.20989		31.86	2.29402		31.86	3.36801
	31.865	0.07083		31.865	1.17692		31.865	2.31111		31.865	3.34282
	31.87	0.0875		31.87	1.17692		31.87	2.28547		31.87	3.3806
	31.875	0.07917		31.875	1.23187		31.875	2.23419		31.875	3.36045
	31.88	0.0625		31.88	1.24286		31.88	2.26838		31.88	3.35793
	31.885	0.0625		31.885	1.16044		31.885	2.27692		31.885	3.37305
	31.89	0.0875		31.89	1.21538		31.89	2.31966		31.89	3.36801
	31.895	0.0875		31.895	1.19341		31.895	2.30256		31.895	3.36549
	31.9	0.05		31.9	1.24835		31.9	2.30256		31.9	3.35038
	31.905	0.05		31.905	1.16593		31.905	2.32821		31.905	3.36045
	31.91	0.05833		31.91	1.24286		31.91	2.31111		31.91	3.36549
	31.915	0.075		31.915	1.2044		31.915	2.31966		31.915	3.35038
	31.92	0.07917		31.92	1.22637		31.92	2.25983		31.92	3.35793
	31.925	0.0875		31.925	1.18791		31.925	2.25128		31.925	3.35793
	31.93	0.08333		31.93	1.17143		31.93	2.31111		31.93	3.34786
	31.935	0.04167		31.935	1.20989		31.935	2.28547		31.935	3.35038
	31.94	0.05		31.94	1.20989		31.94	2.37094		31.94	3.34534
	31.945	0.05		31.945	1.22088		31.945	2.25983		31.945	3.33526
	31.95	0.05		31.95	1.22088		31.95	2.31966		31.95	3.33526
	31.955	0.0625		31.955	1.18242		31.955	2.24274		31.955	3.3403
	31.96	0.06667		31.96	1.22088		31.96	2.27692		31.96	3.36549
	31.965	0.0875		31.965	1.23736		31.965	2.23419		31.965	3.33275
	31.97	0.07917		31.97	1.18242		31.97	2.26838		31.97	3.36045
	31.975	0.07083		31.975	1.22088		31.975	2.27692		31.975	3.37305
	31.98	0.09583		31.98	1.1989		31.98	2.24274		31.98	3.37557
	31.985	0.0875		31.985	1.20989		31.985	2.29402		31.985	3.36801
	31.99	0.0625		31.99	1.22088		31.99	2.24274		31.99	3.35038
	31.995	0.05		31.995	1.2044		31.995	2.27692		31.995	3.37557
	32	0.0625		32	1.25934		32	2.28547		32	3.36045
	32.005	0.07083		32.005	1.17143		32.005	2.27692		32.005	3.3806
	32.01	0.05417		32.01	1.1989		32.01	2.27692		32.01	3.34786
	32.015	0.07083		32.015	1.21538		32.015	2.31966		32.015	3.35542
	32.02	0.07083		32.02	1.1989		32.02	2.27692		32.02	3.35038
	32.025	0.075		32.025	1.17692		32.025	2.30256		32.025	3.3529
	32.03	0.07083		32.03	1.2044		32.03	2.22564		32.03	3.3403
	32.035	0.07083		32.035	1.19341		32.035	2.28547		32.035	3.34786
	32.04	0.05833		32.04	1.20989		32.04	2.24274		32.04	3.35542
	32.045	0.0375		32.045	1.23736		32.045	2.29402		32.045	3.3403
	32.05	0.05		32.05	1.27582		32.05	2.24274		32.05	3.35793
	32.055	0.05417		32.055	1.27582		32.055	2.27692		32.055	3.35542
	32.06	0.1		32.06	1.19341		32.06	2.25983		32.06	3.3529
	32.065	0.025		32.065	1.18791		32.065	2.31966		32.065	3.3529
	32.07	0.07917		32.07	1.22088		32.07	2.31111		32.07	3.3529
	32.075	0.0625		32.075	1.18242		32.075	2.25983		32.075	3.34786
	32.08	0.02917		32.08	1.23187		32.08	2.31111		32.08	3.34786
	32.085	0.0125		32.085	1.18791		32.085	2.27692		32.085	3.34534
	32.09	0.06667		32.09	1.18242		32.09	2.26838		32.09	3.35793
	32.095	0.09167		32.095	1.22088		32.095	2.29402		32.095	3.34282
	32.1	0.05417		32.1	1.28681		32.1	2.3453		32.1	3.34534
	32.105	0.07083		32.105	1.21538		32.105	2.27692		32.105	3.35038
	32.11	0.0625		32.11	1.22637		32.11	2.28547		32.11	3.36297
	32.115	0.06667		32.115	1.16044		32.115	2.27692		32.115	3.33275
	32.12	0.08333		32.12	1.22088		32.12	2.35385		32.12	3.3529
	32.125	0.0625		32.125	1.1989		32.125	2.33675		32.125	3.35542
	32.13	0.06667		32.13	1.23736		32.13	2.30256		32.13	3.35542
	32.135	0.07917		32.135	1.2044		32.135	2.26838		32.135	3.35793
	32.14	0.07083		32.14	1.23187		32.14	2.33675		32.14	3.32267
	32.145	0.07083		32.145	1.22088		32.145	2.28547		32.145	3.35542
	32.15	0.05417		32.15	1.23736		32.15	2.23419		32.15	3.33778
	32.155	0.05833		32.155	1.1989		32.155	2.28547		32.155	3.34786
	32.16	0.06667		32.16	1.17692		32.16	2.26838		32.16	3.37557
	32.165	0.09583		32.165	1.22088		32.165	2.28547		32.165	3.35793
	32.17	0.04583		32.17	1.24286		32.17	2.32821		32.17	3.35542
	32.175	0.04167		32.175	1.20989		32.175	2.23419		32.175	3.33526
	32.18	0.05417		32.18	1.23187		32.18	2.37949		32.18	3.37053
	32.185	0.05833		32.185	1.20989		32.185	2.31111		32.185	3.36297
	32.19	0.10833		32.19	1.1989		32.19	2.28547		32.19	3.35793
	32.195	0.04167		32.195	1.27033		32.195	2.29402		32.195	3.34786
	32.2	0.05417		32.2	1.21538		32.2	2.27692		32.2	3.3529
	32.205	0.05833		32.205	1.19341		32.205	2.25128		32.205	3.36801
	32.21	0.07083		32.21	1.18242		32.21	2.27692		32.21	3.37053
	32.215	0.04167		32.215	1.19341		32.215	2.29402		32.215	3.35038
	32.22	0.06667		32.22	1.22088		32.22	2.28547		32.22	3.33526
	32.225	0.0375		32.225	1.18791		32.225	2.27692		32.225	3.35793
	32.23	0.07083		32.23	1.25934		32.23	2.21709		32.23	3.36549
	32.235	0.02917		32.235	1.24835		32.235	2.28547		32.235	3.3403
	32.24	0.08333		32.24	1.20989		32.24	2.29402		32.24	3.36045
	32.245	0.0375		32.245	1.2044		32.245	2.31111		32.245	3.34282
	32.25	0.07083		32.25	1.20989		32.25	2.30256		32.25	3.3529
	32.255	0.07083		32.255	1.22637		32.255	2.27692		32.255	3.32771
	32.26	0.025		32.26	1.23187		32.26	2.30256		32.26	3.33526
	32.265	0.07083		32.265	1.18791		32.265	2.29402		32.265	3.34786
	32.27	0.0875		32.27	1.18791		32.27	2.33675		32.27	3.34786
	32.275	0.075		32.275	1.16593		32.275	2.33675		32.275	3.36297
	32.28	0.04167		32.28	1.16044		32.28	2.25983		32.28	3.34282
	32.285	0.06667		32.285	1.19341		32.285	2.23419		32.285	3.3403
	32.29	0.075		32.29	1.2044		32.29	2.31111		32.29	3.33778
	32.295	0.0625		32.295	1.1989		32.295	2.28547		32.295	3.36549
	32.3	0.07083		32.3	1.2044		32.3	2.27692		32.3	3.37305
	32.305	0.07083		32.305	1.2044		32.305	2.25128		32.305	3.3529
	32.31	0.05417		32.31	1.25385		32.31	2.30256		32.31	3.35038
	32.315	0.08333		32.315	1.22637		32.315	2.33675		32.315	3.36549
	32.32	0.03333		32.32	1.18791		32.32	2.26838		32.32	3.36045
	32.325	0.05417		32.325	1.17143		32.325	2.31966		32.325	3.34282
	32.33	0.025		32.33	1.18791		32.33	2.26838		32.33	3.34282
	32.335	0.05		32.335	1.22637		32.335	2.24274		32.335	3.35542
	32.34	0.06667		32.34	1.21538		32.34	2.25983		32.34	3.38564
	32.345	0.07083		32.345	1.20989		32.345	2.31966		32.345	3.36801
	32.35	0.0625		32.35	1.17692		32.35	2.31966		32.35	3.35793
	32.355	0.09167		32.355	1.17143		32.355	2.31111		32.355	3.32771
	32.36	0.06667		32.36	1.21538		32.36	2.30256		32.36	3.34534
	32.365	0.04583		32.365	1.1989		32.365	2.26838		32.365	3.36045
	32.37	0.08333		32.37	1.21538		32.37	2.25128		32.37	3.36045
	32.375	0.075		32.375	1.18242		32.375	2.36239		32.375	3.37305
	32.38	0.0625		32.38	1.15495		32.38	2.25128		32.38	3.36297
	32.385	0.05		32.385	1.19341		32.385	2.27692		32.385	3.3403
	32.39	0.05833		32.39	1.18791		32.39	2.24274		32.39	3.35793
	32.395	0.08333		32.395	1.2044		32.395	2.31111		32.395	3.33275
	32.4	0.09583		32.4	1.19341		32.4	2.25983		32.4	3.3529
	32.405	0.0375		32.405	1.1989		32.405	2.24274		32.405	3.3529
	32.41	0.1		32.41	1.17143		32.41	2.27692		32.41	3.3529
	32.415	0.05417		32.415	1.22637		32.415	2.27692		32.415	3.35793
	32.42	0.04167		32.42	1.2044		32.42	2.25983		32.42	3.34786
	32.425	0.05833		32.425	1.20989		32.425	2.31966		32.425	3.33526
	32.43	0.05417		32.43	1.22637		32.43	2.31966		32.43	3.37305
	32.435	0.06667		32.435	1.22637		32.435	2.28547		32.435	3.33778
	32.44	0.04583		32.44	1.2044		32.44	2.32821		32.44	3.3529
	32.445	0.09167		32.445	1.17692		32.445	2.33675		32.445	3.34786
	32.45	0.07917		32.45	1.20989		32.45	2.29402		32.45	3.37053
	32.455	0.05417		32.455	1.20989		32.455	2.29402		32.455	3.36549
	32.46	0.10417		32.46	1.16044		32.46	2.25128		32.46	3.3403
	32.465	0.05		32.465	1.18791		32.465	2.33675		32.465	3.3806
	32.47	0.05417		32.47	1.22088		32.47	2.28547		32.47	3.37557
	32.475	0.04167		32.475	1.17143		32.475	2.25128		32.475	3.37053
	32.48	0.0625		32.48	1.2044		32.48	2.26838		32.48	3.33778
	32.485	0.05833		32.485	1.18791		32.485	2.30256		32.485	3.34534
	32.49	0.05		32.49	1.1989		32.49	2.25128		32.49	3.34534
	32.495	0.04583		32.495	1.1989		32.495	2.30256		32.495	3.35038
	32.5	0.08333		32.5	1.22637		32.5	2.26838		32.5	3.37305
	32.505	0.05833		32.505	1.18242		32.505	2.22564		32.505	3.36549
	32.51	0.04583		32.51	1.20989		32.51	2.30256		32.51	3.34786
	32.515	0.04583		32.515	1.20989		32.515	2.27692		32.515	3.36045
	32.52	0.04583		32.52	1.24835		32.52	2.31111		32.52	3.35793
	32.525	0.03333		32.525	1.21538		32.525	2.31966		32.525	3.37053
	32.53	0.04167		32.53	1.18791		32.53	2.27692		32.53	3.34534
	32.535	0.05		32.535	1.21538		32.535	2.35385		32.535	3.35793
	32.54	0.04167		32.54	1.1989		32.54	2.29402		32.54	3.37305
	32.545	0.04583		32.545	1.20989		32.545	2.24274		32.545	3.36801
	32.55	0.05417		32.55	1.20989		32.55	2.25983		32.55	3.34282
	32.555	0.06667		32.555	1.24835		32.555	2.30256		32.555	3.34282
	32.56	0.03333		32.56	1.24835		32.56	2.26838		32.56	3.36297
	32.565	0.0375		32.565	1.2044		32.565	2.27692		32.565	3.37053
	32.57	0.04583		32.57	1.22088		32.57	2.26838		32.57	3.37305
	32.575	0.06667		32.575	1.22088		32.575	2.26838		32.575	3.3529
	32.58	0.08333		32.58	1.26484		32.58	2.26838		32.58	3.36297
	32.585	0.05		32.585	1.27033		32.585	2.30256		32.585	3.33275
	32.59	0.04583		32.59	1.20989		32.59	2.25983		32.59	3.3529
	32.595	0.07083		32.595	1.18791		32.595	2.31966		32.595	3.36549
	32.6	0.05833		32.6	1.21538		32.6	2.3453		32.6	3.34534
	32.605	0.05417		32.605	1.22637		32.605	2.27692		32.605	3.37809
	32.61	0.04583		32.61	1.23187		32.61	2.33675		32.61	3.34786
	32.615	0.07083		32.615	1.18791		32.615	2.31111		32.615	3.35542
	32.62	0.08333		32.62	1.20989		32.62	2.25983		32.62	3.36045
	32.625	0.05417		32.625	1.18242		32.625	2.29402		32.625	3.36045
	32.63	0.09167		32.63	1.18242		32.63	2.26838		32.63	3.34786
	32.635	0.05833		32.635	1.18242		32.635	2.28547		32.635	3.34534
	32.64	0.04583		32.64	1.22088		32.64	2.28547		32.64	3.35542
	32.645	0.05833		32.645	1.1989		32.645	2.36239		32.645	3.33275
	32.65	0.075		32.65	1.21538		32.65	2.25983		32.65	3.35793
	32.655	0.07083		32.655	1.18791		32.655	2.25128		32.655	3.3529
	32.66	0.08333		32.66	1.18791		32.66	2.33675		32.66	3.36549
	32.665	0.04583		32.665	1.19341		32.665	2.27692		32.665	3.35542
	32.67	0.04583		32.67	1.2044		32.67	2.29402		32.67	3.34534
	32.675	0.02917		32.675	1.22637		32.675	2.28547		32.675	3.3529
	32.68	0.04583		32.68	1.18791		32.68	2.25128		32.68	3.36297
	32.685	0.02917		32.685	1.21538		32.685	2.28547		32.685	3.3529
	32.69	0.04167		32.69	1.20989		32.69	2.28547		32.69	3.32771
	32.695	0.05417		32.695	1.24286		32.695	2.31111		32.695	3.35542
	32.7	0.0625		32.7	1.21538		32.7	2.27692		32.7	3.34786
	32.705	0.09167		32.705	1.1989		32.705	2.33675		32.705	3.36045
	32.71	0.05		32.71	1.22637		32.71	2.30256		32.71	3.36045
	32.715	0.0625		32.715	1.20989		32.715	2.28547		32.715	3.35038
	32.72	0.05833		32.72	1.2044		32.72	2.32821		32.72	3.34534
	32.725	0.07083		32.725	1.20989		32.725	2.31111		32.725	3.36297
	32.73	0.0625		32.73	1.27033		32.73	2.29402		32.73	3.37557
	32.735	0.075		32.735	1.22088		32.735	2.32821		32.735	3.37809
	32.74	0.08333		32.74	1.2044		32.74	2.28547		32.74	3.36801
	32.745	0.1		32.745	1.18242		32.745	2.3453		32.745	3.36801
	32.75	0.04167		32.75	1.19341		32.75	2.31111		32.75	3.35793
	32.755	0.0625		32.755	1.1989		32.755	2.28547		32.755	3.36801
	32.76	0.05833		32.76	1.19341		32.76	2.23419		32.76	3.36297
	32.765	0.05417		32.765	1.18791		32.765	2.27692		32.765	3.34282
	32.77	0.06667		32.77	1.20989		32.77	2.27692		32.77	3.34282
	32.775	0.05		32.775	1.17143		32.775	2.24274		32.775	3.36297
	32.78	0.05		32.78	1.21538		32.78	2.26838		32.78	3.35793
	32.785	0.03333		32.785	1.21538		32.785	2.28547		32.785	3.36801
	32.79	0.06667		32.79	1.23187		32.79	2.30256		32.79	3.36297
	32.795	0.0375		32.795	1.1989		32.795	2.31966		32.795	3.32771
	32.8	0.05417		32.8	1.24835		32.8	2.29402		32.8	3.32771
	32.805	0.03333		32.805	1.25934		32.805	2.23419		32.805	3.3529
	32.81	0.05833		32.81	1.26484		32.81	2.26838		32.81	3.35542
	32.815	0.07917		32.815	1.2044		32.815	2.3453		32.815	3.34786
	32.82	0.04583		32.82	1.20989		32.82	2.29402		32.82	3.36801
	32.825	0.05		32.825	1.18791		32.825	2.27692		32.825	3.35542
	32.83	0.0625		32.83	1.16593		32.83	2.28547		32.83	3.3529
	32.835	0.0625		32.835	1.17692		32.835	2.31111		32.835	3.3529
	32.84	0.04583		32.84	1.18791		32.84	2.25983		32.84	3.34534
	32.845	0.07917		32.845	1.23736		32.845	2.27692		32.845	3.34534
	32.85	0.04583		32.85	1.22637		32.85	2.26838		32.85	3.35542
	32.855	0.05417		32.855	1.1989		32.855	2.24274		32.855	3.36045
	32.86	0.05417		32.86	1.18242		32.86	2.26838		32.86	3.35793
	32.865	0.0625		32.865	1.18791		32.865	2.32821		32.865	3.36549
	32.87	0.05417		32.87	1.1989		32.87	2.25128		32.87	3.38312
	32.875	0.05417		32.875	1.2044		32.875	2.31111		32.875	3.35038
	32.88	0.0875		32.88	1.1989		32.88	2.31966		32.88	3.35793
	32.885	0.06667		32.885	1.17143		32.885	2.29402		32.885	3.34534
	32.89	0.05417		32.89	1.18791		32.89	2.25983		32.89	3.34282
	32.895	0.0875		32.895	1.19341		32.895	2.29402		32.895	3.35793
	32.9	0.04583		32.9	1.20989		32.9	2.27692		32.9	3.34534
	32.905	0.04167		32.905	1.17143		32.905	2.30256		32.905	3.35542
	32.91	0.05417		32.91	1.2044		32.91	2.26838		32.91	3.35038
	32.915	0.05417		32.915	1.20989		32.915	2.28547		32.915	3.37053
	32.92	0.04167		32.92	1.23187		32.92	2.32821		32.92	3.3529
	32.925	0.03333		32.925	1.22088		32.925	2.35385		32.925	3.35038
	32.93	0.05		32.93	1.16593		32.93	2.37949		32.93	3.35542
	32.935	0.07917		32.935	1.24835		32.935	2.29402		32.935	3.36297
	32.94	0.04583		32.94	1.1989		32.94	2.25128		32.94	3.34786
	32.945	0.07917		32.945	1.22088		32.945	2.30256		32.945	3.35542
	32.95	0.08333		32.95	1.18791		32.95	2.25128		32.95	3.3529
	32.955	0.06667		32.955	1.19341		32.955	2.25983		32.955	3.3529
	32.96	0.06667		32.96	1.19341		32.96	2.29402		32.96	3.36045
	32.965	0.05417		32.965	1.21538		32.965	2.25983		32.965	3.32771
	32.97	0.06667		32.97	1.22088		32.97	2.31966		32.97	3.35038
	32.975	0.05		32.975	1.19341		32.975	2.30256		32.975	3.34282
	32.98	0.04167		32.98	1.2044		32.98	2.26838		32.98	3.33275
	32.985	0.05833		32.985	1.24286		32.985	2.28547		32.985	3.34786
	32.99	0.0875		32.99	1.21538		32.99	2.30256		32.99	3.35793
	32.995	0.0375		32.995	1.17143		32.995	2.25983		32.995	3.35793
	33	0.03333		33	1.23187		33	2.25983		33	3.36297
	33.005	0.06667		33.005	1.20989		33.005	2.30256		33.005	3.36297
	33.01	0.05417		33.01	1.1989		33.01	2.32821		33.01	3.34786
	33.015	0.02083		33.015	1.22088		33.015	2.29402		33.015	3.35542
	33.02	0.07083		33.02	1.17692		33.02	2.29402		33.02	3.35793
	33.025	0.05		33.025	1.2044		33.025	2.27692		33.025	3.35038
	33.03	0.05833		33.03	1.2044		33.03	2.28547		33.03	3.3806
	33.035	0.07083		33.035	1.18791		33.035	2.30256		33.035	3.35793
	33.04	0.05833		33.04	1.1989		33.04	2.33675		33.04	3.36045
	33.045	0.075		33.045	1.2044		33.045	2.28547		33.045	3.36297
	33.05	0.04583		33.05	1.17143		33.05	2.26838		33.05	3.35793
	33.055	0.075		33.055	1.19341		33.055	2.27692		33.055	3.34786
	33.06	0.05417		33.06	1.18242		33.06	2.28547		33.06	3.36045
	33.065	0.05		33.065	1.2044		33.065	2.30256		33.065	3.34534
	33.07	0.0625		33.07	1.23736		33.07	2.25128		33.07	3.36297
	33.075	0.05833		33.075	1.18791		33.075	2.25128		33.075	3.36045
	33.08	0.05417		33.08	1.24835		33.08	2.31111		33.08	3.34282
	33.085	0.075		33.085	1.20989		33.085	2.29402		33.085	3.33526
	33.09	0.06667		33.09	1.18242		33.09	2.35385		33.09	3.35793
	33.095	0.0625		33.095	1.21538		33.095	2.29402		33.095	3.37809
	33.1	0.02917		33.1	1.22637		33.1	2.28547		33.1	3.36297
	33.105	0.02917		33.105	1.19341		33.105	2.29402		33.105	3.34786
	33.11	0.02917		33.11	1.21538		33.11	2.31111		33.11	3.33526
	33.115	0.04167		33.115	1.18242		33.115	2.31966		33.115	3.3529
	33.12	0.0375		33.12	1.24286		33.12	2.27692		33.12	3.36801
	33.125	0.05		33.125	1.1989		33.125	2.28547		33.125	3.36801
	33.13	0.075		33.13	1.19341		33.13	2.30256		33.13	3.37809
	33.135	0.04583		33.135	1.19341		33.135	2.28547		33.135	3.34282
	33.14	0.04583		33.14	1.17143		33.14	2.28547		33.14	3.34786
	33.145	0.07917		33.145	1.19341		33.145	2.28547		33.145	3.34534
	33.15	0.0625		33.15	1.17143		33.15	2.27692		33.15	3.36045
	33.155	0.05417		33.155	1.16593		33.155	2.27692		33.155	3.3403
	33.16	0.05833		33.16	1.19341		33.16	2.31966		33.16	3.33526
	33.165	0.06667		33.165	1.17143		33.165	2.28547		33.165	3.34282
	33.17	0.07083		33.17	1.1989		33.17	2.31111		33.17	3.35542
	33.175	0.0375		33.175	1.21538		33.175	2.30256		33.175	3.34282
	33.18	0.05833		33.18	1.1989		33.18	2.28547		33.18	3.3529
	33.185	0.05417		33.185	1.20989		33.185	2.29402		33.185	3.3529
	33.19	0.05833		33.19	1.18242		33.19	2.27692		33.19	3.36549
	33.195	0.08333		33.195	1.20989		33.195	2.30256		33.195	3.35038
	33.2	0.05833		33.2	1.1989		33.2	2.32821		33.2	3.35038
	33.205	0.05833		33.205	1.1989		33.205	2.29402		33.205	3.33275
	33.21	0.06667		33.21	1.18791		33.21	2.26838		33.21	3.36045
	33.215	0.07917		33.215	1.1989		33.215	2.24274		33.215	3.36045
	33.22	0.08333		33.22	1.20989		33.22	2.30256		33.22	3.37053
	33.225	0.09167		33.225	1.23187		33.225	2.30256		33.225	3.35038
	33.23	0.075		33.23	1.22088		33.23	2.32821		33.23	3.35038
	33.235	0.075		33.235	1.18242		33.235	2.36239		33.235	3.33526
	33.24	0.0875		33.24	1.22088		33.24	2.31966		33.24	3.34786
	33.245	0.06667		33.245	1.1989		33.245	2.31966		33.245	3.3403
	33.25	0.07917		33.25	1.20989		33.25	2.31111		33.25	3.3529
	33.255	0.0875		33.255	1.18242		33.255	2.32821		33.255	3.34786
	33.26	0.08333		33.26	1.17143		33.26	2.28547		33.26	3.34786
	33.265	0.08333		33.265	1.18791		33.265	2.33675		33.265	3.35542
	33.27	0.04583		33.27	1.24286		33.27	2.31111		33.27	3.39068
	33.275	0.0625		33.275	1.18791		33.275	2.30256		33.275	3.36045
	33.28	0.07917		33.28	1.16593		33.28	2.24274		33.28	3.34282
	33.285	0.075		33.285	1.1989		33.285	2.27692		33.285	3.36297
	33.29	0.0625		33.29	1.16593		33.29	2.29402		33.29	3.33526
	33.295	0.05		33.295	1.16593		33.295	2.30256		33.295	3.34786
	33.3	0.04167		33.3	1.1989		33.3	2.31966		33.3	3.3403
	33.305	0.05417		33.305	1.21538		33.305	2.31111		33.305	3.36549
	33.31	0.05833		33.31	1.22637		33.31	2.27692		33.31	3.35038
	33.315	0.09583		33.315	1.25385		33.315	2.30256		33.315	3.34786
	33.32	0.0875		33.32	1.22088		33.32	2.32821		33.32	3.35542
	33.325	0.04583		33.325	1.19341		33.325	2.26838		33.325	3.36045
	33.33	0.07083		33.33	1.2044		33.33	2.27692		33.33	3.3403
	33.335	0.05417		33.335	1.18791		33.335	2.26838		33.335	3.36549
	33.34	0.04167		33.34	1.21538		33.34	2.28547		33.34	3.3806
	33.345	0.05		33.345	1.21538		33.345	2.24274		33.345	3.38312
	33.35	0.05417		33.35	1.2044		33.35	2.24274		33.35	3.3529
	33.355	0.0625		33.355	1.2044		33.355	2.26838		33.355	3.35793
	33.36	0.05417		33.36	1.23187		33.36	2.29402		33.36	3.37557
	33.365	0.075		33.365	1.17692		33.365	2.25983		33.365	3.37305
	33.37	0.05833		33.37	1.18791		33.37	2.29402		33.37	3.35793
	33.375	0.07083		33.375	1.22088		33.375	2.31111		33.375	3.36549
	33.38	0.05417		33.38	1.23187		33.38	2.30256		33.38	3.35038
	33.385	0.03333		33.385	1.1989		33.385	2.27692		33.385	3.37557
	33.39	0.05		33.39	1.25385		33.39	2.28547		33.39	3.36801
	33.395	0.075		33.395	1.20989		33.395	2.29402		33.395	3.36801
	33.4	0.07917		33.4	1.18242		33.4	2.26838		33.4	3.3529
	33.405	0.08333		33.405	1.19341		33.405	2.25128		33.405	3.32771
	33.41	0.0625		33.41	1.18791		33.41	2.30256		33.41	3.34282
	33.415	0.0625		33.415	1.20989		33.415	2.28547		33.415	3.34786
	33.42	0.04583		33.42	1.19341		33.42	2.25128		33.42	3.3529
	33.425	0.05		33.425	1.22088		33.425	2.28547		33.425	3.35793
	33.43	0.05833		33.43	1.18242		33.43	2.28547		33.43	3.36297
	33.435	0.07917		33.435	1.17143		33.435	2.28547		33.435	3.36549
	33.44	0.075		33.44	1.19341		33.44	2.30256		33.44	3.35542
	33.445	0.06667		33.445	1.19341		33.445	2.29402		33.445	3.37053
	33.45	0.05833		33.45	1.2044		33.45	2.31111		33.45	3.36297
	33.455	0.06667		33.455	1.17692		33.455	2.31111		33.455	3.3529
	33.46	0.05833		33.46	1.22637		33.46	2.25983		33.46	3.34534
	33.465	0.07917		33.465	1.23187		33.465	2.28547		33.465	3.36549
	33.47	0.075		33.47	1.16593		33.47	2.27692		33.47	3.36549
	33.475	0.05833		33.475	1.23736		33.475	2.30256		33.475	3.36045
	33.48	0.0375		33.48	1.22088		33.48	2.23419		33.48	3.36549
	33.485	0.04167		33.485	1.21538		33.485	2.26838		33.485	3.37305
	33.49	0.04167		33.49	1.1989		33.49	2.27692		33.49	3.36549
	33.495	0.05833		33.495	1.14945		33.495	2.32821		33.495	3.36045
	33.5	0.0625		33.5	1.17143		33.5	2.31966		33.5	3.34534
	33.505	0.05833		33.505	1.21538		33.505	2.25983		33.505	3.35038
	33.51	0.04583		33.51	1.1989		33.51	2.23419		33.51	3.35793
	33.515	0.07083		33.515	1.17692		33.515	2.27692		33.515	3.36045
	33.52	0.07083		33.52	1.18791		33.52	2.25983		33.52	3.34786
	33.525	0.0625		33.525	1.1989		33.525	2.26838		33.525	3.35793
	33.53	0.07917		33.53	1.23187		33.53	2.33675		33.53	3.36045
	33.535	0.10417		33.535	1.17143		33.535	2.31111		33.535	3.3403
	33.54	0.09583		33.54	1.18791		33.54	2.25983		33.54	3.36045
	33.545	0.07083		33.545	1.18791		33.545	2.25983		33.545	3.35793
	33.55	0.04167		33.55	1.22637		33.55	2.30256		33.55	3.34534
	33.555	0.02917		33.555	1.2044		33.555	2.32821		33.555	3.34282
	33.56	0.0625		33.56	1.19341		33.56	2.31111		33.56	3.34534
	33.565	0.0875		33.565	1.22088		33.565	2.31111		33.565	3.35793
	33.57	0.07083		33.57	1.2044		33.57	2.30256		33.57	3.36549
	33.575	0.07917		33.575	1.1989		33.575	2.28547		33.575	3.34534
	33.58	0.0625		33.58	1.20989		33.58	2.31966		33.58	3.34786
	33.585	0.06667		33.585	1.18242		33.585	2.27692		33.585	3.34282
	33.59	0.05833		33.59	1.17143		33.59	2.26838		33.59	3.36297
	33.595	0.05		33.595	1.19341		33.595	2.25983		33.595	3.35542
	33.6	0.07917		33.6	1.20989		33.6	2.25983		33.6	3.34282
	33.605	0.07083		33.605	1.22637		33.605	2.31111		33.605	3.3529
	33.61	0.05		33.61	1.19341		33.61	2.28547		33.61	3.34786
	33.615	0.06667		33.615	1.20989		33.615	2.23419		33.615	3.34282
	33.62	0.07917		33.62	1.22088		33.62	2.24274		33.62	3.37305
	33.625	0.07917		33.625	1.1989		33.625	2.25983		33.625	3.36801
	33.63	0.07083		33.63	1.17692		33.63	2.27692		33.63	3.33275
	33.635	0.03333		33.635	1.1989		33.635	2.32821		33.635	3.33526
	33.64	0.05833		33.64	1.2044		33.64	2.28547		33.64	3.33526
	33.645	0.07083		33.645	1.17692		33.645	2.27692		33.645	3.33526
	33.65	0.0625		33.65	1.19341		33.65	2.26838		33.65	3.36045
	33.655	0.07083		33.655	1.20989		33.655	2.26838		33.655	3.34786
	33.66	0.075		33.66	1.19341		33.66	2.25128		33.66	3.32771
	33.665	0.06667		33.665	1.19341		33.665	2.25983		33.665	3.3403
	33.67	0.06667		33.67	1.19341		33.67	2.30256		33.67	3.35542
	33.675	0.06667		33.675	1.18791		33.675	2.29402		33.675	3.35038
	33.68	0.04583		33.68	1.1989		33.68	2.29402		33.68	3.35038
	33.685	0.06667		33.685	1.21538		33.685	2.25983		33.685	3.37053
	33.69	0.0625		33.69	1.22088		33.69	2.30256		33.69	3.37557
	33.695	0.06667		33.695	1.23736		33.695	2.30256		33.695	3.37053
	33.7	0.04583		33.7	1.22088		33.7	2.25983		33.7	3.34786
	33.705	0.07083		33.705	1.22088		33.705	2.26838		33.705	3.36297
	33.71	0.05		33.71	1.22088		33.71	2.30256		33.71	3.35793
	33.715	0.05417		33.715	1.18791		33.715	2.30256		33.715	3.34282
	33.72	0.06667		33.72	1.1989		33.72	2.3453		33.72	3.35038
	33.725	0.05833		33.725	1.18242		33.725	2.27692		33.725	3.3529
	33.73	0.05		33.73	1.20989		33.73	2.26838		33.73	3.35542
	33.735	0.0875		33.735	1.21538		33.735	2.26838		33.735	3.34282
	33.74	0.0875		33.74	1.1989		33.74	2.29402		33.74	3.35038
	33.745	0.0625		33.745	1.23187		33.745	2.26838		33.745	3.34534
	33.75	0.07917		33.75	1.24835		33.75	2.26838		33.75	3.36297
	33.755	0.075		33.755	1.21538		33.755	2.26838		33.755	3.36549
	33.76	0.06667		33.76	1.20989		33.76	2.30256		33.76	3.35542
	33.765	0.09583		33.765	1.18242		33.765	2.28547		33.765	3.35542
	33.77	0.0625		33.77	1.17692		33.77	2.25128		33.77	3.34282
	33.775	0.04167		33.775	1.22088		33.775	2.29402		33.775	3.34786
	33.78	0.04583		33.78	1.23736		33.78	2.3453		33.78	3.35793
	33.785	0.05417		33.785	1.22637		33.785	2.29402		33.785	3.35793
	33.79	0.04583		33.79	1.2044		33.79	2.31111		33.79	3.3529
	33.795	0.05417		33.795	1.1989		33.795	2.33675		33.795	3.35793
	33.8	0.04583		33.8	1.2044		33.8	2.31111		33.8	3.35542
	33.805	0.05417		33.805	1.22637		33.805	2.26838		33.805	3.36801
	33.81	0.05		33.81	1.22637		33.81	2.29402		33.81	3.3529
	33.815	0.05833		33.815	1.22088		33.815	2.27692		33.815	3.36045
	33.82	0.07083		33.82	1.21538		33.82	2.29402		33.82	3.37305
	33.825	0.06667		33.825	1.1989		33.825	2.30256		33.825	3.35038
	33.83	0.08333		33.83	1.16593		33.83	2.30256		33.83	3.36045
	33.835	0.0875		33.835	1.18242		33.835	2.28547		33.835	3.34786
	33.84	0.07917		33.84	1.2044		33.84	2.31111		33.84	3.35542
	33.845	0.075		33.845	1.22637		33.845	2.26838		33.845	3.36549
	33.85	0.0625		33.85	1.20989		33.85	2.21709		33.85	3.35793
	33.855	0.05417		33.855	1.22637		33.855	2.27692		33.855	3.36045
	33.86	0.05		33.86	1.18791		33.86	2.29402		33.86	3.36801
	33.865	0.07083		33.865	1.2044		33.865	2.25128		33.865	3.33778
	33.87	0.05833		33.87	1.22088		33.87	2.25983		33.87	3.32771
	33.875	0.05833		33.875	1.20989		33.875	2.27692		33.875	3.32519
	33.88	0.05833		33.88	1.17143		33.88	2.29402		33.88	3.34534
	33.885	0.06667		33.885	1.18791		33.885	2.30256		33.885	3.3529
	33.89	0.05417		33.89	1.20989		33.89	2.25983		33.89	3.34786
	33.895	0.06667		33.895	1.20989		33.895	2.24274		33.895	3.34282
	33.9	0.05417		33.9	1.21538		33.9	2.30256		33.9	3.35038
	33.905	0.06667		33.905	1.22088		33.905	2.32821		33.905	3.3529
	33.91	0.08333		33.91	1.22088		33.91	2.31111		33.91	3.34786
	33.915	0.05833		33.915	1.21538		33.915	2.31111		33.915	3.34786
	33.92	0.05417		33.92	1.18791		33.92	2.29402		33.92	3.32519
	33.925	0.05		33.925	1.19341		33.925	2.31966		33.925	3.34282
	33.93	0.05		33.93	1.1989		33.93	2.32821		33.93	3.3403
	33.935	0.04583		33.935	1.20989		33.935	2.31111		33.935	3.34282
	33.94	0.075		33.94	1.20989		33.94	2.31111		33.94	3.3529
	33.945	0.05833		33.945	1.2044		33.945	2.31111		33.945	3.36801
	33.95	0.04167		33.95	1.22088		33.95	2.30256		33.95	3.36297
	33.955	0.04583		33.955	1.20989		33.955	2.27692		33.955	3.34534
	33.96	0.0625		33.96	1.2044		33.96	2.31111		33.96	3.3529
	33.965	0.0625		33.965	1.22637		33.965	2.32821		33.965	3.37053
	33.97	0.04583		33.97	1.23187		33.97	2.28547		33.97	3.37053
	33.975	0.04583		33.975	1.1989		33.975	2.27692		33.975	3.35542
	33.98	0.05833		33.98	1.2044		33.98	2.31111		33.98	3.35038
	33.985	0.05417		33.985	1.22088		33.985	2.31111		33.985	3.36297
	33.99	0.075		33.99	1.19341		33.99	2.30256		33.99	3.35038
	33.995	0.07083		33.995	1.19341		33.995	2.30256		33.995	3.34786
	34	0.07083		34	1.17692		34	2.27692		34	3.36045
	34.005	0.09167		34.005	1.20989		34.005	2.28547		34.005	3.35038
	34.01	0.07917		34.01	1.1989		34.01	2.30256		34.01	3.33275
	34.015	0.06667		34.015	1.17143		34.015	2.33675		34.015	3.35038
	34.02	0.05		34.02	1.21538		34.02	2.28547		34.02	3.34282
	34.025	0.04583		34.025	1.19341		34.025	2.24274		34.025	3.3529
	34.03	0.05		34.03	1.20989		34.03	2.25128		34.03	3.36045
	34.035	0.05		34.035	1.20989		34.035	2.26838		34.035	3.36045
	34.04	0.05833		34.04	1.19341		34.04	2.25128		34.04	3.35038
	34.045	0.06667		34.045	1.2044		34.045	2.24274		34.045	3.34534
	34.05	0.07083		34.05	1.17143		34.05	2.25128		34.05	3.33526
	34.055	0.0625		34.055	1.21538		34.055	2.28547		34.055	3.36297
	34.06	0.05		34.06	1.21538		34.06	2.31111		34.06	3.36045
	34.065	0.07083		34.065	1.22637		34.065	2.26838		34.065	3.34786
	34.07	0.07083		34.07	1.24286		34.07	2.25983		34.07	3.36045
	34.075	0.06667		34.075	1.22637		34.075	2.25128		34.075	3.3529
	34.08	0.05417		34.08	1.22637		34.08	2.25983		34.08	3.32771
	34.085	0.05		34.085	1.1989		34.085	2.29402		34.085	3.3403
	34.09	0.075		34.09	1.2044		34.09	2.26838		34.09	3.35793
	34.095	0.0625		34.095	1.21538		34.095	2.27692		34.095	3.36297
	34.1	0.0625		34.1	1.18242		34.1	2.26838		34.1	3.35038
	34.105	0.07917		34.105	1.23187		34.105	2.30256		34.105	3.3529
	34.11	0.07083		34.11	1.21538		34.11	2.27692		34.11	3.34786
	34.115	0.05417		34.115	1.18242		34.115	2.25983		34.115	3.38312
	34.12	0.08333		34.12	1.18791		34.12	2.24274		34.12	3.37809
	34.125	0.05833		34.125	1.16044		34.125	2.30256		34.125	3.36549
	34.13	0.04167		34.13	1.19341		34.13	2.31966		34.13	3.34282
	34.135	0.05		34.135	1.1989		34.135	2.29402		34.135	3.35038
	34.14	0.0625		34.14	1.19341		34.14	2.26838		34.14	3.35038
	34.145	0.05833		34.145	1.18242		34.145	2.27692		34.145	3.36297
	34.15	0.05		34.15	1.19341		34.15	2.26838		34.15	3.3529
	34.155	0.05833		34.155	1.1989		34.155	2.30256		34.155	3.35038
	34.16	0.1		34.16	1.19341		34.16	2.27692		34.16	3.3529
	34.165	0.07083		34.165	1.21538		34.165	2.27692		34.165	3.34534
	34.17	0.05417		34.17	1.23736		34.17	2.27692		34.17	3.3403
	34.175	0.04583		34.175	1.2044		34.175	2.27692		34.175	3.3403
	34.18	0.0625		34.18	1.18791		34.18	2.26838		34.18	3.35542
	34.185	0.05		34.185	1.18242		34.185	2.30256		34.185	3.35793
	34.19	0.05		34.19	1.2044		34.19	2.30256		34.19	3.3529
	34.195	0.0625		34.195	1.18242		34.195	2.28547		34.195	3.35542
	34.2	0.05833		34.2	1.19341		34.2	2.29402		34.2	3.34786
	34.205	0.05417		34.205	1.23187		34.205	2.27692		34.205	3.34534
	34.21	0.05		34.21	1.21538		34.21	2.30256		34.21	3.38312
	34.215	0.05417		34.215	1.18791		34.215	2.32821		34.215	3.35542
	34.22	0.05833		34.22	1.20989		34.22	2.29402		34.22	3.34534
	34.225	0.04167		34.225	1.21538		34.225	2.26838		34.225	3.36045
	34.23	0.05417		34.23	1.21538		34.23	2.29402		34.23	3.34786
	34.235	0.0625		34.235	1.23187		34.235	2.29402		34.235	3.34534
	34.24	0.06667		34.24	1.22088		34.24	2.28547		34.24	3.35542
	34.245	0.05833		34.245	1.1989		34.245	2.26838		34.245	3.35793
	34.25	0.05		34.25	1.18791		34.25	2.28547		34.25	3.34534
	34.255	0.06667		34.255	1.18791		34.255	2.28547		34.255	3.3529
	34.26	0.07917		34.26	1.21538		34.26	2.28547		34.26	3.34786
	34.265	0.07083		34.265	1.20989		34.265	2.27692		34.265	3.35038
	34.27	0.05417		34.27	1.1989		34.27	2.31111		34.27	3.3529
	34.275	0.05833		34.275	1.19341		34.275	2.31111		34.275	3.3403
	34.28	0.05833		34.28	1.17692		34.28	2.28547		34.28	3.35038
	34.285	0.05833		34.285	1.16593		34.285	2.29402		34.285	3.36801
	34.29	0.07083		34.29	1.18242		34.29	2.27692		34.29	3.36045
	34.295	0.05417		34.295	1.1989		34.295	2.24274		34.295	3.35038
	34.3	0.05833		34.3	1.21538		34.3	2.25128		34.3	3.34534
	34.305	0.05		34.305	1.20989		34.305	2.26838		34.305	3.3529
	34.31	0.0375		34.31	1.16593		34.31	2.28547		34.31	3.36297
	34.315	0.0625		34.315	1.17143		34.315	2.27692		34.315	3.35038
	34.32	0.05833		34.32	1.18791		34.32	2.28547		34.32	3.3529
	34.325	0.0625		34.325	1.1989		34.325	2.28547		34.325	3.36549
	34.33	0.05833		34.33	1.21538		34.33	2.28547		34.33	3.36297
	34.335	0.05417		34.335	1.22637		34.335	2.30256		34.335	3.36549
	34.34	0.05		34.34	1.22088		34.34	2.29402		34.34	3.37305
	34.345	0.05417		34.345	1.21538		34.345	2.27692		34.345	3.36297
	34.35	0.06667		34.35	1.18791		34.35	2.27692		34.35	3.34786
	34.355	0.05833		34.355	1.16044		34.355	2.25128		34.355	3.35038
	34.36	0.0625		34.36	1.18242		34.36	2.26838		34.36	3.36045
	34.365	0.05		34.365	1.1989		34.365	2.25983		34.365	3.36297
	34.37	0.0375		34.37	1.2044		34.37	2.27692		34.37	3.35542
	34.375	0.05833		34.375	1.1989		34.375	2.31111		34.375	3.34786
	34.38	0.06667		34.38	1.20989		34.38	2.31111		34.38	3.33526
	34.385	0.05417		34.385	1.22637		34.385	2.29402		34.385	3.3529
	34.39	0.05833		34.39	1.22637		34.39	2.31111		34.39	3.34786
	34.395	0.0625		34.395	1.2044		34.395	2.29402		34.395	3.35038
	34.4	0.05417		34.4	1.19341		34.4	2.28547		34.4	3.34282
	34.405	0.0625		34.405	1.18242		34.405	2.26838		34.405	3.34534
	34.41	0.075		34.41	1.17692		34.41	2.31966		34.41	3.35542
	34.415	0.075		34.415	1.1989		34.415	2.28547		34.415	3.35038
	34.42	0.0625		34.42	1.22088		34.42	2.26838		34.42	3.36045
	34.425	0.05417		34.425	1.21538		34.425	2.31111		34.425	3.35793
	34.43	0.05417		34.43	1.18791		34.43	2.29402		34.43	3.36045
	34.435	0.075		34.435	1.2044		34.435	2.27692		34.435	3.35038
	34.44	0.05833		34.44	1.18791		34.44	2.30256		34.44	3.35038
	34.445	0.0375		34.445	1.1989		34.445	2.26838		34.445	3.3529
	34.45	0.05		34.45	1.19341		34.45	2.25128		34.45	3.34282
	34.455	0.04583		34.455	1.17692		34.455	2.27692		34.455	3.35542
	34.46	0.04167		34.46	1.20989		34.46	2.29402		34.46	3.34786
	34.465	0.05417		34.465	1.21538		34.465	2.29402		34.465	3.3403
	34.47	0.05833		34.47	1.18242		34.47	2.28547		34.47	3.34282
	34.475	0.05417		34.475	1.1989		34.475	2.26838		34.475	3.3403
	34.48	0.0625		34.48	1.2044		34.48	2.28547		34.48	3.37809
	34.485	0.05833		34.485	1.17143		34.485	2.35385		34.485	3.38564
	34.49	0.05		34.49	1.19341		34.49	2.31111		34.49	3.38312
	34.495	0.0625		34.495	1.2044		34.495	2.25128		34.495	3.37809
	34.5	0.07917		34.5	1.19341		34.5	2.25128		34.5	3.36045
	34.505	0.07083		34.505	1.19341		34.505	2.25128		34.505	3.36045
	34.51	0.05417		34.51	1.16593		34.51	2.25128		34.51	3.34786
	34.515	0.05833		34.515	1.14945		34.515	2.24274		34.515	3.34786
	34.52	0.05833		34.52	1.1989		34.52	2.26838		34.52	3.35038
	34.525	0.05833		34.525	1.19341		34.525	2.26838		34.525	3.35038
	34.53	0.07917		34.53	1.18242		34.53	2.28547		34.53	3.3529
	34.535	0.06667		34.535	1.21538		34.535	2.28547		34.535	3.35793
	34.54	0.06667		34.54	1.1989		34.54	2.26838		34.54	3.34282
	34.545	0.08333		34.545	1.20989		34.545	2.27692		34.545	3.33778
	34.55	0.07083		34.55	1.19341		34.55	2.25983		34.55	3.34786
	34.555	0.05417		34.555	1.17692		34.555	2.27692		34.555	3.34786
	34.56	0.04583		34.56	1.17143		34.56	2.28547		34.56	3.33778
	34.565	0.0625		34.565	1.17692		34.565	2.25983		34.565	3.34282
	34.57	0.05		34.57	1.17692		34.57	2.30256		34.57	3.34282
	34.575	0.05833		34.575	1.19341		34.575	2.31111		34.575	3.33275
	34.58	0.05417		34.58	1.1989		34.58	2.25983		34.58	3.33023
	34.585	0.05417		34.585	1.2044		34.585	2.25983		34.585	3.34786
	34.59	0.05417		34.59	1.1989		34.59	2.31966		34.59	3.36549
	34.595	0.04167		34.595	1.18242		34.595	2.30256		34.595	3.36045
	34.6	0.03333		34.6	1.21538		34.6	2.27692		34.6	3.34786
	34.605	0.04167		34.605	1.24835		34.605	2.27692		34.605	3.3529
	34.61	0.05417		34.61	1.21538		34.61	2.25128		34.61	3.3529
	34.615	0.07083		34.615	1.19341		34.615	2.25983		34.615	3.36297
	34.62	0.06667		34.62	1.19341		34.62	2.26838		34.62	3.35793
	34.625	0.05		34.625	1.18791		34.625	2.28547		34.625	3.35038
	34.63	0.05833		34.63	1.1989		34.63	2.28547		34.63	3.36549
	34.635	0.0625		34.635	1.2044		34.635	2.27692		34.635	3.35793
	34.64	0.07917		34.64	1.22088		34.64	2.26838		34.64	3.3529
	34.645	0.06667		34.645	1.23736		34.645	2.28547		34.645	3.34786
	34.65	0.04583		34.65	1.20989		34.65	2.29402		34.65	3.33275
	34.655	0.04583		34.655	1.17143		34.655	2.28547		34.655	3.34282
	34.66	0.06667		34.66	1.18242		34.66	2.29402		34.66	3.36297
	34.665	0.08333		34.665	1.19341		34.665	2.28547		34.665	3.36801
	34.67	0.06667		34.67	1.19341		34.67	2.26838		34.67	3.3529
	34.675	0.06667		34.675	1.21538		34.675	2.28547		34.675	3.35542
	34.68	0.05417		34.68	1.1989		34.68	2.25983		34.68	3.37557
	34.685	0.0625		34.685	1.18242		34.685	2.25983		34.685	3.35542
	34.69	0.07083		34.69	1.19341		34.69	2.28547		34.69	3.33275
	34.695	0.05417		34.695	1.18242		34.695	2.30256		34.695	3.34282
	34.7	0.04583		34.7	1.19341		34.7	2.29402		34.7	3.35793
	34.705	0.05833		34.705	1.2044		34.705	2.28547		34.705	3.35542
	34.71	0.06667		34.71	1.18242		34.71	2.28547		34.71	3.35793
	34.715	0.05417		34.715	1.16044		34.715	2.31111		34.715	3.36297
	34.72	0.05417		34.72	1.17143		34.72	2.31111		34.72	3.35793
	34.725	0.07083		34.725	1.17143		34.725	2.29402		34.725	3.34282
	34.73	0.07083		34.73	1.17143		34.73	2.31966		34.73	3.35542
	34.735	0.06667		34.735	1.17143		34.735	2.32821		34.735	3.3529
	34.74	0.05417		34.74	1.18242		34.74	2.31966		34.74	3.34282
	34.745	0.04167		34.745	1.21538		34.745	2.3453		34.745	3.34786
	34.75	0.0375		34.75	1.1989		34.75	2.32821		34.75	3.35542
	34.755	0.04583		34.755	1.17692		34.755	2.29402		34.755	3.36297
	34.76	0.04583		34.76	1.1989		34.76	2.28547		34.76	3.34282
	34.765	0.05		34.765	1.20989		34.765	2.28547		34.765	3.3403
	34.77	0.0875		34.77	1.19341		34.77	2.28547		34.77	3.36549
	34.775	0.075		34.775	1.21538		34.775	2.26838		34.775	3.35793
	34.78	0.04583		34.78	1.23187		34.78	2.28547		34.78	3.3529
	34.785	0.05		34.785	1.1989		34.785	2.29402		34.785	3.34534
	34.79	0.0375		34.79	1.16593		34.79	2.31111		34.79	3.35038
	34.795	0.04167		34.795	1.18242		34.795	2.31966		34.795	3.37053
	34.8	0.0375		34.8	1.20989		34.8	2.32821		34.8	3.36801
	34.805	0.04583		34.805	1.19341		34.805	2.28547		34.805	3.35793
	34.81	0.05		34.81	1.18242		34.81	2.26838		34.81	3.34282
	34.815	0.0375		34.815	1.17143		34.815	2.28547		34.815	3.34534
	34.82	0.05833		34.82	1.18242		34.82	2.27692		34.82	3.35793
	34.825	0.0625		34.825	1.16593		34.825	2.31966		34.825	3.35793
	34.83	0.04167		34.83	1.17143		34.83	2.31111		34.83	3.35542
	34.835	0.04167		34.835	1.20989		34.835	2.25128		34.835	3.36801
	34.84	0.04583		34.84	1.19341		34.84	2.24274		34.84	3.37053
	34.845	0.05		34.845	1.2044		34.845	2.27692		34.845	3.35793
	34.85	0.075		34.85	1.22637		34.85	2.28547		34.85	3.34534
	34.855	0.07083		34.855	1.2044		34.855	2.26838		34.855	3.32771
	34.86	0.05833		34.86	1.18791		34.86	2.26838		34.86	3.33778
	34.865	0.05417		34.865	1.17143		34.865	2.26838		34.865	3.36045
	34.87	0.06667		34.87	1.17143		34.87	2.27692		34.87	3.35542
	34.875	0.08333		34.875	1.19341		34.875	2.32821		34.875	3.35038
	34.88	0.05833		34.88	1.17692		34.88	2.31966		34.88	3.35542
	34.885	0.05417		34.885	1.16593		34.885	2.30256		34.885	3.3529
	34.89	0.04583		34.89	1.2044		34.89	2.31966		34.89	3.35038
	34.895	0.05833		34.895	1.20989		34.895	2.28547		34.895	3.35793
	34.9	0.08333		34.9	1.2044		34.9	2.26838		34.9	3.35038
	34.905	0.0625		34.905	1.19341		34.905	2.26838		34.905	3.3403
	34.91	0.0625		34.91	1.19341		34.91	2.28547		34.91	3.34534
	34.915	0.0625		34.915	1.20989		34.915	2.30256		34.915	3.35542
	34.92	0.0375		34.92	1.18242		34.92	2.26838		34.92	3.35542
	34.925	0.05833		34.925	1.17143		34.925	2.25983		34.925	3.34534
	34.93	0.075		34.93	1.17692		34.93	2.27692		34.93	3.35542
	34.935	0.06667		34.935	1.17692		34.935	2.29402		34.935	3.36549
	34.94	0.05		34.94	1.17692		34.94	2.29402		34.94	3.36045
	34.945	0.0625		34.945	1.20989		34.945	2.29402		34.945	3.35793
	34.95	0.06667		34.95	1.20989		34.95	2.31966		34.95	3.3529
	34.955	0.05		34.955	1.1989		34.955	2.30256		34.955	3.3529
	34.96	0.0625		34.96	1.2044		34.96	2.28547		34.96	3.36297
	34.965	0.05		34.965	1.17692		34.965	2.31111		34.965	3.37053
	34.97	0.05417		34.97	1.18791		34.97	2.30256		34.97	3.3529
	34.975	0.075		34.975	1.22637		34.975	2.27692		34.975	3.3529
	34.98	0.05833		34.98	1.22637		34.98	2.29402		34.98	3.3529
	34.985	0.0625		34.985	1.19341		34.985	2.29402		34.985	3.35038
	34.99	0.06667		34.99	1.18791		34.99	2.26838		34.99	3.35793
	34.995	0.075		34.995	1.19341		34.995	2.26838		34.995	3.34786
	35	0.0875		35	1.1989		35	2.26838		35	3.34282
	35.005	0.07083		35.005	1.18242		35.005	2.27692		35.005	3.34786
	35.01	0.0625		35.01	1.16593		35.01	2.29402		35.01	3.34534
	35.015	0.0625		35.015	1.17143		35.015	2.30256		35.015	3.33778
	35.02	0.06667		35.02	1.16044		35.02	2.26838		35.02	3.3403
	35.025	0.0875		35.025	1.17692		35.025	2.29402		35.025	3.35038
	35.03	0.09167		35.03	1.2044		35.03	2.33675		35.03	3.36549
	35.035	0.075		35.035	1.20989		35.035	2.33675		35.035	3.36045
	35.04	0.06667		35.04	1.18791		35.04	2.29402		35.04	3.34534
	35.045	0.05833		35.045	1.19341		35.045	2.27692		35.045	3.3529
	35.05	0.06667		35.05	1.20989		35.05	2.30256		35.05	3.36297
	35.055	0.06667		35.055	1.2044		35.055	2.30256		35.055	3.3529
	35.06	0.0625		35.06	1.18791		35.06	2.31111		35.06	3.35038
	35.065	0.07917		35.065	1.21538		35.065	2.32821		35.065	3.35038
	35.07	0.06667		35.07	1.23736		35.07	2.33675		35.07	3.34786
	35.075	0.05417		35.075	1.21538		35.075	2.31966		35.075	3.33526
	35.08	0.04167		35.08	1.2044		35.08	2.29402		35.08	3.33275
	35.085	0.05		35.085	1.22088		35.085	2.32821		35.085	3.34534
	35.09	0.075		35.09	1.20989		35.09	2.31966		35.09	3.34534
	35.095	0.075		35.095	1.17692		35.095	2.29402		35.095	3.35038
	35.1	0.07917		35.1	1.19341		35.1	2.29402		35.1	3.34282
	35.105	0.08333		35.105	1.20989		35.105	2.29402		35.105	3.33778
	35.11	0.0625		35.11	1.17692		35.11	2.27692		35.11	3.35038
	35.115	0.0625		35.115	1.18791		35.115	2.27692		35.115	3.36549
	35.12	0.0625		35.12	1.18791		35.12	2.31111		35.12	3.36297
	35.125	0.05		35.125	1.17692		35.125	2.26838		35.125	3.35038
	35.13	0.02917		35.13	1.22088		35.13	2.24274		35.13	3.34534
	35.135	0.05417		35.135	1.2044		35.135	2.25983		35.135	3.35038
	35.14	0.10833		35.14	1.16593		35.14	2.27692		35.14	3.3529
	35.145	0.10833		35.145	1.1989		35.145	2.27692		35.145	3.34534
	35.15	0.07917		35.15	1.22088		35.15	2.25983		35.15	3.3403
	35.155	0.0875		35.155	1.17692		35.155	2.28547		35.155	3.34786
	35.16	0.07083		35.16	1.15495		35.16	2.30256		35.16	3.34534
	35.165	0.05833		35.165	1.17692		35.165	2.30256		35.165	3.35793
	35.17	0.06667		35.17	1.1989		35.17	2.29402		35.17	3.34786
	35.175	0.06667		35.175	1.2044		35.175	2.27692		35.175	3.3403
	35.18	0.05417		35.18	1.18242		35.18	2.32821		35.18	3.35542
	35.185	0.05417		35.185	1.1989		35.185	2.31111		35.185	3.3529
	35.19	0.07083		35.19	1.22088		35.19	2.30256		35.19	3.34534
	35.195	0.075		35.195	1.1989		35.195	2.35385		35.195	3.33778
	35.2	0.05417		35.2	1.2044		35.2	2.35385		35.2	3.35542
	35.205	0.05		35.205	1.18791		35.205	2.25983		35.205	3.35038
	35.21	0.05		35.21	1.17692		35.21	2.26838		35.21	3.33778
	35.215	0.05		35.215	1.19341		35.215	2.29402		35.215	3.3403
	35.22	0.075		35.22	1.21538		35.22	2.30256		35.22	3.35542
	35.225	0.06667		35.225	1.1989		35.225	2.31966		35.225	3.35793
	35.23	0.04167		35.23	1.20989		35.23	2.30256		35.23	3.34786
	35.235	0.03333		35.235	1.22637		35.235	2.27692		35.235	3.3529
	35.24	0.05		35.24	1.1989		35.24	2.25128		35.24	3.37305
	35.245	0.0625		35.245	1.18242		35.245	2.27692		35.245	3.38312
	35.25	0.05		35.25	1.20989		35.25	2.29402		35.25	3.36297
	35.255	0.05		35.255	1.22637		35.255	2.31111		35.255	3.36297
	35.26	0.04583		35.26	1.21538		35.26	2.27692		35.26	3.36297
	35.265	0.04583		35.265	1.2044		35.265	2.27692		35.265	3.3529
	35.27	0.07083		35.27	1.20989		35.27	2.29402		35.27	3.34786
	35.275	0.07917		35.275	1.2044		35.275	2.30256		35.275	3.3529
	35.28	0.0625		35.28	1.16593		35.28	2.32821		35.28	3.36045
	35.285	0.05		35.285	1.1989		35.285	2.28547		35.285	3.35542
	35.29	0.05833		35.29	1.23736		35.29	2.23419		35.29	3.3529
	35.295	0.04583		35.295	1.1989		35.295	2.24274		35.295	3.34786
	35.3	0.04583		35.3	1.18791		35.3	2.26838		35.3	3.34786
	35.305	0.05		35.305	1.1989		35.305	2.26838		35.305	3.3403
	35.31	0.06667		35.31	1.20989		35.31	2.25128		35.31	3.34786
	35.315	0.07083		35.315	1.20989		35.315	2.27692		35.315	3.36297
	35.32	0.07083		35.32	1.2044		35.32	2.31111		35.32	3.36045
	35.325	0.06667		35.325	1.21538		35.325	2.31966		35.325	3.35038
	35.33	0.05417		35.33	1.22637		35.33	2.31966		35.33	3.34534
	35.335	0.05417		35.335	1.22088		35.335	2.31111		35.335	3.34786
	35.34	0.0625		35.34	1.1989		35.34	2.26838		35.34	3.3403
	35.345	0.075		35.345	1.18791		35.345	2.29402		35.345	3.36045
	35.35	0.06667		35.35	1.2044		35.35	2.31111		35.35	3.37053
	35.355	0.0625		35.355	1.1989		35.355	2.31111		35.355	3.34534
	35.36	0.05417		35.36	1.18791		35.36	2.32821		35.36	3.34282
	35.365	0.05		35.365	1.17692		35.365	2.33675		35.365	3.36045
	35.37	0.05833		35.37	1.17692		35.37	2.33675		35.37	3.34786
	35.375	0.05		35.375	1.1989		35.375	2.31111		35.375	3.34786
	35.38	0.07917		35.38	1.20989		35.38	2.27692		35.38	3.35038
	35.385	0.0875		35.385	1.1989		35.385	2.31111		35.385	3.3403
	35.39	0.07917		35.39	1.18791		35.39	2.32821		35.39	3.3403
	35.395	0.0875		35.395	1.1989		35.395	2.28547		35.395	3.34282
	35.4	0.07083		35.4	1.21538		35.4	2.31966		35.4	3.33526
	35.405	0.075		35.405	1.1989		35.405	2.33675		35.405	3.34534
	35.41	0.075		35.41	1.19341		35.41	2.30256		35.41	3.36801
	35.415	0.05417		35.415	1.18791		35.415	2.26838		35.415	3.38564
	35.42	0.05417		35.42	1.19341		35.42	2.24274		35.42	3.35542
	35.425	0.0625		35.425	1.1989		35.425	2.26838		35.425	3.34282
	35.43	0.05417		35.43	1.18791		35.43	2.29402		35.43	3.34282
	35.435	0.05		35.435	1.19341		35.435	2.25983		35.435	3.33778
	35.44	0.07083		35.44	1.19341		35.44	2.25983		35.44	3.34282
	35.445	0.05833		35.445	1.2044		35.445	2.26838		35.445	3.35793
	35.45	0.04583		35.45	1.22088		35.45	2.27692		35.45	3.36045
	35.455	0.0625		35.455	1.24286		35.455	2.29402		35.455	3.34534
	35.46	0.08333		35.46	1.21538		35.46	2.29402		35.46	3.34534
	35.465	0.09167		35.465	1.21538		35.465	2.31111		35.465	3.33023
	35.47	0.07917		35.47	1.19341		35.47	2.29402		35.47	3.3403
	35.475	0.07917		35.475	1.15495		35.475	2.29402		35.475	3.34534
	35.48	0.05833		35.48	1.20989		35.48	2.28547		35.48	3.34786
	35.485	0.07083		35.485	1.23187		35.485	2.26838		35.485	3.36549
	35.49	0.0875		35.49	1.1989		35.49	2.27692		35.49	3.34786
	35.495	0.06667		35.495	1.19341		35.495	2.27692		35.495	3.34282
	35.5	0.05833		35.5	1.19341		35.5	2.28547		35.5	3.35793
	35.505	0.0625		35.505	1.18791		35.505	2.25983		35.505	3.35542
	35.51	0.05833		35.51	1.18242		35.51	2.25983		35.51	3.34534
	35.515	0.06667		35.515	1.18791		35.515	2.26838		35.515	3.35793
	35.52	0.05		35.52	1.18242		35.52	2.26838		35.52	3.36045
	35.525	0.05833		35.525	1.17692		35.525	2.26838		35.525	3.35038
	35.53	0.07083		35.53	1.1989		35.53	2.26838		35.53	3.35038
	35.535	0.0625		35.535	1.18791		35.535	2.30256		35.535	3.34534
	35.54	0.05833		35.54	1.22088		35.54	2.32821		35.54	3.35038
	35.545	0.05833		35.545	1.21538		35.545	2.30256		35.545	3.35038
	35.55	0.07083		35.55	1.17692		35.55	2.30256		35.55	3.35542
	35.555	0.0875		35.555	1.1989		35.555	2.33675		35.555	3.36297
	35.56	0.07917		35.56	1.20989		35.56	2.3453		35.56	3.3529
	35.565	0.05		35.565	1.21538		35.565	2.31111		35.565	3.3403
	35.57	0.0375		35.57	1.22088		35.57	2.27692		35.57	3.36045
	35.575	0.07917		35.575	1.19341		35.575	2.30256		35.575	3.37557
	35.58	0.09583		35.58	1.19341		35.58	2.31111		35.58	3.36549
	35.585	0.06667		35.585	1.19341		35.585	2.31966		35.585	3.34282
	35.59	0.07917		35.59	1.16593		35.59	2.29402		35.59	3.34282
	35.595	0.07083		35.595	1.17143		35.595	2.30256		35.595	3.36549
	35.6	0.05417		35.6	1.17143		35.6	2.32821		35.6	3.37305
	35.605	0.075		35.605	1.17692		35.605	2.27692		35.605	3.38312
	35.61	0.0625		35.61	1.18242		35.61	2.27692		35.61	3.37305
	35.615	0.0625		35.615	1.21538		35.615	2.29402		35.615	3.3529
	35.62	0.0625		35.62	1.23736		35.62	2.28547		35.62	3.36045
	35.625	0.05417		35.625	1.2044		35.625	2.29402		35.625	3.35542
	35.63	0.05		35.63	1.18791		35.63	2.28547		35.63	3.35793
	35.635	0.06667		35.635	1.1989		35.635	2.27692		35.635	3.36801
	35.64	0.05833		35.64	1.1989		35.64	2.26838		35.64	3.35793
	35.645	0.05		35.645	1.23736		35.645	2.26838		35.645	3.35793
	35.65	0.06667		35.65	1.23187		35.65	2.26838		35.65	3.36297
	35.655	0.07917		35.655	1.15495		35.655	2.26838		35.655	3.36045
	35.66	0.07917		35.66	1.16593		35.66	2.31111		35.66	3.3529
	35.665	0.04167		35.665	1.15495		35.665	2.28547		35.665	3.3403
	35.67	0.05		35.67	1.15495		35.67	2.28547		35.67	3.36045
	35.675	0.0625		35.675	1.19341		35.675	2.35385		35.675	3.36549
	35.68	0.05417		35.68	1.22088		35.68	2.30256		35.68	3.33778
	35.685	0.05417		35.685	1.19341		35.685	2.31111		35.685	3.34282
	35.69	0.07083		35.69	1.21538		35.69	2.31111		35.69	3.35542
	35.695	0.075		35.695	1.21538		35.695	2.28547		35.695	3.37305
	35.7	0.05417		35.7	1.19341		35.7	2.30256		35.7	3.37557
	35.705	0.05		35.705	1.1989		35.705	2.29402		35.705	3.35793
	35.71	0.06667		35.71	1.18242		35.71	2.31111		35.71	3.34786
	35.715	0.05		35.715	1.21538		35.715	2.29402		35.715	3.3403
	35.72	0.06667		35.72	1.21538		35.72	2.30256		35.72	3.3403
	35.725	0.08333		35.725	1.2044		35.725	2.30256		35.725	3.35038
	35.73	0.0625		35.73	1.1989		35.73	2.25983		35.73	3.34786
	35.735	0.05417		35.735	1.16044		35.735	2.28547		35.735	3.34786
	35.74	0.05		35.74	1.1989		35.74	2.23419		35.74	3.3403
	35.745	0.04167		35.745	1.17692		35.745	2.26838		35.745	3.34534
	35.75	0.04583		35.75	1.2044		35.75	2.32821		35.75	3.35038
	35.755	0.0375		35.755	1.18242		35.755	2.30256		35.755	3.34786
	35.76	0.05417		35.76	1.14396		35.76	2.29402		35.76	3.36801
	35.765	0.075		35.765	1.17143		35.765	2.31111		35.765	3.35793
	35.77	0.075		35.77	1.22637		35.77	2.29402		35.77	3.37053
	35.775	0.05417		35.775	1.23736		35.775	2.31111		35.775	3.37053
	35.78	0.075		35.78	1.24286		35.78	2.33675		35.78	3.36045
	35.785	0.0625		35.785	1.22637		35.785	2.30256		35.785	3.36297
	35.79	0.0625		35.79	1.21538		35.79	2.25128		35.79	3.35793
	35.795	0.0375		35.795	1.2044		35.795	2.25983		35.795	3.37305
	35.8	0.04167		35.8	1.22088		35.8	2.26838		35.8	3.38816
	35.805	0.075		35.805	1.1989		35.805	2.31111		35.805	3.36549
	35.81	0.08333		35.81	1.15495		35.81	2.31111		35.81	3.35542
	35.815	0.05833		35.815	1.16593		35.815	2.26838		35.815	3.36045
	35.82	0.05		35.82	1.2044		35.82	2.31111		35.82	3.36045
	35.825	0.05		35.825	1.23736		35.825	2.31966		35.825	3.34786
	35.83	0.05833		35.83	1.2044		35.83	2.31111		35.83	3.37305
	35.835	0.05		35.835	1.2044		35.835	2.30256		35.835	3.37305
	35.84	0.05		35.84	1.20989		35.84	2.25983		35.84	3.34786
	35.845	0.07083		35.845	1.2044		35.845	2.28547		35.845	3.37053
	35.85	0.0625		35.85	1.19341		35.85	2.29402		35.85	3.36045
	35.855	0.03333		35.855	1.18791		35.855	2.27692		35.855	3.34534
	35.86	0.0625		35.86	1.1989		35.86	2.33675		35.86	3.35038
	35.865	0.07917		35.865	1.22088		35.865	2.32821		35.865	3.35542
	35.87	0.05		35.87	1.20989		35.87	2.31966		35.87	3.36801
	35.875	0.05417		35.875	1.19341		35.875	2.30256		35.875	3.35542
	35.88	0.075		35.88	1.22637		35.88	2.28547		35.88	3.34534
	35.885	0.0625		35.885	1.20989		35.885	2.26838		35.885	3.35542
	35.89	0.06667		35.89	1.22088		35.89	2.31111		35.89	3.36045
	35.895	0.06667		35.895	1.20989		35.895	2.33675		35.895	3.36045
	35.9	0.08333		35.9	1.19341		35.9	2.28547		35.9	3.35793
	35.905	0.0625		35.905	1.16593		35.905	2.27692		35.905	3.33023
	35.91	0.07083		35.91	1.18242		35.91	2.29402		35.91	3.3403
	35.915	0.05833		35.915	1.2044		35.915	2.28547		35.915	3.36549
	35.92	0.04167		35.92	1.17143		35.92	2.32821		35.92	3.35542
	35.925	0.04167		35.925	1.18791		35.925	2.31111		35.925	3.34786
	35.93	0.06667		35.93	1.20989		35.93	2.28547		35.93	3.35542
	35.935	0.0625		35.935	1.20989		35.935	2.33675		35.935	3.35793
	35.94	0.0625		35.94	1.2044		35.94	2.30256		35.94	3.3529
	35.945	0.08333		35.945	1.1989		35.945	2.32821		35.945	3.36045
	35.95	0.075		35.95	1.19341		35.95	2.38803		35.95	3.36801
	35.955	0.09167		35.955	1.22088		35.955	2.31966		35.955	3.37053
	35.96	0.09167		35.96	1.23187		35.96	2.30256		35.96	3.36549
	35.965	0.075		35.965	1.19341		35.965	2.29402		35.965	3.34282
	35.97	0.09583		35.97	1.2044		35.97	2.31111		35.97	3.36549
	35.975	0.07917		35.975	1.17692		35.975	2.32821		35.975	3.38312
	35.98	0.0375		35.98	1.18242		35.98	2.26838		35.98	3.36045
	35.985	0.05833		35.985	1.16593		35.985	2.27692		35.985	3.35793
	35.99	0.07917		35.99	1.16044		35.99	2.31111		35.99	3.36549
	35.995	0.05		35.995	1.19341		35.995	2.29402		35.995	3.35542
	36	0.0625		36	1.18242		36	2.31111		36	3.33023
	36.005	0.07083		36.005	1.16593		36.005	2.28547		36.005	3.32771
	36.01	0.07083		36.01	1.22088		36.01	2.29402		36.01	3.33778
	36.015	0.05417		36.015	1.21538		36.015	2.31966		36.015	3.3529
	36.02	0.04167		36.02	1.21538		36.02	2.32821		36.02	3.36297
	36.025	0.04583		36.025	1.20989		36.025	2.30256		36.025	3.35542
	36.03	0.05		36.03	1.1989		36.03	2.31966		36.03	3.35038
	36.035	0.06667		36.035	1.20989		36.035	2.26838		36.035	3.33778
	36.04	0.07917		36.04	1.21538		36.04	2.27692		36.04	3.33778
	36.045	0.0875		36.045	1.25385		36.045	2.26838		36.045	3.34786
	36.05	0.07083		36.05	1.19341		36.05	2.27692		36.05	3.36297
	36.055	0.0625		36.055	1.17143		36.055	2.25983		36.055	3.37809
	36.06	0.06667		36.06	1.1989		36.06	2.32821		36.06	3.37305
	36.065	0.05417		36.065	1.1989		36.065	2.25983		36.065	3.35542
	36.07	0.06667		36.07	1.19341		36.07	2.27692		36.07	3.3403
	36.075	0.07917		36.075	1.19341		36.075	2.3453		36.075	3.35038
	36.08	0.0625		36.08	1.19341		36.08	2.32821		36.08	3.36801
	36.085	0.075		36.085	1.18242		36.085	2.31966		36.085	3.36297
	36.09	0.0625		36.09	1.18791		36.09	2.30256		36.09	3.36801
	36.095	0.07083		36.095	1.2044		36.095	2.30256		36.095	3.3529
	36.1	0.07083		36.1	1.1989		36.1	2.27692		36.1	3.33526
	36.105	0.05		36.105	1.21538		36.105	2.28547		36.105	3.34282
	36.11	0.05417		36.11	1.23187		36.11	2.31111		36.11	3.36045
	36.115	0.05		36.115	1.19341		36.115	2.28547		36.115	3.35542
	36.12	0.05		36.12	1.17692		36.12	2.25983		36.12	3.36801
	36.125	0.05		36.125	1.20989		36.125	2.26838		36.125	3.35038
	36.13	0.06667		36.13	1.18242		36.13	2.31111		36.13	3.36801
	36.135	0.05833		36.135	1.2044		36.135	2.26838		36.135	3.35038
	36.14	0.04167		36.14	1.1989		36.14	2.29402		36.14	3.35542
	36.145	0.0625		36.145	1.2044		36.145	2.31111		36.145	3.37557
	36.15	0.06667		36.15	1.18791		36.15	2.33675		36.15	3.35793
	36.155	0.075		36.155	1.22637		36.155	2.30256		36.155	3.34534
	36.16	0.05833		36.16	1.21538		36.16	2.28547		36.16	3.35793
	36.165	0.05833		36.165	1.20989		36.165	2.25983		36.165	3.34534
	36.17	0.04583		36.17	1.22637		36.17	2.28547		36.17	3.34282
	36.175	0.0625		36.175	1.24286		36.175	2.31111		36.175	3.34282
	36.18	0.0625		36.18	1.23187		36.18	2.29402		36.18	3.34534
	36.185	0.0625		36.185	1.22088		36.185	2.30256		36.185	3.34534
	36.19	0.06667		36.19	1.20989		36.19	2.30256		36.19	3.34282
	36.195	0.05833		36.195	1.22088		36.195	2.29402		36.195	3.36297
	36.2	0.05417		36.2	1.19341		36.2	2.3453		36.2	3.37809
	36.205	0.07083		36.205	1.21538		36.205	2.31111		36.205	3.37557
	36.21	0.075		36.21	1.1989		36.21	2.32821		36.21	3.34786
	36.215	0.04583		36.215	1.16593		36.215	2.29402		36.215	3.36297
	36.22	0.07917		36.22	1.17692		36.22	2.31966		36.22	3.36297
	36.225	0.06667		36.225	1.1989		36.225	2.3453		36.225	3.35542
	36.23	0.05		36.23	1.24286		36.23	2.29402		36.23	3.3529
	36.235	0.06667		36.235	1.2044		36.235	2.31966		36.235	3.35542
	36.24	0.0625		36.24	1.16593		36.24	2.29402		36.24	3.36045
	36.245	0.05833		36.245	1.18242		36.245	2.31111		36.245	3.35038
	36.25	0.05		36.25	1.2044		36.25	2.30256		36.25	3.34786
	36.255	0.0375		36.255	1.17143		36.255	2.30256		36.255	3.34282
	36.26	0.05		36.26	1.18791		36.26	2.31111		36.26	3.34786
	36.265	0.05417		36.265	1.20989		36.265	2.28547		36.265	3.33778
	36.27	0.07083		36.27	1.1989		36.27	2.27692		36.27	3.36297
	36.275	0.04167		36.275	1.19341		36.275	2.27692		36.275	3.36549
	36.28	0.06667		36.28	1.20989		36.28	2.31111		36.28	3.37053
	36.285	0.075		36.285	1.22088		36.285	2.29402		36.285	3.36297
	36.29	0.05417		36.29	1.17692		36.29	2.31966		36.29	3.36801
	36.295	0.07917		36.295	1.18791		36.295	2.33675		36.295	3.36549
	36.3	0.07917		36.3	1.22637		36.3	2.24274		36.3	3.3403
	36.305	0.0875		36.305	1.17143		36.305	2.27692		36.305	3.35793
	36.31	0.06667		36.31	1.17143		36.31	2.25983		36.31	3.35038
	36.315	0.05833		36.315	1.19341		36.315	2.31966		36.315	3.33778
	36.32	0.06667		36.32	1.19341		36.32	2.30256		36.32	3.35542
	36.325	0.0625		36.325	1.19341		36.325	2.25128		36.325	3.36549
	36.33	0.06667		36.33	1.19341		36.33	2.27692		36.33	3.34534
	36.335	0.0375		36.335	1.18242		36.335	2.31966		36.335	3.35542
	36.34	0.06667		36.34	1.1989		36.34	2.31111		36.34	3.37305
	36.345	0.07083		36.345	1.21538		36.345	2.26838		36.345	3.35793
	36.35	0.04167		36.35	1.2044		36.35	2.29402		36.35	3.35038
	36.355	0.05833		36.355	1.18242		36.355	2.31111		36.355	3.36549
	36.36	0.05		36.36	1.17692		36.36	2.31111		36.36	3.35542
	36.365	0.05		36.365	1.18791		36.365	2.36239		36.365	3.33526
	36.37	0.07083		36.37	1.1989		36.37	2.31111		36.37	3.3403
	36.375	0.05		36.375	1.22637		36.375	2.29402		36.375	3.37053
	36.38	0.0875		36.38	1.21538		36.38	2.30256		36.38	3.37809
	36.385	0.07083		36.385	1.18791		36.385	2.28547		36.385	3.3529
	36.39	0.04167		36.39	1.18242		36.39	2.32821		36.39	3.3403
	36.395	0.04167		36.395	1.19341		36.395	2.31966		36.395	3.36045
	36.4	0.06667		36.4	1.13846		36.4	2.32821		36.4	3.37053
	36.405	0.08333		36.405	1.15495		36.405	2.28547		36.405	3.3529
	36.41	0.1		36.41	1.18791		36.41	2.27692		36.41	3.34786
	36.415	0.07917		36.415	1.18791		36.415	2.31966		36.415	3.34534
	36.42	0.07083		36.42	1.2044		36.42	2.31966		36.42	3.35542
	36.425	0.05417		36.425	1.18791		36.425	2.33675		36.425	3.36297
	36.43	0.04583		36.43	1.16593		36.43	2.29402		36.43	3.35038
	36.435	0.05		36.435	1.18242		36.435	2.31111		36.435	3.36045
	36.44	0.04583		36.44	1.20989		36.44	2.31111		36.44	3.36297
	36.445	0.0375		36.445	1.1989		36.445	2.30256		36.445	3.34786
	36.45	0.07917		36.45	1.22088		36.45	2.33675		36.45	3.36297
	36.455	0.06667		36.455	1.16044		36.455	2.31966		36.455	3.36549
	36.46	0.07083		36.46	1.1989		36.46	2.30256		36.46	3.36297
	36.465	0.04583		36.465	1.17692		36.465	2.28547		36.465	3.37053
	36.47	0.04167		36.47	1.20989		36.47	2.27692		36.47	3.37053
	36.475	0.08333		36.475	1.21538		36.475	2.30256		36.475	3.34786
	36.48	0.06667		36.48	1.23187		36.48	2.24274		36.48	3.36045
	36.485	0.08333		36.485	1.18242		36.485	2.29402		36.485	3.35038
	36.49	0.06667		36.49	1.19341		36.49	2.31966		36.49	3.34534
	36.495	0.0625		36.495	1.18791		36.495	2.24274		36.495	3.36801
	36.5	0.04583		36.5	1.22088		36.5	2.26838		36.5	3.34786
	36.505	0.03333		36.505	1.22637		36.505	2.29402		36.505	3.36549
	36.51	0.04583		36.51	1.1989		36.51	2.31966		36.51	3.36549
	36.515	0.04167		36.515	1.24835		36.515	2.35385		36.515	3.35793
	36.52	0.08333		36.52	1.25385		36.52	2.31111		36.52	3.37053
	36.525	0.0625		36.525	1.1989		36.525	2.36239		36.525	3.35038
	36.53	0.04167		36.53	1.17692		36.53	2.31111		36.53	3.36045
	36.535	0.04167		36.535	1.15495		36.535	2.29402		36.535	3.35793
	36.54	0.05417		36.54	1.18242		36.54	2.31966		36.54	3.34534
	36.545	0.0625		36.545	1.19341		36.545	2.28547		36.545	3.35038
	36.55	0.0625		36.55	1.18791		36.55	2.26838		36.55	3.34786
	36.555	0.07083		36.555	1.17143		36.555	2.26838		36.555	3.36045
	36.56	0.05833		36.56	1.19341		36.56	2.25128		36.56	3.34786
	36.565	0.07917		36.565	1.20989		36.565	2.29402		36.565	3.3529
	36.57	0.0375		36.57	1.22088		36.57	2.28547		36.57	3.35542
	36.575	0.05833		36.575	1.20989		36.575	2.30256		36.575	3.36549
	36.58	0.075		36.58	1.17692		36.58	2.28547		36.58	3.34534
	36.585	0.05833		36.585	1.17692		36.585	2.27692		36.585	3.36549
	36.59	0.08333		36.59	1.17692		36.59	2.29402		36.59	3.36801
	36.595	0.05417		36.595	1.2044		36.595	2.26838		36.595	3.37053
	36.6	0.04583		36.6	1.16044		36.6	2.29402		36.6	3.35038
	36.605	0.0625		36.605	1.18242		36.605	2.29402		36.605	3.35542
	36.61	0.08333		36.61	1.18791		36.61	2.29402		36.61	3.35542
	36.615	0.04583		36.615	1.17692		36.615	2.25128		36.615	3.38312
	36.62	0.0625		36.62	1.2044		36.62	2.27692		36.62	3.3806
	36.625	0.09167		36.625	1.23187		36.625	2.23419		36.625	3.37053
	36.63	0.06667		36.63	1.18242		36.63	2.26838		36.63	3.36549
	36.635	0.05833		36.635	1.1989		36.635	2.27692		36.635	3.33023
	36.64	0.06667		36.64	1.2044		36.64	2.30256		36.64	3.34786
	36.645	0.05833		36.645	1.1989		36.645	2.28547		36.645	3.36297
	36.65	0.06667		36.65	1.19341		36.65	2.31111		36.65	3.37305
	36.655	0.0625		36.655	1.17143		36.655	2.30256		36.655	3.33275
	36.66	0.07083		36.66	1.19341		36.66	2.26838		36.66	3.35038
	36.665	0.0625		36.665	1.2044		36.665	2.25983		36.665	3.35793
	36.67	0.0875		36.67	1.19341		36.67	2.28547		36.67	3.36801
	36.675	0.08333		36.675	1.17143		36.675	2.31966		36.675	3.38816
	36.68	0.075		36.68	1.19341		36.68	2.29402		36.68	3.36045
	36.685	0.075		36.685	1.22088		36.685	2.26838		36.685	3.36045
	36.69	0.05417		36.69	1.21538		36.69	2.28547		36.69	3.36297
	36.695	0.07917		36.695	1.2044		36.695	2.35385		36.695	3.3529
	36.7	0.07917		36.7	1.1989		36.7	2.3453		36.7	3.35542
	36.705	0.05		36.705	1.16593		36.705	2.23419		36.705	3.35793
	36.71	0.04583		36.71	1.22088		36.71	2.25983		36.71	3.36045
	36.715	0.0625		36.715	1.22088		36.715	2.26838		36.715	3.35038
	36.72	0.05417		36.72	1.21538		36.72	2.28547		36.72	3.34282
	36.725	0.04167		36.725	1.19341		36.725	2.29402		36.725	3.36045
	36.73	0.03333		36.73	1.22088		36.73	2.28547		36.73	3.37053
	36.735	0.0375		36.735	1.24286		36.735	2.25983		36.735	3.36045
	36.74	0.05		36.74	1.20989		36.74	2.27692		36.74	3.33778
	36.745	0.05417		36.745	1.22088		36.745	2.30256		36.745	3.36297
	36.75	0.0625		36.75	1.23187		36.75	2.32821		36.75	3.36549
	36.755	0.05		36.755	1.2044		36.755	2.29402		36.755	3.36297
	36.76	0.03333		36.76	1.21538		36.76	2.30256		36.76	3.36801
	36.765	0.05833		36.765	1.2044		36.765	2.29402		36.765	3.36045
	36.77	0.07083		36.77	1.2044		36.77	2.28547		36.77	3.3529
	36.775	0.07917		36.775	1.2044		36.775	2.29402		36.775	3.34282
	36.78	0.05833		36.78	1.22637		36.78	2.28547		36.78	3.34282
	36.785	0.0625		36.785	1.20989		36.785	2.26838		36.785	3.37305
	36.79	0.09167		36.79	1.17692		36.79	2.29402		36.79	3.36549
	36.795	0.07917		36.795	1.19341		36.795	2.33675		36.795	3.34534
	36.8	0.05		36.8	1.19341		36.8	2.3453		36.8	3.36045
	36.805	0.04583		36.805	1.23187		36.805	2.31966		36.805	3.34282
	36.81	0.075		36.81	1.2044		36.81	2.28547		36.81	3.33778
	36.815	0.06667		36.815	1.22637		36.815	2.31966		36.815	3.35542
	36.82	0.05833		36.82	1.23736		36.82	2.29402		36.82	3.36045
	36.825	0.025		36.825	1.16593		36.825	2.30256		36.825	3.35793
	36.83	0.04583		36.83	1.18791		36.83	2.26838		36.83	3.36801
	36.835	0.06667		36.835	1.17692		36.835	2.27692		36.835	3.37305
	36.84	0.05833		36.84	1.23187		36.84	2.25983		36.84	3.36045
	36.845	0.0625		36.845	1.18242		36.845	2.35385		36.845	3.35542
	36.85	0.02083		36.85	1.17143		36.85	2.33675		36.85	3.36045
	36.855	0.05		36.855	1.19341		36.855	2.30256		36.855	3.38816
	36.86	0.07917		36.86	1.18791		36.86	2.28547		36.86	3.35542
	36.865	0.0625		36.865	1.16044		36.865	2.31111		36.865	3.35793
	36.87	0.05417		36.87	1.23736		36.87	2.31111		36.87	3.34282
	36.875	0.0875		36.875	1.18791		36.875	2.29402		36.875	3.33023
	36.88	0.07917		36.88	1.16593		36.88	2.30256		36.88	3.35038
	36.885	0.05417		36.885	1.2044		36.885	2.30256		36.885	3.35038
	36.89	0.08333		36.89	1.17143		36.89	2.27692		36.89	3.36045
	36.895	0.07083		36.895	1.17143		36.895	2.25983		36.895	3.34786
	36.9	0.06667		36.9	1.17692		36.9	2.25128		36.9	3.35793
	36.905	0.07083		36.905	1.17692		36.905	2.31111		36.905	3.3403
	36.91	0.05		36.91	1.1989		36.91	2.29402		36.91	3.35793
	36.915	0.0625		36.915	1.19341		36.915	2.28547		36.915	3.37557
	36.92	0.0625		36.92	1.19341		36.92	2.27692		36.92	3.34534
	36.925	0.02917		36.925	1.18791		36.925	2.33675		36.925	3.37305
	36.93	0.05833		36.93	1.22088		36.93	2.27692		36.93	3.34786
	36.935	0.04167		36.935	1.18242		36.935	2.30256		36.935	3.37053
	36.94	0.075		36.94	1.17143		36.94	2.28547		36.94	3.37305
	36.945	0.04583		36.945	1.21538		36.945	2.30256		36.945	3.36045
	36.95	0.0625		36.95	1.17692		36.95	2.25128		36.95	3.36801
	36.955	0.05417		36.955	1.23187		36.955	2.25983		36.955	3.36297
	36.96	0.025		36.96	1.17143		36.96	2.27692		36.96	3.38312
	36.965	0.02083		36.965	1.23187		36.965	2.30256		36.965	3.36801
	36.97	0.04167		36.97	1.18242		36.97	2.31111		36.97	3.34786
	36.975	0.04167		36.975	1.18791		36.975	2.30256		36.975	3.36297
	36.98	0.0375		36.98	1.16593		36.98	2.22564		36.98	3.35038
	36.985	0.04167		36.985	1.17143		36.985	2.25983		36.985	3.35542
	36.99	0.05		36.99	1.16044		36.99	2.31966		36.99	3.3403
	36.995	0.0375		36.995	1.18242		36.995	2.27692		36.995	3.33778
	37	0.05833		37	1.2044		37	2.36239		37	3.36549
	37.005	0.05417		37.005	1.1989		37.005	2.30256		37.005	3.35793
	37.01	0.1		37.01	1.1989		37.01	2.25983		37.01	3.34534
	37.015	0.0375		37.015	1.23736		37.015	2.27692		37.015	3.37305
	37.02	0.05833		37.02	1.15495		37.02	2.26838		37.02	3.3806
	37.025	0.05417		37.025	1.1989		37.025	2.26838		37.025	3.36297
	37.03	0.075		37.03	1.19341		37.03	2.29402		37.03	3.3529
	37.035	0.08333		37.035	1.19341		37.035	2.31111		37.035	3.3529
	37.04	0.06667		37.04	1.18791		37.04	2.29402		37.04	3.3529
	37.045	0.04583		37.045	1.19341		37.045	2.31111		37.045	3.3403
	37.05	0.04583		37.05	1.17692		37.05	2.28547		37.05	3.34282
	37.055	0.05		37.055	1.19341		37.055	2.30256		37.055	3.34282
	37.06	0.07917		37.06	1.19341		37.06	2.27692		37.06	3.35038
	37.065	0.08333		37.065	1.17692		37.065	2.31966		37.065	3.37557
	37.07	0.0625		37.07	1.22088		37.07	2.29402		37.07	3.34534
	37.075	0.04583		37.075	1.1989		37.075	2.33675		37.075	3.35542
	37.08	0.08333		37.08	1.18791		37.08	2.33675		37.08	3.3529
	37.085	0.0375		37.085	1.17692		37.085	2.28547		37.085	3.35038
	37.09	0.08333		37.09	1.1989		37.09	2.33675		37.09	3.36045
	37.095	0.07083		37.095	1.17692		37.095	2.29402		37.095	3.33778
	37.1	0.07083		37.1	1.1989		37.1	2.29402		37.1	3.36549
	37.105	0.05		37.105	1.23187		37.105	2.32821		37.105	3.32267
	37.11	0.0375		37.11	1.18791		37.11	2.29402		37.11	3.3403
	37.115	0.04583		37.115	1.18791		37.115	2.31966		37.115	3.3403
	37.12	0.09167		37.12	1.2044		37.12	2.32821		37.12	3.38816
	37.125	0.05417		37.125	1.1989		37.125	2.26838		37.125	3.35542
	37.13	0.0375		37.13	1.17143		37.13	2.31111		37.13	3.33778
	37.135	0.05833		37.135	1.18791		37.135	2.30256		37.135	3.36045
	37.14	0.075		37.14	1.22088		37.14	2.27692		37.14	3.3529
	37.145	0.05833		37.145	1.24286		37.145	2.27692		37.145	3.33778
	37.15	0.05417		37.15	1.22088		37.15	2.32821		37.15	3.36549
	37.155	0.0625		37.155	1.18242		37.155	2.30256		37.155	3.3529
	37.16	0.0875		37.16	1.17143		37.16	2.31966		37.16	3.33526
	37.165	0.0625		37.165	1.21538		37.165	2.28547		37.165	3.3403
	37.17	0.04583		37.17	1.21538		37.17	2.31966		37.17	3.32771
	37.175	0.04167		37.175	1.23187		37.175	2.31111		37.175	3.37305
	37.18	0.05417		37.18	1.20989		37.18	2.30256		37.18	3.35542
	37.185	0.07083		37.185	1.23187		37.185	2.30256		37.185	3.34282
	37.19	0.075		37.19	1.1989		37.19	2.26838		37.19	3.35793
	37.195	0.08333		37.195	1.21538		37.195	2.31111		37.195	3.33023
	37.2	0.07083		37.2	1.18791		37.2	2.30256		37.2	3.34786
	37.205	0.03333		37.205	1.18242		37.205	2.25983		37.205	3.35542
	37.21	0.04167		37.21	1.19341		37.21	2.27692		37.21	3.33778
	37.215	0.07917		37.215	1.17692		37.215	2.25128		37.215	3.35542
	37.22	0.08333		37.22	1.23736		37.22	2.29402		37.22	3.35038
	37.225	0.05		37.225	1.20989		37.225	2.27692		37.225	3.3529
	37.23	0.04167		37.23	1.19341		37.23	2.35385		37.23	3.35038
	37.235	0.06667		37.235	1.17692		37.235	2.31111		37.235	3.34534
	37.24	0.04583		37.24	1.18242		37.24	2.26838		37.24	3.3403
	37.245	0.06667		37.245	1.1989		37.245	2.25128		37.245	3.36297
	37.25	0.05417		37.25	1.17143		37.25	2.23419		37.25	3.37053
	37.255	0.03333		37.255	1.24286		37.255	2.28547		37.255	3.35793
	37.26	0.04167		37.26	1.22637		37.26	2.29402		37.26	3.35038
	37.265	0.075		37.265	1.20989		37.265	2.25983		37.265	3.34282
	37.27	0.0625		37.27	1.22088		37.27	2.27692		37.27	3.35793
	37.275	0.06667		37.275	1.20989		37.275	2.27692		37.275	3.34786
	37.28	0.05		37.28	1.2044		37.28	2.28547		37.28	3.34282
	37.285	0.06667		37.285	1.18791		37.285	2.26838		37.285	3.36297
	37.29	0.08333		37.29	1.22637		37.29	2.25983		37.29	3.38564
	37.295	0.05833		37.295	1.14945		37.295	2.30256		37.295	3.3529
	37.3	0.05		37.3	1.22637		37.3	2.28547		37.3	3.35793
	37.305	0.0375		37.305	1.20989		37.305	2.30256		37.305	3.35038
	37.31	0.075		37.31	1.22088		37.31	2.31966		37.31	3.34282
	37.315	0.075		37.315	1.20989		37.315	2.31111		37.315	3.3403
	37.32	0.05833		37.32	1.19341		37.32	2.31966		37.32	3.34786
	37.325	0.07917		37.325	1.19341		37.325	2.32821		37.325	3.34534
	37.33	0.05		37.33	1.17692		37.33	2.28547		37.33	3.34282
	37.335	0.05833		37.335	1.18242		37.335	2.32821		37.335	3.36549
	37.34	0.0375		37.34	1.15495		37.34	2.26838		37.34	3.34282
	37.345	0.06667		37.345	1.20989		37.345	2.27692		37.345	3.35793
	37.35	0.06667		37.35	1.18791		37.35	2.29402		37.35	3.35542
	37.355	0.04583		37.355	1.20989		37.355	2.37094		37.355	3.37053
	37.36	0.05		37.36	1.20989		37.36	2.3453		37.36	3.34282
	37.365	0.08333		37.365	1.18791		37.365	2.24274		37.365	3.35793
	37.37	0.07083		37.37	1.15495		37.37	2.28547		37.37	3.38564
	37.375	0.0375		37.375	1.2044		37.375	2.25128		37.375	3.3529
	37.38	0.0375		37.38	1.18791		37.38	2.28547		37.38	3.36801
	37.385	0.05417		37.385	1.22637		37.385	2.33675		37.385	3.36801
	37.39	0.08333		37.39	1.21538		37.39	2.29402		37.39	3.3403
	37.395	0.05833		37.395	1.1989		37.395	2.3453		37.395	3.36549
	37.4	0.09167		37.4	1.2044		37.4	2.32821		37.4	3.36801
	37.405	0.05833		37.405	1.17143		37.405	2.30256		37.405	3.3403
	37.41	0.06667		37.41	1.1989		37.41	2.31966		37.41	3.3529
	37.415	0.0375		37.415	1.21538		37.415	2.25983		37.415	3.37305
	37.42	0.07083		37.42	1.18791		37.42	2.23419		37.42	3.3529
	37.425	0.07083		37.425	1.22637		37.425	2.31111		37.425	3.35038
	37.43	0.05		37.43	1.16593		37.43	2.25128		37.43	3.35038
	37.435	0.07083		37.435	1.19341		37.435	2.28547		37.435	3.34534
	37.44	0.04167		37.44	1.15495		37.44	2.26838		37.44	3.35793
	37.445	0.075		37.445	1.15495		37.445	2.27692		37.445	3.37809
	37.45	0.10833		37.45	1.18791		37.45	2.32821		37.45	3.3403
	37.455	0.05		37.455	1.17143		37.455	2.31111		37.455	3.36297
	37.46	0.1		37.46	1.17143		37.46	2.27692		37.46	3.35793
	37.465	0.03333		37.465	1.16044		37.465	2.26838		37.465	3.33526
	37.47	0.09583		37.47	1.18242		37.47	2.26838		37.47	3.35793
	37.475	0.03333		37.475	1.24286		37.475	2.26838		37.475	3.35793
	37.48	0.06667		37.48	1.1989		37.48	2.29402		37.48	3.36549
	37.485	0.0625		37.485	1.2044		37.485	2.24274		37.485	3.34534
	37.49	0.03333		37.49	1.19341		37.49	2.25983		37.49	3.34282
	37.495	0.05		37.495	1.2044		37.495	2.3453		37.495	3.35038
	37.5	0.05		37.5	1.17143		37.5	2.35385		37.5	3.33023
	37.505	0.025		37.505	1.20989		37.505	2.3453		37.505	3.35038
	37.51	0.0625		37.51	1.1989		37.51	2.28547		37.51	3.36549
	37.515	0.06667		37.515	1.19341		37.515	2.27692		37.515	3.34282
	37.52	0.05417		37.52	1.20989		37.52	2.32821		37.52	3.34786
	37.525	0.075		37.525	1.2044		37.525	2.23419		37.525	3.3403
	37.53	0.07083		37.53	1.18242		37.53	2.24274		37.53	3.36297
	37.535	0.07083		37.535	1.18791		37.535	2.33675		37.535	3.3529
	37.54	0.06667		37.54	1.23736		37.54	2.25128		37.54	3.36549
	37.545	0.09167		37.545	1.18242		37.545	2.23419		37.545	3.35793
	37.55	0.04167		37.55	1.15495		37.55	2.27692		37.55	3.35542
	37.555	0.05		37.555	1.16593		37.555	2.30256		37.555	3.33778
	37.56	0.05833		37.56	1.19341		37.56	2.22564		37.56	3.3529
	37.565	0.04167		37.565	1.14945		37.565	2.31111		37.565	3.36549
	37.57	0.06667		37.57	1.20989		37.57	2.28547		37.57	3.32519
	37.575	0.07083		37.575	1.1989		37.575	2.30256		37.575	3.3529
	37.58	0.1		37.58	1.20989		37.58	2.28547		37.58	3.34534
	37.585	0.05833		37.585	1.19341		37.585	2.25983		37.585	3.35542
	37.59	0.075		37.59	1.18791		37.59	2.31966		37.59	3.37305
	37.595	0.06667		37.595	1.21538		37.595	2.28547		37.595	3.34282
	37.6	0.02917		37.6	1.17143		37.6	2.28547		37.6	3.33023
	37.605	0.04167		37.605	1.19341		37.605	2.29402		37.605	3.35038
	37.61	0.08333		37.61	1.17692		37.61	2.30256		37.61	3.34282
	37.615	0.05833		37.615	1.15495		37.615	2.24274		37.615	3.3403
	37.62	0.04167		37.62	1.18791		37.62	2.26838		37.62	3.34282
	37.625	0.0375		37.625	1.17692		37.625	2.31111		37.625	3.3529
	37.63	0.05833		37.63	1.2044		37.63	2.27692		37.63	3.36549
	37.635	0.075		37.635	1.19341		37.635	2.25983		37.635	3.3403
	37.64	0.05		37.64	1.18791		37.64	2.28547		37.64	3.34282
	37.645	0.06667		37.645	1.14945		37.645	2.26838		37.645	3.34786
	37.65	0.09583		37.65	1.23187		37.65	2.29402		37.65	3.35038
	37.655	0.04167		37.655	1.22088		37.655	2.25983		37.655	3.36549
	37.66	0.02917		37.66	1.17143		37.66	2.25128		37.66	3.31763
	37.665	0.0375		37.665	1.20989		37.665	2.25128		37.665	3.36297
	37.67	0.05833		37.67	1.18791		37.67	2.26838		37.67	3.36549
	37.675	0.05417		37.675	1.14945		37.675	2.30256		37.675	3.36549
	37.68	0.05833		37.68	1.1989		37.68	2.29402		37.68	3.36801
	37.685	0.05		37.685	1.19341		37.685	2.26838		37.685	3.33275
	37.69	0.06667		37.69	1.15495		37.69	2.30256		37.69	3.34534
	37.695	0.06667		37.695	1.17143		37.695	2.33675		37.695	3.36297
	37.7	0.08333		37.7	1.25934		37.7	2.28547		37.7	3.33778
	37.705	0.05		37.705	1.17692		37.705	2.29402		37.705	3.35038
	37.71	0.0625		37.71	1.16593		37.71	2.30256		37.71	3.34786
	37.715	0.05417		37.715	1.28132		37.715	2.28547		37.715	3.3403
	37.72	0.05417		37.72	1.13846		37.72	2.28547		37.72	3.34786
	37.725	0.05833		37.725	1.1989		37.725	2.32821		37.725	3.37053
	37.73	0.05		37.73	1.22088		37.73	2.36239		37.73	3.33275
	37.735	0.04167		37.735	1.17692		37.735	2.25983		37.735	3.37053
	37.74	0.075		37.74	1.20989		37.74	2.29402		37.74	3.35793
	37.745	0.08333		37.745	1.17692		37.745	2.29402		37.745	3.37305
	37.75	0.0375		37.75	1.17143		37.75	2.28547		37.75	3.36297
	37.755	0.05417		37.755	1.16593		37.755	2.31966		37.755	3.34282
	37.76	0.05833		37.76	1.2044		37.76	2.26838		37.76	3.36801
	37.765	0.05		37.765	1.18242		37.765	2.30256		37.765	3.35542
	37.77	0.0625		37.77	1.18242		37.77	2.30256		37.77	3.33275
	37.775	0.04583		37.775	1.19341		37.775	2.21709		37.775	3.33275
	37.78	0.05833		37.78	1.14945		37.78	2.36239		37.78	3.35793
	37.785	0.04583		37.785	1.19341		37.785	2.29402		37.785	3.3403
	37.79	0.0625		37.79	1.17692		37.79	2.28547		37.79	3.34282
	37.795	0.05		37.795	1.20989		37.795	2.3453		37.795	3.38816
	37.8	0.0375		37.8	1.18791		37.8	2.24274		37.8	3.36801
	37.805	0.05833		37.805	1.17692		37.805	2.25128		37.805	3.36801
	37.81	0.04583		37.81	1.18242		37.81	2.25983		37.81	3.37809
	37.815	0.0625		37.815	1.16593		37.815	2.25128		37.815	3.34282
	37.82	0.06667		37.82	1.16593		37.82	2.29402		37.82	3.35038
	37.825	0.0875		37.825	1.16044		37.825	2.28547		37.825	3.3806
	37.83	0.075		37.83	1.17143		37.83	2.25128		37.83	3.34786
	37.835	0.0375		37.835	1.22088		37.835	2.27692		37.835	3.35542
	37.84	0.08333		37.84	1.24286		37.84	2.28547		37.84	3.36297
	37.845	0.04167		37.845	1.17692		37.845	2.31111		37.845	3.3403
	37.85	0.03333		37.85	1.20989		37.85	2.30256		37.85	3.35542
	37.855	0.06667		37.855	1.16044		37.855	2.26838		37.855	3.35793
	37.86	0.0625		37.86	1.17143		37.86	2.25983		37.86	3.34786
	37.865	0.07083		37.865	1.20989		37.865	2.28547		37.865	3.34786
	37.87	0.04167		37.87	1.15495		37.87	2.25128		37.87	3.35038
	37.875	0.05833		37.875	1.16044		37.875	2.32821		37.875	3.37305
	37.88	0.0875		37.88	1.1989		37.88	2.27692		37.88	3.33526
	37.885	0.0375		37.885	1.19341		37.885	2.24274		37.885	3.35038
	37.89	0.025		37.89	1.22088		37.89	2.30256		37.89	3.3529
	37.895	0.04583		37.895	1.17692		37.895	2.29402		37.895	3.36549
	37.9	0.01667		37.9	1.23187		37.9	2.26838		37.9	3.36297
	37.905	0.05833		37.905	1.24835		37.905	2.33675		37.905	3.34534
	37.91	0.06667		37.91	1.18791		37.91	2.32821		37.91	3.33778
	37.915	0.07083		37.915	1.22088		37.915	2.30256		37.915	3.37557
	37.92	0.075		37.92	1.2044		37.92	2.25983		37.92	3.35542
	37.925	0.05833		37.925	1.17692		37.925	2.26838		37.925	3.36801
	37.93	0.0625		37.93	1.20989		37.93	2.25128		37.93	3.35038
	37.935	0.02083		37.935	1.1989		37.935	2.23419		37.935	3.37053
	37.94	0.06667		37.94	1.1989		37.94	2.25983		37.94	3.33275
	37.945	0.05		37.945	1.17692		37.945	2.29402		37.945	3.3403
	37.95	0.06667		37.95	1.17692		37.95	2.22564		37.95	3.36801
	37.955	0.05833		37.955	1.16593		37.955	2.26838		37.955	3.3806
	37.96	0.06667		37.96	1.19341		37.96	2.26838		37.96	3.36045
	37.965	0.04583		37.965	1.18791		37.965	2.31966		37.965	3.33778
	37.97	0.03333		37.97	1.1989		37.97	2.25983		37.97	3.3403
	37.975	0.06667		37.975	1.18791		37.975	2.30256		37.975	3.3529
	37.98	0.075		37.98	1.19341		37.98	2.32821		37.98	3.33275
	37.985	0.05		37.985	1.20989		37.985	2.26838		37.985	3.36297
	37.99	0.05		37.99	1.17692		37.99	2.29402		37.99	3.37305
	37.995	0.0625		37.995	1.20989		37.995	2.26838		37.995	3.33275
	38	0.00417		38	1.2044		38	2.32821		38	3.35793
	38.005	0.03333		38.005	1.18791		38.005	2.25983		38.005	3.3403
	38.01	0.04167		38.01	1.14945		38.01	2.31966		38.01	3.35038
	38.015	0.01667		38.015	1.16044		38.015	2.24274		38.015	3.32267
	38.02	0.05833		38.02	1.18242		38.02	2.28547		38.02	3.32519
	38.025	0.0625		38.025	1.20989		38.025	2.29402		38.025	3.36297
	38.03	0.07083		38.03	1.18242		38.03	2.28547		38.03	3.36549
	38.035	0.05833		38.035	1.18242		38.035	2.29402		38.035	3.3403
	38.04	0.01667		38.04	1.1989		38.04	2.20855		38.04	3.35542
	38.045	0.0625		38.045	1.21538		38.045	2.33675		38.045	3.33526
	38.05	0.03333		38.05	1.23187		38.05	2.25983		38.05	3.32771
	38.055	0.0625		38.055	1.18791		38.055	2.25128		38.055	3.3403
	38.06	0.025		38.06	1.17692		38.06	2.28547		38.06	3.35038
	38.065	0.0375		38.065	1.22088		38.065	2.27692		38.065	3.32519
	38.07	0.075		38.07	1.20989		38.07	2.25128		38.07	3.34282
	38.075	0.09583		38.075	1.18791		38.075	2.26838		38.075	3.34282
	38.08	0.05417		38.08	1.16593		38.08	2.27692		38.08	3.36297
	38.085	0.04167		38.085	1.20989		38.085	2.26838		38.085	3.36045
	38.09	0.0375		38.09	1.1989		38.09	2.26838		38.09	3.3529
	38.095	0.05417		38.095	1.22088		38.095	2.30256		38.095	3.36549
	38.1	0.04167		38.1	1.16593		38.1	2.26838		38.1	3.34534
	38.105	0.05417		38.105	1.21538		38.105	2.25128		38.105	3.34282
	38.11	0.04167		38.11	1.16593		38.11	2.29402		38.11	3.34282
	38.115	0.0625		38.115	1.21538		38.115	2.28547		38.115	3.3403
	38.12	0.075		38.12	1.19341		38.12	2.26838		38.12	3.36045
	38.125	0.04583		38.125	1.20989		38.125	2.23419		38.125	3.34534
	38.13	0.06667		38.13	1.2044		38.13	2.32821		38.13	3.36297
	38.135	0.08333		38.135	1.18791		38.135	2.27692		38.135	3.34534
	38.14	0.05		38.14	1.17143		38.14	2.27692		38.14	3.35542
	38.145	0.05833		38.145	1.18791		38.145	2.30256		38.145	3.3529
	38.15	0.05833		38.15	1.16593		38.15	2.36239		38.15	3.36297
	38.155	0.09167		38.155	1.15495		38.155	2.30256		38.155	3.34786
	38.16	0.04583		38.16	1.18242		38.16	2.31111		38.16	3.36549
	38.165	0.07083		38.165	1.17692		38.165	2.24274		38.165	3.3403
	38.17	0.08333		38.17	1.14396		38.17	2.25983		38.17	3.3403
	38.175	0.075		38.175	1.2044		38.175	2.26838		38.175	3.36801
	38.18	0.05833		38.18	1.23736		38.18	2.29402		38.18	3.3403
	38.185	0.04583		38.185	1.22637		38.185	2.29402		38.185	3.34534
	38.19	0.06667		38.19	1.18791		38.19	2.26838		38.19	3.38312
	38.195	0.05		38.195	1.15495		38.195	2.29402		38.195	3.34534
	38.2	0.06667		38.2	1.17143		38.2	2.32821		38.2	3.37557
	38.205	0.05		38.205	1.20989		38.205	2.28547		38.205	3.37053
	38.21	0.05		38.21	1.20989		38.21	2.32821		38.21	3.33275
	38.215	0.05417		38.215	1.1989		38.215	2.27692		38.215	3.34534
	38.22	0.05417		38.22	1.18791		38.22	2.22564		38.22	3.34786
	38.225	0.04167		38.225	1.25934		38.225	2.27692		38.225	3.3529
	38.23	0.04167		38.23	1.21538		38.23	2.27692		38.23	3.36297
	38.235	0.02917		38.235	1.21538		38.235	2.31111		38.235	3.34534
	38.24	0.03333		38.24	1.19341		38.24	2.27692		38.24	3.3529
	38.245	0.04167		38.245	1.18791		38.245	2.24274		38.245	3.36549
	38.25	0.0625		38.25	1.17692		38.25	2.22564		38.25	3.36045
	38.255	0.02917		38.255	1.21538		38.255	2.26838		38.255	3.35038
	38.26	0.02917		38.26	1.18242		38.26	2.25128		38.26	3.36801
	38.265	0.05833		38.265	1.16593		38.265	2.24274		38.265	3.33275
	38.27	0.06667		38.27	1.16593		38.27	2.28547		38.27	3.34282
	38.275	0.05417		38.275	1.23736		38.275	2.29402		38.275	3.37053
	38.28	0.07083		38.28	1.2044		38.28	2.27692		38.28	3.36801
	38.285	0.05417		38.285	1.22637		38.285	2.28547		38.285	3.34282
	38.29	0.0375		38.29	1.18791		38.29	2.25983		38.29	3.35038
	38.295	0.05417		38.295	1.18791		38.295	2.31966		38.295	3.36045
	38.3	0.03333		38.3	1.18791		38.3	2.26838		38.3	3.35793
	38.305	0.0875		38.305	1.20989		38.305	2.25128		38.305	3.32519
	38.31	0.07083		38.31	1.18791		38.31	2.30256		38.31	3.36801
	38.315	0.07083		38.315	1.16044		38.315	2.28547		38.315	3.35793
	38.32	0.04167		38.32	1.13846		38.32	2.25128		38.32	3.35542
	38.325	0.08333		38.325	1.16593		38.325	2.28547		38.325	3.36297
	38.33	0.0625		38.33	1.17692		38.33	2.28547		38.33	3.33275
	38.335	0.05		38.335	1.20989		38.335	2.31966		38.335	3.35793
	38.34	0.0375		38.34	1.16593		38.34	2.27692		38.34	3.37053
	38.345	0.04583		38.345	1.16044		38.345	2.28547		38.345	3.3529
	38.35	0.07917		38.35	1.18242		38.35	2.24274		38.35	3.37557
	38.355	0.075		38.355	1.17692		38.355	2.27692		38.355	3.34534
	38.36	0.0375		38.36	1.15495		38.36	2.26838		38.36	3.3529
	38.365	0.05		38.365	1.14945		38.365	2.30256		38.365	3.35542
	38.37	0.04583		38.37	1.1989		38.37	2.27692		38.37	3.35793
	38.375	0.04583		38.375	1.17692		38.375	2.27692		38.375	3.35542
	38.38	0.05833		38.38	1.21538		38.38	2.26838		38.38	3.34534
	38.385	0.04167		38.385	1.17692		38.385	2.29402		38.385	3.31511
	38.39	0.06667		38.39	1.19341		38.39	2.29402		38.39	3.34786
	38.395	0.0375		38.395	1.20989		38.395	2.30256		38.395	3.36297
	38.4	0.03333		38.4	1.18791		38.4	2.25983		38.4	3.3529
	38.405	0.05		38.405	1.17143		38.405	2.30256		38.405	3.35038
	38.41	0.05417		38.41	1.20989		38.41	2.25983		38.41	3.3403
	38.415	0.0375		38.415	1.18791		38.415	2.27692		38.415	3.3529
	38.42	0.03333		38.42	1.22637		38.42	2.29402		38.42	3.35542
	38.425	0.05		38.425	1.2044		38.425	2.26838		38.425	3.36549
	38.43	0.03333		38.43	1.18791		38.43	2.31111		38.43	3.36045
	38.435	0.04583		38.435	1.17143		38.435	2.27692		38.435	3.3403
	38.44	0.0125		38.44	1.2044		38.44	2.27692		38.44	3.32519
	38.445	0.06667		38.445	1.1989		38.445	2.31111		38.445	3.38312
	38.45	0.05833		38.45	1.20989		38.45	2.29402		38.45	3.35038
	38.455	0.05		38.455	1.23736		38.455	2.25983		38.455	3.34282
	38.46	0.05417		38.46	1.24286		38.46	2.26838		38.46	3.33275
	38.465	0.0625		38.465	1.15495		38.465	2.24274		38.465	3.36801
	38.47	0.0625		38.47	1.2044		38.47	2.28547		38.47	3.36045
	38.475	0.07917		38.475	1.22637		38.475	2.28547		38.475	3.35793
	38.48	0.04167		38.48	1.17143		38.48	2.31111		38.48	3.35038
	38.485	0.02083		38.485	1.17143		38.485	2.32821		38.485	3.36297
	38.49	0.04583		38.49	1.17692		38.49	2.25983		38.49	3.35038
	38.495	0.0625		38.495	1.17143		38.495	2.26838		38.495	3.33778
	38.5	0.05417		38.5	1.18242		38.5	2.31111		38.5	3.35793
	38.505	0.04167		38.505	1.1989		38.505	2.31966		38.505	3.33023
	38.51	0.04583		38.51	1.24286		38.51	2.29402		38.51	3.35542
	38.515	0.04167		38.515	1.17143		38.515	2.25983		38.515	3.32519
	38.52	0.04167		38.52	1.18791		38.52	2.26838		38.52	3.34534
	38.525	0.04583		38.525	1.20989		38.525	2.22564		38.525	3.36297
	38.53	0.02917		38.53	1.18242		38.53	2.26838		38.53	3.3403
	38.535	0.04167		38.535	1.19341		38.535	2.29402		38.535	3.34534
	38.54	0.01667		38.54	1.17143		38.54	2.26838		38.54	3.33023
	38.545	0.02917		38.545	1.21538		38.545	2.27692		38.545	3.35038
	38.55	0.05		38.55	1.19341		38.55	2.23419		38.55	3.35038
	38.555	0.05417		38.555	1.21538		38.555	2.30256		38.555	3.35038
	38.56	0.05417		38.56	1.17143		38.56	2.29402		38.56	3.34786
	38.565	0.05		38.565	1.1989		38.565	2.24274		38.565	3.3403
	38.57	0.05		38.57	1.2044		38.57	2.25983		38.57	3.34786
	38.575	0.04583		38.575	1.18791		38.575	2.25983		38.575	3.37557
	38.58	0.08333		38.58	1.16593		38.58	2.26838		38.58	3.35793
	38.585	0.06667		38.585	1.18242		38.585	2.27692		38.585	3.34534
	38.59	0.07083		38.59	1.1989		38.59	2.25128		38.59	3.34282
	38.595	0.02083		38.595	1.17692		38.595	2.27692		38.595	3.36045
	38.6	0.05833		38.6	1.14945		38.6	2.26838		38.6	3.34282
	38.605	0.0375		38.605	1.16044		38.605	2.29402		38.605	3.35542
	38.61	0.04167		38.61	1.18791		38.61	2.27692		38.61	3.35038
	38.615	0.0625		38.615	1.22088		38.615	2.22564		38.615	3.34282
	38.62	0.05417		38.62	1.18791		38.62	2.29402		38.62	3.34534
	38.625	0.05833		38.625	1.15495		38.625	2.25128		38.625	3.33778
	38.63	0.08333		38.63	1.14396		38.63	2.28547		38.63	3.33778
	38.635	0.07083		38.635	1.16593		38.635	2.28547		38.635	3.34786
	38.64	0.05833		38.64	1.18242		38.64	2.25128		38.64	3.34786
	38.645	0.04167		38.645	1.15495		38.645	2.21709		38.645	3.36801
	38.65	0.05417		38.65	1.19341		38.65	2.25983		38.65	3.35038
	38.655	0.04583		38.655	1.22088		38.655	2.29402		38.655	3.33526
	38.66	0.0375		38.66	1.18242		38.66	2.28547		38.66	3.36297
	38.665	0.0375		38.665	1.20989		38.665	2.26838		38.665	3.35793
	38.67	0.05		38.67	1.17143		38.67	2.25983		38.67	3.35038
	38.675	0.025		38.675	1.15495		38.675	2.27692		38.675	3.35793
	38.68	0.05		38.68	1.21538		38.68	2.30256		38.68	3.34282
	38.685	0.05417		38.685	1.18242		38.685	2.27692		38.685	3.34786
	38.69	0.05417		38.69	1.2044		38.69	2.31111		38.69	3.35542
	38.695	0.01667		38.695	1.18242		38.695	2.30256		38.695	3.34786
	38.7	0.075		38.7	1.13846		38.7	2.23419		38.7	3.35542
	38.705	0.04583		38.705	1.17692		38.705	2.21709		38.705	3.3403
	38.71	0.05		38.71	1.16593		38.71	2.27692		38.71	3.34786
	38.715	0.04167		38.715	1.17692		38.715	2.26838		38.715	3.33778
	38.72	0.05833		38.72	1.15495		38.72	2.28547		38.72	3.33778
	38.725	0.07083		38.725	1.17692		38.725	2.31111		38.725	3.36045
	38.73	0.07083		38.73	1.19341		38.73	2.30256		38.73	3.33275
	38.735	0.04167		38.735	1.19341		38.735	2.28547		38.735	3.35038
	38.74	0.03333		38.74	1.22637		38.74	2.29402		38.74	3.3529
	38.745	0.01667		38.745	1.19341		38.745	2.30256		38.745	3.35038
	38.75	0.04167		38.75	1.15495		38.75	2.29402		38.75	3.3403
	38.755	0.075		38.755	1.17692		38.755	2.31111		38.755	3.35038
	38.76	0.05833		38.76	1.17143		38.76	2.32821		38.76	3.36297
	38.765	0.04583		38.765	1.20989		38.765	2.27692		38.765	3.36045
	38.77	0.03333		38.77	1.14945		38.77	2.27692		38.77	3.34282
	38.775	0.07083		38.775	1.18242		38.775	2.32821		38.775	3.35793
	38.78	0.07917		38.78	1.20989		38.78	2.30256		38.78	3.34534
	38.785	0.05		38.785	1.15495		38.785	2.27692		38.785	3.34282
	38.79	0.05		38.79	1.17692		38.79	2.25983		38.79	3.3403
	38.795	0.04583		38.795	1.19341		38.795	2.27692		38.795	3.33778
	38.8	0.04167		38.8	1.18791		38.8	2.25983		38.8	3.34786
	38.805	0.07083		38.805	1.14945		38.805	2.26838		38.805	3.34786
	38.81	0.05417		38.81	1.2044		38.81	2.28547		38.81	3.33023
	38.815	0.04167		38.815	1.2044		38.815	2.29402		38.815	3.34282
	38.82	0.05833		38.82	1.21538		38.82	2.27692		38.82	3.36297
	38.825	0.08333		38.825	1.19341		38.825	2.25983		38.825	3.36045
	38.83	0.05833		38.83	1.16593		38.83	2.27692		38.83	3.35038
	38.835	0.0625		38.835	1.19341		38.835	2.28547		38.835	3.36297
	38.84	0.04167		38.84	1.2044		38.84	2.31966		38.84	3.37053
	38.845	0.05		38.845	1.18791		38.845	2.28547		38.845	3.33526
	38.85	0.00833		38.85	1.17692		38.85	2.26838		38.85	3.33526
	38.855	0.04583		38.855	1.18791		38.855	2.29402		38.855	3.37557
	38.86	0.02917		38.86	1.17692		38.86	2.32821		38.86	3.35542
	38.865	0.07917		38.865	1.2044		38.865	2.26838		38.865	3.34534
	38.87	0.07917		38.87	1.19341		38.87	2.25128		38.87	3.3529
	38.875	0.08333		38.875	1.22088		38.875	2.26838		38.875	3.35793
	38.88	0.05417		38.88	1.19341		38.88	2.22564		38.88	3.3529
	38.885	0.05417		38.885	1.17692		38.885	2.29402		38.885	3.3403
	38.89	0.07917		38.89	1.16593		38.89	2.29402		38.89	3.36297
	38.895	0.04583		38.895	1.17692		38.895	2.31111		38.895	3.3529
	38.9	0.03333		38.9	1.19341		38.9	2.23419		38.9	3.3403
	38.905	0.04167		38.905	1.2044		38.905	2.2		38.905	3.33275
	38.91	0.05417		38.91	1.18791		38.91	2.29402		38.91	3.33275
	38.915	0.0875		38.915	1.16044		38.915	2.26838		38.915	3.32771
	38.92	0.0625		38.92	1.18791		38.92	2.27692		38.92	3.34282
	38.925	0.0375		38.925	1.1989		38.925	2.3453		38.925	3.33778
	38.93	0.0375		38.93	1.18242		38.93	2.25983		38.93	3.32519
	38.935	0.07083		38.935	1.17692		38.935	2.26838		38.935	3.34786
	38.94	0.0875		38.94	1.18242		38.94	2.26838		38.94	3.34534
	38.945	0.0625		38.945	1.1989		38.945	2.28547		38.945	3.35793
	38.95	0.05		38.95	1.2044		38.95	2.23419		38.95	3.36297
	38.955	0.0375		38.955	1.21538		38.955	2.27692		38.955	3.35793
	38.96	0.0125		38.96	1.21538		38.96	2.31966		38.96	3.33778
	38.965	0.04167		38.965	1.18242		38.965	2.25128		38.965	3.35793
	38.97	0.02917		38.97	1.15495		38.97	2.27692		38.97	3.34282
	38.975	0.04583		38.975	1.17143		38.975	2.24274		38.975	3.36045
	38.98	0.04167		38.98	1.12747		38.98	2.24274		38.98	3.35038
	38.985	0.04583		38.985	1.16593		38.985	2.25983		38.985	3.35793
	38.99	0.03333		38.99	1.17143		38.99	2.25983		38.99	3.35793
	38.995	0.06667		38.995	1.15495		38.995	2.22564		38.995	3.3529
	39	0.04167		39	1.16044		39	2.24274		39	3.36045
	39.005	0.04583		39.005	1.17692		39.005	2.30256		39.005	3.35038
	39.01	0.06667		39.01	1.17692		39.01	2.29402		39.01	3.33526
	39.015	0.05		39.015	1.2044		39.015	2.27692		39.015	3.33526
	39.02	0.0375		39.02	1.16044		39.02	2.25128		39.02	3.33778
	39.025	0.05833		39.025	1.15495		39.025	2.26838		39.025	3.36801
	39.03	0.04583		39.03	1.17692		39.03	2.25983		39.03	3.36297
	39.035	0.06667		39.035	1.18791		39.035	2.29402		39.035	3.34282
	39.04	0.05833		39.04	1.17692		39.04	2.28547		39.04	3.32519
	39.045	0.06667		39.045	1.18242		39.045	2.26838		39.045	3.31763
	39.05	0.05417		39.05	1.16044		39.05	2.31111		39.05	3.35542
	39.055	0.07083		39.055	1.2044		39.055	2.30256		39.055	3.34282
	39.06	0.05417		39.06	1.20989		39.06	2.27692		39.06	3.36297
	39.065	0.02917		39.065	1.21538		39.065	2.28547		39.065	3.35793
	39.07	0.05417		39.07	1.2044		39.07	2.26838		39.07	3.35038
	39.075	0.05833		39.075	1.17143		39.075	2.26838		39.075	3.34282
	39.08	0.07917		39.08	1.18791		39.08	2.27692		39.08	3.34282
	39.085	0.05		39.085	1.15495		39.085	2.29402		39.085	3.33526
	39.09	0.04167		39.09	1.15495		39.09	2.27692		39.09	3.35038
	39.095	0.04583		39.095	1.17692		39.095	2.30256		39.095	3.35038
	39.1	0.05		39.1	1.22088		39.1	2.26838		39.1	3.3529
	39.105	0.05833		39.105	1.2044		39.105	2.24274		39.105	3.3806
	39.11	0.02917		39.11	1.17692		39.11	2.30256		39.11	3.37053
	39.115	0.02917		39.115	1.14396		39.115	2.30256		39.115	3.34786
	39.12	0.0375		39.12	1.16044		39.12	2.25983		39.12	3.33023
	39.125	0.0625		39.125	1.17692		39.125	2.27692		39.125	3.34786
	39.13	0.07917		39.13	1.17143		39.13	2.28547		39.13	3.35542
	39.135	0.07083		39.135	1.16044		39.135	2.29402		39.135	3.33778
	39.14	0.05833		39.14	1.18791		39.14	2.27692		39.14	3.3529
	39.145	0.04583		39.145	1.1989		39.145	2.27692		39.145	3.34282
	39.15	0.03333		39.15	1.18242		39.15	2.26838		39.15	3.35038
	39.155	0.02917		39.155	1.17692		39.155	2.24274		39.155	3.36045
	39.16	0.025		39.16	1.15495		39.16	2.25128		39.16	3.34282
	39.165	0.05833		39.165	1.19341		39.165	2.25983		39.165	3.35038
	39.17	0.07083		39.17	1.16044		39.17	2.26838		39.17	3.34786
	39.175	0.05		39.175	1.14945		39.175	2.31111		39.175	3.3529
	39.18	0.04583		39.18	1.16044		39.18	2.33675		39.18	3.36549
	39.185	0.0375		39.185	1.2044		39.185	2.29402		39.185	3.36297
	39.19	0.05		39.19	1.1989		39.19	2.27692		39.19	3.36549
	39.195	0.0375		39.195	1.18791		39.195	2.28547		39.195	3.34786
	39.2	0.04583		39.2	1.18791		39.2	2.27692		39.2	3.3403
	39.205	0.03333		39.205	1.16044		39.205	2.32821		39.205	3.35793
	39.21	0.03333		39.21	1.14396		39.21	2.26838		39.21	3.36297
	39.215	0.05		39.215	1.17692		39.215	2.30256		39.215	3.35793
	39.22	0.07083		39.22	1.17692		39.22	2.29402		39.22	3.34282
	39.225	0.05417		39.225	1.18791		39.225	2.28547		39.225	3.36801
	39.23	0.0375		39.23	1.16044		39.23	2.23419		39.23	3.3529
	39.235	0.05417		39.235	1.16593		39.235	2.23419		39.235	3.34786
	39.24	0.05417		39.24	1.18791		39.24	2.25983		39.24	3.35793
	39.245	0.075		39.245	1.17143		39.245	2.24274		39.245	3.35038
	39.25	0.07083		39.25	1.16044		39.25	2.25128		39.25	3.33526
	39.255	0.0375		39.255	1.22088		39.255	2.26838		39.255	3.34534
	39.26	0.025		39.26	1.22088		39.26	2.27692		39.26	3.34786
	39.265	0.04583		39.265	1.17143		39.265	2.26838		39.265	3.33023
	39.27	0.06667		39.27	1.17143		39.27	2.30256		39.27	3.34282
	39.275	0.09583		39.275	1.18791		39.275	2.26838		39.275	3.33526
	39.28	0.05		39.28	1.18242		39.28	2.25983		39.28	3.37305
	39.285	0.05417		39.285	1.16593		39.285	2.23419		39.285	3.3529
	39.29	0.02917		39.29	1.16044		39.29	2.28547		39.29	3.35542
	39.295	0.02917		39.295	1.14396		39.295	2.26838		39.295	3.35038
	39.3	0.05		39.3	1.1989		39.3	2.27692		39.3	3.32771
	39.305	0.075		39.305	1.17143		39.305	2.29402		39.305	3.34282
	39.31	0.04167		39.31	1.2044		39.31	2.25983		39.31	3.3529
	39.315	0.0625		39.315	1.1989		39.315	2.26838		39.315	3.34534
	39.32	0.06667		39.32	1.14945		39.32	2.27692		39.32	3.35038
	39.325	0.06667		39.325	1.17692		39.325	2.26838		39.325	3.35542
	39.33	0.10417		39.33	1.1989		39.33	2.29402		39.33	3.3403
	39.335	0.05417		39.335	1.16044		39.335	2.24274		39.335	3.33526
	39.34	0.05		39.34	1.16593		39.34	2.30256		39.34	3.35542
	39.345	0.04167		39.345	1.17143		39.345	2.27692		39.345	3.36045
	39.35	0.05833		39.35	1.18791		39.35	2.25128		39.35	3.35038
	39.355	0.02917		39.355	1.18242		39.355	2.25983		39.355	3.3529
	39.36	0.05		39.36	1.18242		39.36	2.28547		39.36	3.34786
	39.365	0.04583		39.365	1.16044		39.365	2.27692		39.365	3.33778
	39.37	0.04583		39.37	1.2044		39.37	2.29402		39.37	3.3529
	39.375	0.04167		39.375	1.2044		39.375	2.29402		39.375	3.35793
	39.38	0.04167		39.38	1.19341		39.38	2.25983		39.38	3.33275
	39.385	0.05833		39.385	1.16044		39.385	2.28547		39.385	3.33023
	39.39	0.10417		39.39	1.16044		39.39	2.29402		39.39	3.34282
	39.395	0.075		39.395	1.2044		39.395	2.29402		39.395	3.3403
	39.4	0.05		39.4	1.16044		39.4	2.25983		39.4	3.3403
	39.405	0.05		39.405	1.20989		39.405	2.25128		39.405	3.34534
	39.41	0.05417		39.41	1.18242		39.41	2.25983		39.41	3.34786
	39.415	0.0375		39.415	1.20989		39.415	2.25128		39.415	3.35038
	39.42	0.05833		39.42	1.20989		39.42	2.25128		39.42	3.33526
	39.425	0.08333		39.425	1.1989		39.425	2.29402		39.425	3.34786
	39.43	0.05		39.43	1.17143		39.43	2.27692		39.43	3.3529
	39.435	0.0375		39.435	1.19341		39.435	2.28547		39.435	3.33778
	39.44	0.05417		39.44	1.19341		39.44	2.23419		39.44	3.34282
	39.445	0.05417		39.445	1.18242		39.445	2.27692		39.445	3.34786
	39.45	0.0375		39.45	1.18791		39.45	2.28547		39.45	3.33275
	39.455	0.0375		39.455	1.14945		39.455	2.27692		39.455	3.34786
	39.46	0.03333		39.46	1.19341		39.46	2.28547		39.46	3.3529
	39.465	0.04583		39.465	1.17692		39.465	2.28547		39.465	3.3403
	39.47	0.04167		39.47	1.19341		39.47	2.29402		39.47	3.34786
	39.475	0.0625		39.475	1.20989		39.475	2.27692		39.475	3.34534
	39.48	0.075		39.48	1.17692		39.48	2.30256		39.48	3.31763
	39.485	0.0375		39.485	1.18791		39.485	2.31111		39.485	3.35038
	39.49	0.03333		39.49	1.18791		39.49	2.28547		39.49	3.3529
	39.495	0.05417		39.495	1.18791		39.495	2.27692		39.495	3.34534
	39.5	0.05		39.5	1.17143		39.5	2.27692		39.5	3.34534
	39.505	0.05417		39.505	1.17143		39.505	2.28547		39.505	3.35038
	39.51	0.03333		39.51	1.18242		39.51	2.25983		39.51	3.36045
	39.515	0.05833		39.515	1.18791		39.515	2.27692		39.515	3.35038
	39.52	0.09167		39.52	1.17692		39.52	2.25983		39.52	3.36297
	39.525	0.05833		39.525	1.15495		39.525	2.24274		39.525	3.34534
	39.53	0.02917		39.53	1.17143		39.53	2.26838		39.53	3.33778
	39.535	0.03333		39.535	1.18791		39.535	2.30256		39.535	3.35038
	39.54	0.08333		39.54	1.17143		39.54	2.25128		39.54	3.34282
	39.545	0.0625		39.545	1.19341		39.545	2.23419		39.545	3.34786
	39.55	0.05833		39.55	1.18791		39.55	2.26838		39.55	3.35038
	39.555	0.0375		39.555	1.16593		39.555	2.26838		39.555	3.3529
	39.56	0.03333		39.56	1.16593		39.56	2.28547		39.56	3.34282
	39.565	0.04167		39.565	1.17143		39.565	2.27692		39.565	3.34534
	39.57	0.0625		39.57	1.18791		39.57	2.28547		39.57	3.34786
	39.575	0.05		39.575	1.18791		39.575	2.28547		39.575	3.32771
	39.58	0.0375		39.58	1.18791		39.58	2.30256		39.58	3.33275
	39.585	0.05		39.585	1.16593		39.585	2.26838		39.585	3.36549
	39.59	0.04167		39.59	1.16044		39.59	2.29402		39.59	3.36045
	39.595	0.04167		39.595	1.18242		39.595	2.25983		39.595	3.33778
	39.6	0.05417		39.6	1.17692		39.6	2.25128		39.6	3.34534
	39.605	0.0375		39.605	1.16593		39.605	2.26838		39.605	3.34786
	39.61	0.04167		39.61	1.17692		39.61	2.25128		39.61	3.33526
	39.615	0.05833		39.615	1.1989		39.615	2.26838		39.615	3.35038
	39.62	0.03333		39.62	1.18791		39.62	2.25128		39.62	3.36297
	39.625	0.04583		39.625	1.17692		39.625	2.25983		39.625	3.35542
	39.63	0.01667		39.63	1.18242		39.63	2.27692		39.63	3.34282
	39.635	0.025		39.635	1.17143		39.635	2.29402		39.635	3.35793
	39.64	0.02917		39.64	1.14396		39.64	2.29402		39.64	3.37053
	39.645	0.04583		39.645	1.14945		39.645	2.28547		39.645	3.36045
	39.65	0.04167		39.65	1.20989		39.65	2.31966		39.65	3.36045
	39.655	0.04167		39.655	1.21538		39.655	2.25983		39.655	3.35542
	39.66	0.04583		39.66	1.19341		39.66	2.25128		39.66	3.3403
	39.665	0.05417		39.665	1.18791		39.665	2.25128		39.665	3.34282
	39.67	0.04167		39.67	1.21538		39.67	2.25983		39.67	3.35793
	39.675	0.0625		39.675	1.21538		39.675	2.29402		39.675	3.35793
	39.68	0.075		39.68	1.18791		39.68	2.30256		39.68	3.35793
	39.685	0.075		39.685	1.18791		39.685	2.27692		39.685	3.36045
	39.69	0.05833		39.69	1.19341		39.69	2.29402		39.69	3.3403
	39.695	0.0625		39.695	1.18791		39.695	2.27692		39.695	3.34534
	39.7	0.075		39.7	1.16044		39.7	2.27692		39.7	3.34534
	39.705	0.075		39.705	1.16593		39.705	2.25983		39.705	3.32771
	39.71	0.0375		39.71	1.20989		39.71	2.25983		39.71	3.34282
	39.715	0.06667		39.715	1.18791		39.715	2.25128		39.715	3.3403
	39.72	0.0625		39.72	1.18242		39.72	2.28547		39.72	3.34786
	39.725	0.04583		39.725	1.17692		39.725	2.32821		39.725	3.33526
	39.73	0.05		39.73	1.16593		39.73	2.29402		39.73	3.34534
	39.735	0.0625		39.735	1.16593		39.735	2.28547		39.735	3.36297
	39.74	0.05833		39.74	1.18791		39.74	2.26838		39.74	3.37053
	39.745	0.08333		39.745	1.18791		39.745	2.30256		39.745	3.3529
	39.75	0.05417		39.75	1.17143		39.75	2.31966		39.75	3.34534
	39.755	0.04167		39.755	1.17143		39.755	2.30256		39.755	3.33778
	39.76	0.05417		39.76	1.14945		39.76	2.28547		39.76	3.3529
	39.765	0.04583		39.765	1.15495		39.765	2.27692		39.765	3.35542
	39.77	0.04583		39.77	1.16044		39.77	2.25983		39.77	3.33778
	39.775	0.03333		39.775	1.17692		39.775	2.29402		39.775	3.34282
	39.78	0.04583		39.78	1.1989		39.78	2.28547		39.78	3.34534
	39.785	0.0375		39.785	1.17692		39.785	2.31111		39.785	3.3529
	39.79	0.04167		39.79	1.16593		39.79	2.29402		39.79	3.34282
	39.795	0.04167		39.795	1.18791		39.795	2.26838		39.795	3.34534
	39.8	0.05		39.8	1.1989		39.8	2.25983		39.8	3.36297
	39.805	0.05417		39.805	1.19341		39.805	2.23419		39.805	3.34786
	39.81	0.03333		39.81	1.1989		39.81	2.25128		39.81	3.33275
	39.815	0.03333		39.815	1.18242		39.815	2.25983		39.815	3.33778
	39.82	0.03333		39.82	1.16593		39.82	2.29402		39.82	3.35793
	39.825	0.02917		39.825	1.16593		39.825	2.25983		39.825	3.3529
	39.83	0.025		39.83	1.15495		39.83	2.25983		39.83	3.34534
	39.835	0.02083		39.835	1.18242		39.835	2.26838		39.835	3.35038
	39.84	0.0375		39.84	1.1989		39.84	2.24274		39.84	3.3529
	39.845	0.05833		39.845	1.21538		39.845	2.26838		39.845	3.36045
	39.85	0.05833		39.85	1.21538		39.85	2.28547		39.85	3.34534
	39.855	0.04167		39.855	1.17692		39.855	2.27692		39.855	3.33778
	39.86	0.0375		39.86	1.16593		39.86	2.26838		39.86	3.34786
	39.865	0.04583		39.865	1.17692		39.865	2.27692		39.865	3.36549
	39.87	0.0625		39.87	1.16044		39.87	2.26838		39.87	3.36045
	39.875	0.05833		39.875	1.17143		39.875	2.23419		39.875	3.35038
	39.88	0.0625		39.88	1.18242		39.88	2.26838		39.88	3.3403
	39.885	0.075		39.885	1.20989		39.885	2.29402		39.885	3.35038
	39.89	0.05833		39.89	1.23736		39.89	2.26838		39.89	3.36297
	39.895	0.04583		39.895	1.1989		39.895	2.25128		39.895	3.3529
	39.9	0.05		39.9	1.18242		39.9	2.26838		39.9	3.32771
	39.905	0.0625		39.905	1.17692		39.905	2.31111		39.905	3.35542
	39.91	0.04167		39.91	1.2044		39.91	2.29402		39.91	3.37305
	39.915	0.04583		39.915	1.21538		39.915	2.26838		39.915	3.34786
	39.92	0.04583		39.92	1.19341		39.92	2.27692		39.92	3.34786
	39.925	0.0375		39.925	1.18242		39.925	2.25983		39.925	3.36297
	39.93	0.0375		39.93	1.18791		39.93	2.27692		39.93	3.36297
	39.935	0.025		39.935	1.15495		39.935	2.28547		39.935	3.35793
	39.94	0.02917		39.94	1.16593		39.94	2.28547		39.94	3.36045
	39.945	0.04167		39.945	1.18242		39.945	2.28547		39.945	3.3529
	39.95	0.05833		39.95	1.17143		39.95	2.28547		39.95	3.34282
	39.955	0.06667		39.955	1.17143		39.955	2.26838		39.955	3.34534
	39.96	0.06667		39.96	1.19341		39.96	2.26838		39.96	3.35038
	39.965	0.05		39.965	1.20989		39.965	2.31966		39.965	3.35793
	39.97	0.05		39.97	1.20989		39.97	2.32821		39.97	3.3529
	39.975	0.05833		39.975	1.20989		39.975	2.29402		39.975	3.33526
	39.98	0.0625		39.98	1.18242		39.98	2.27692		39.98	3.34282
	39.985	0.07083		39.985	1.17692		39.985	2.26838		39.985	3.34534
[truncated: 10,007 more rows]

## Sheet: Figure 2g
	AA-CuNW, w/o Nafion
	Extracted DHA concentration after 30 min (mM)	Extracted DHA concentration after 60 min (mM)
	1.20791	1.26994
	AA-CuNW, w/ Nafion
	Extracted DHA concentration after 30 min (mM)	Extracted DHA concentration after 60 min (mM)
	0.60145	0.62133
	cAA-CuNW, w/ Nafion
	Extracted DHA concentration after 30 min (mM)	Extracted DHA concentration after 60 min (mM)
	0.33825	0.41005
