# Supplementary material for: Vitamin C-induced CO2 capture enables high-rate ethylene production in CO2 electroreduction
Source: Nat Commun. 2024 Jan 2;15:192. doi: 10.1038/s41467-023-44586-0 (PMC10762245; doi:10.1038/s41467-023-44586-0)
Supplement: Supplementary file 3 — Source Data [file 41467_2023_44586_MOESM3_ESM.zip › Source Data_FIg. 3.xlsx]

## Sheet: Figure 3a
	p-CuNW
		trial 1	trial 2	trial 3	average	standard deviation	trial 1	trial 2	trial 3	average	standard deviation	trial 1	trial 2	trial 3	average	standard deviation	trial 1	trial 2	trial 3	average	standard deviation	trial 1	trial 2	trial 3	average	standard deviation
	Applied potential (V vs RHE)	-0.86					-0.93					-1.1					-1.39					-1.76
	Faradaic Efficiency (%)
	H2	6.234	6.03	9.16	7.142	1.75109	6.12	5.82	10.679	7.54	2.72284	12.341	4.19	14.764	10.4317	5.53955	9.093	9.82	15.85	11.59	3.70927	40.982	30.488	40.355	37.275	5.88621
	CO	4.98	4.513	8.66	6.05	2.27025	3.87	2.197	6.32	4.13	2.07542	1.98	1.27	3.14	2.13	0.94672	0.825	1.98	2.09	1.632	0.70066	0.11	0.075	0.134	0.10667	0.03011
	CH4	--	--	--	--	--	--	0.92	--	0.92	--	3.41	2.549	9.65	5.20333	3.87665	2.34	4.44	0.17	2.31667	2.1351	8.01	5.293	8.92	7.40833	1.88831
	C2H4	50.293	52.8	31.4869	44.862	11.6512	44.8398	61.377	46.291	50.836	9.15775	38.291	60.9032	44.1708	47.9683	11.6527	59.293	60.917	42.87	54.36	9.98364	22.192	21.263	7.78	17.08	8.06338
	Current Density (mA/cm2)	145.883	147.836	157.614	150.444	6.28539	224.331	222.333	282.503	243.056	34.1768	299.008	298.361	329.298	308.889	17.6777	319.022	372.376	324.852	338.75	29.2664	335.817	385.01	323.34	348.056	32.6055

## Sheet: Figure 3b
	G-CuNW
		trial 1	trial 2	trial 3	average	standard deviation	trial 1	trial 2	trial 3	average	standard deviation	trial 1	trial 2	trial 3	average	standard deviation	trial 1	trial 2	trial 3	average	standard deviation	trial 1	trial 2	trial 3	average	standard deviation
	Applied potential (V vs RHE)	-0.81					-0.92					-1.12					-1.25					-1.5
	Faradaic Efficiency (%)
	H2	6.342	4.59398	7.82902	6.255	1.61927	5.1231	3.872	5.992	4.996	1.06575	6.021	4.2597	5.925	5.402	0.99042	8.9801	10.261	5.814	8.35167	2.28906	4.3011	13.432	16.6919	11.475	6.42303
	CO	8.5098	8.341	8.7015	8.5175	0.18031	5.609	3.9956	6.879	5.49467	1.4453	5.102	3.2226	4.977	4.434	1.05097	3.01	3.001	2.77	2.92733	0.13506	4.0928	3.047	5.318	4.1525	1.13644
	CH4	--	1.64178	0.09322	0.8675	0.77428	0.4082	1.1785	0.233	0.60667	0.50292	3.3214	1.067	0.062	1.48333	1.66929	6.294	0.875	4.291	3.82	2.73987	2.3213	0.9176	4.7882	2.67571	1.95945
	C2H4	56.341	52.231	57.508	55.36	2.77186	59.324	61.5291	64.2669	61.7067	2.47621	63.2143	56.9894	66.2083	62.1373	4.70286	57.2351	43.4092	59.6567	53.4337	8.76551	57.7895	55.9812	43.3431	52.3713	7.87073
	Current Density (mA/cm2)	155.332	156.937	168.287	160.185	7.06197	237.392	229.466	259.253	242.037	15.4269	278.99	256.708	359.858	298.519	54.2772	356.334	342.352	417.425	372.037	39.9241	400.938	367.509	477.109	415.185	56.1718

## Sheet: Figure 3c
	AA-CuNW
		trial 1	trial 2	trial 3	average	standard deviation	trial 1	trial 2	trial 3	average	standard deviation	trial 1	trial 2	trial 3	average	standard deviation	trial 1	trial 2	trial 3	average	standard deviation	trial 1	trial 2	trial 3	average	standard deviation
	Applied potential (V vs RHE)	-0.81					-0.95					-1.05					-1.11					-1.51
	Faradaic Efficiency (%)
	H2	4.9382	4.699	6.574	5.40389	1.02037	4.3847	6.451	6.9511	5.92889	1.3605	11.2342	3.512	16.087	10.2778	6.34206	2.94669	10.5393	7.394	6.96	3.81487	15.382	3.7659	18.788	12.6456	7.87641
	CO	14.4566	22.2434	14.235	16.9783	4.56099	9.3845	8.3016	15.1472	10.9444	3.67979	4.809	12.5464	2.3945	6.58333	5.30338	3.221	3.605	7.8572	4.89444	2.57304	1.9955	5.6927	1.9384	3.20889	2.15127
	CH4	--	--	2.59	2.59	--	5.619	11.272	6.334	7.74167	3.07808	1.2324	1.014	20.1003	7.44889	10.957	1.5333	0.5378	2.8455	1.63889	1.15747	3.4423	3.6447	15.0397	7.37556	6.63811
	C2H4	45.3302	56.3938	42.0677	47.9306	7.50868	59.6447	39.5375	42.3944	47.1922	10.8784	43.53	65.283	38.2901	49.0344	14.3133	59.7994	52.3044	50.886	54.33	4.78945	34.395	53.28	37.221	41.6322	10.1863
	Current Density (mA/cm2)	167.335	158.632	183.755	169.907	12.7578	238.445	221.221	273.39	244.352	26.5815	309.175	387.486	301.394	332.685	47.6184	425.332	413.201	453.412	430.648	20.6257	380.837	461.551	451.223	431.204	43.9236

## Sheet: Figure 3d
	cAA-CuNW
		trial 1	trial 2	trial 3	average	standard deviation	trial 1	trial 2	trial 3	average	standard deviation	trial 1	trial 2	trial 3	average	standard deviation	trial 1	trial 2	trial 3	average	standard deviation	trial 1	trial 2	trial 3	average	standard deviation
	Applied potential (V vs RHE)	-0.81					-0.95					-1					-1.11					-1.27
	Faradaic Efficiency (%)
	H2	5.3321	3.6572	6.3324	5.10722	1.3517	4.012	3.4932	4.1948	3.9	0.36397	3.5532	3.19896	3.84117	3.53111	0.32167	2.9887	3.435	5.0329	3.81889	1.07484	3.01223	3.6327	4.8384	3.82778	0.92859
	CO	38.9921	26.9252	44.3111	36.7428	8.90855	25.432	17.9436	27.8711	23.7489	5.17334	19.2233	17.1725	21.0309	19.1422	1.9305	24.4854	14.482	15.0993	18.0222	5.60578	13.9984	12.3956	15.0827	13.8256	1.35188
	CH4	--	1.08	--	1.08	--	--	--	0.4	0.4	--	--	--	1.12	1.12	--	--	--	--	--	--	0.22667	--	--	0.22667	--
	C2H4	40.9982	37.5166	45.139	41.2179	3.81597	52.9884	49.8888	57.3148	53.3973	3.72984	52.0998	62.209	55.0169	56.4419	5.20308	55.7416	55.7416	60.9319	59.6702	3.47411	64.3392	59.8515	64.0327	62.7411	2.50719
	Current Density (mA/cm2)	169.334	164.097	171.499	168.31	3.80561	245.423	239.21	246.653	243.762	3.99024	350.123	336.953	351.146	346.074	7.91567	435.664	419.053	444.533	433.083	12.9342	519.332	467.064	518.271	501.555	29.8753

## Sheet: Figure 3e
	cAA-CuNW
		trial 1	trial 2	trial 3	average	standard deviation	trial 1	trial 2	trial 3	average	standard deviation	trial 1	trial 2	trial 3	average	standard deviation	trial 1	trial 2	trial 3	average	standard deviation	trial 1	trial 2	trial 3	average	standard deviation
	Applied potential (V vs RHE)	-0.81					-0.95					-1					-1.11					-1.27
	Faradaic Efficiency (%)
	H2	5.3321	3.6572	6.3324	5.10722	1.3517	4.012	3.4932	4.1948	3.9	0.36397	3.5532	3.19896	3.84117	3.53111	0.32167	2.9887	3.435	5.0329	3.81889	1.07484	3.01223	3.6327	4.8384	3.82778	0.92859
	CO	38.9921	26.9252	44.3111	36.7428	8.90855	25.432	17.9436	27.8711	23.7489	5.17334	19.2233	17.1725	21.0309	19.1422	1.9305	24.4854	14.482	15.0993	18.0222	5.60578	13.9984	12.3956	15.0827	13.8256	1.35188
	CH4	--	1.08	--	1.08	--	--	--	0.4	0.4	--	--	--	1.12	1.12	--	--	--	--	--	--	0.22667	--	--	0.22667	--
	C2H4	40.9982	37.5166	45.139	41.2179	3.81597	52.9884	49.8888	57.3148	53.3973	3.72984	52.0998	62.209	55.0169	56.4419	5.20308	55.7416	55.7416	60.9319	59.6702	3.47411	64.3392	59.8515	64.0327	62.7411	2.50719
	HCOO-	3.9842	3.60527	4.9905	4.19333	0.71591	1.7883	1.73273	2.119	1.88	0.20881	1.689	1.1454	2.2356	1.69	0.54507	1.2342	1.0507	1.655	1.31333	0.30989	1.2938	0.7055	1.4306	1.14333	0.38527
	CH3COO-	0.6894	0.6387	1.099	0.809	0.25229	0.7456	0.757	1.45	0.98433	0.40354	1.1776	1.1183	1.594	1.29667	0.25929	0.6471	1.93	1.3774	1.31833	0.64371	1.2945	1.227	1.8683	1.46333	0.35233
	C2H5OH	7.5432	7.51687	8.60993	7.89	0.62362	9.3045	8.59756	17.4079	11.77	4.89538	14.1164	17.1786	13.305	14.8667	2.04287	18.2351	10.1452	21.4097	16.5967	5.80827	15.2964	20.9002	17.9034	18.0333	2.80416
	C3H7OH	5.6933	5.39561	9.50108	6.86333	2.2892	4.0194	0.602462	6.26814	3.63	2.85284	1.33137	2.55524	1.0234	1.63667	0.81027	4.3899	2.9874	8.24271	5.20667	2.7212	1.59161	4.6239	0.7945	2.33667	2.0205
	Current Density (mA/cm2)	169.334	164.097	171.499	168.31	3.80561	245.423	239.21	246.653	243.762	3.99024	350.123	336.953	351.146	346.074	7.91567	435.664	419.053	444.533	433.083	12.9342	519.332	467.064	518.271	501.555	29.8753
		trial 1	trial 2	trial 3	average	standard deviation	trial 1	trial 2	trial 3	average	standard deviation	trial 1	trial 2	trial 3	average	standard deviation	trial 1	trial 2	trial 3	average	standard deviation	trial 1	trial 2	trial 3	average	standard deviation	trial 1	trial 2	trial 3	average	standard deviation
	Applied potential (V vs RHE)	-1.36					-1.45					-1.47					-1.55					-1.76					-2.1
	Faradaic Efficiency (%)
	H2	3.9112	3.56308	4.39573	3.95667	0.41818	4.01924	3.45796	4.60947	4.02889	0.57582	4.3998	3.75006	5.64681	4.59889	0.96392	6.0122	5.40857	6.81923	6.08	0.70777	6.9923	6.51554	9.0455	7.51778	1.34435	8.4421	6.76924	8.95867	8.05667	1.14447
	CO	11.2345	11.6992	18.9862	13.9733	4.34753	10.9984	10.4767	13.1649	11.5467	1.42553	12.7764	7.88935	13.4242	11.3633	3.02594	10.7619	5.67405	17.3507	11.2622	5.85439	5.84468	18.3455	8.3665	10.8522	6.61072	7.99086	16.7977	9.4281	11.4056	4.72472
	CH4	0.3432	0.2042	0.66257	0.40333	0.23502	0.25775	0.494	0.3766	0.37611	0.11811	0.2984	0.4007	0.69426	0.46444	0.20549	1.2993	0.23927	2.5947	1.37778	1.17971	3.9887	1.1126	7.922	4.34111	3.41837	3.1287	2.85714	6.3308	4.10556	1.93193
	C2H4	64.0125	57.4816	62.4459	61.3133	3.4096	64.2231	63.9206	67.153	65.0989	1.78532	62.3953	62.9845	65.4935	63.6244	1.64523	63.2213	54.2761	64.6493	60.7156	5.62223	57.2112	57.7563	44.0424	53.0033	7.76514	37.1699	45.1681	44.312	42.2167	4.39152
	HCOO-	1.033	0.9289	1.288	1.08333	0.18475	0.9093	0.76408	1.41461	1.02933	0.34147	0.8974	0.579	1.5935	1.02333	0.5188	0.7334	0.92	1.5175	1.057	0.40963	0.9747	0.9989	1.947	1.307	0.5547	0.5465	3.121	3.2124	2.29333	1.51348
	CH3COO-	1.2454	2.9542	1.2774	1.82567	0.97745	1.7465	1.44336	2.69	1.96	0.65023	2.4983	1.74	4.3316	2.85667	1.33238	2.904	6.171	3.7845	4.28667	1.69045	6.294	5.898	8.018	6.73667	1.12722	5.6335	8.6725	6.334	6.88	1.59135
	C2H5OH	20.345	12.5848	24.2703	19.0667	5.94671	16.9984	16.0441	19.2575	17.4333	1.65025	11.7375	23.6502	24.3123	19.9	7.07672	20.1237	13.3146	26.3617	19.9333	6.52559	22.9984	22.5844	26.1172	23.9	1.93132	21.3775	20.0265	24.796	22.0667	2.45832
	C3H7OH	1.8453	1.56967	2.96504	2.12667	0.73901	3.05999	4.9564	2.0136	3.34333	1.49172	1.2495	1.3017	1.98879	1.51333	0.41259	0.514917	1.20778	1.0433	0.922	0.36201	0.6884	0.461366	1.83424	0.99467	0.7359	--	1.47	--	1.47	--
	Current Density (mA/cm2)	583.092	578.041	618.144	593.092	21.8417	659.123	647.289	741.921	682.778	51.5599	788.14	797.661	799.476	795.092	6.08898	840.578	930.547	892.763	887.963	45.1763	930.912	918.533	977.222	942.222	30.9359	940.05	970.508	968.342	959.633	16.9941

## Sheet: Figure 3f
	p-CuNW				G-CuNW				AA-CuNW				cAA-CuNW
	Potential (V vs RHE)	JC2H4 (mA/cm2)	standard deviation		Potential (V vs RHE)	JC2H4 (mA/cm2)	standard deviation		Potential (V vs RHE)	JC2H4 (mA/cm2)	standard deviation		Potential (V vs RHE)	JC2H4 (mA/cm2)	standard deviation
	-0.86	65.673	17.056		-0.81	83.6551	4.18859		-0.81	81.4376	12.7578		-0.81251	69.374	6.42266
	-0.93	128.643	23.1742		-0.92	145.011	5.8191		-0.95	115.315	26.5815		-0.95416	130.162	9.09192
	-1.1	148.169	35.994		-1.12	194.697	14.7356		-1.05	163.13	47.6184		-1.00384	195.331	18.0065
	-1.39	184.069	33.8057		-1.25	189.986	31.1663		-1.11	233.971	20.6257		-1.10592	258.422	15.0458
	-1.76	59.4479	28.065		-1.5	217.43	32.67		-1.51	179.52	43.9236		-1.27147	314.682	12.575
													-1.35805	363.645	20.2221
													-1.45097	444.481	12.1898
													-1.4664	505.873	13.0811
													-1.54841	539.132	49.9234
													-1.76263	499.409	73.1649
													-2.10302	405.125	42.1425

## Sheet: Figure 3g
	p-CuNW
		trial 1	trial 2	trial 3	average	standard deviation	trial 1	trial 2	trial 3	average	standard deviation	trial 1	trial 2	trial 3	average	standard deviation	trial 1	trial 2	trial 3	average	standard deviation
	CO2 ratio (%)	33					50					66					100
	Faradaic Efficiency (%)
	H2	53.3321	48.003	58.5326	53.2893	5.26477	42.1293	37.2268	43.3697	40.9086	3.24832	30.2452	30.7785	38.5051	33.1763	4.62262	12.341	4.19	14.764	10.4317	5.53955
	CO	0.9213	0.3809	2.0599	1.12057	0.85727	1.5432	1.4357	2.35353	1.7775	0.50174	3.2123	4.9244	2.8195	3.65207	1.11924	1.98	1.27	3.14	2.13	0.94672
	CH4	2.5533	1.5951	3.9353	2.69457	1.17649	2.5912	2.06685	3.2997	2.65258	0.61871	1.8712	1.0819	1.7661	1.57306	0.42861	3.41	2.549	9.65	5.20333	3.87665
	C2H4	14.1028	23.1867	9.3842	15.5579	7.01537	24.2124	24.8863	28.0757	25.7248	2.06363	37.1231	43.7679	33.5692	38.1534	5.1768	38.291	60.9032	44.1708	47.9683	11.6527
	Current Density (mA/cm2)	260.105	367.703	332.126	319.978	54.8179	257.517	317.872	312.542	295.977	33.4136	283.789	349.128	362.312	331.743	42.0495	299.008	298.361	329.298	308.889	17.6777

## Sheet: Figure 3h
	cAA-CuNW
	trial	trial 1	trial 2	trial 3	average	standard deviation	trial 1	trial 2	trial 3	average	standard deviation	trial 1	trial 2	trial 3	average	standard deviation	trial 1	trial 2	trial 3	average	standard deviation
	CO2 ratio (%)	33					50					66					100
	Faradaic Efficiency (%)
	H2	16.293	15.5816	26.9019	19.5922	6.34042	12.5532	9.51496	18.8397	13.636	4.75574	11.2356	4.85862	13.4612	9.85179	4.4651	3.5532	3.19896	3.84117	3.53111	0.32167
	CO	3.50926	6.90235	4.9123	5.10797	1.70499	4.9385	6.92829	5.5332	5.8	1.02137	1.96232	8.6	6.7753	5.77922	3.42913	19.2233	17.1725	21.0309	19.1422	1.9305
	CH4	1.1223	0.63432	1.8304	1.19568	0.60142	0.97796	0.3319	1.2501	0.85333	0.47163	0.8834	0.69607	2.1356	1.23837	0.78268	--	--	1.12	1.12	--
	C2H4	40.0169	46.5261	38.9852	41.8427	4.08856	49.6469	50.8386	49.1445	49.8767	0.87008	53.5223	55.1144	54.3877	54.3415	0.79705	52.0998	62.209	55.0169	56.4419	5.20308
	Current Density (mA/cm2)	305.225	294.497	329.611	309.778	17.9942	329.964	354.945	339.224	341.378	12.6291	312.453	330.828	395.75	346.344	43.7625	350.123	336.953	351.146	346.074	7.91567
