# Supplementary material for: Vitamin C-induced CO2 capture enables high-rate ethylene production in CO2 electroreduction
Source: Nat Commun. 2024 Jan 2;15:192. doi: 10.1038/s41467-023-44586-0 (PMC10762245; doi:10.1038/s41467-023-44586-0)
Supplement: Supplementary file 3 — Source Data [file 41467_2023_44586_MOESM3_ESM.zip › Source Data_Fig. 4.xlsx]

## Sheet: Figure 4a
	p-CuNW
	Raman Shift (cm-1)	OCP	-0.4 V (vs RHE)	-0.6 V (vs RHE)	-0.8 V (vs RHE)
	-20.5661	-3506.24	-3200.31	-2410.11	-875.201
	-19.225	-3481.74	-3179.39	-2387.09	-856.627
	-17.8833	-3457.57	-3161.75	-2361.52	-841.397
	-16.5428	-3433.29	-3139.97	-2335.64	-825.463
	-15.2026	-3409.01	-3120.03	-2311.97	-809.055
	-13.8617	-3384.27	-3100.66	-2284.08	-788.805
	-12.5221	-3359.4	-3075.31	-2252.43	-770.17
	-11.1827	-3332.37	-3039.31	-2200.68	-738.927
	-9.84364	-3292.59	-2953.17	-2027.6	-642.009
	-8.50486	-3210.66	-2610.77	-1365.62	-256.128
	-7.16635	-3074.33	-1676.84	-308.33	618.391
	-5.82912	-2987.46	-647.87	30.94	1056.84
	-4.49118	-2931.76	-413.813	400.56	1261.16
	-3.15351	-2922.56	-227.008	65.395	965.75
	-1.81712	-2899.71	-356.311	210.095	956.417
	-0.48002	-2881.46	-109.877	25.585	1247.23
	0.85581	-2870.09	26.5617	-35.61	1292.4
	2.19235	-2866.94	-180.188	162.425	1265.43
	3.52762	-2892.22	-581.167	-214.225	890.185
	4.86261	-2935.56	-1049.62	-1142.66	350.699
	6.19732	-3006.1	-2263.26	-1824.99	-366.75
	7.53175	-2995.9	-2725.33	-1880.77	-511.057
	8.8659	-2973.02	-2753.99	-1865.22	-510.041
	10.1998	-2949.96	-2745.66	-1847.35	-499.853
	11.5334	-2925.8	-2729.11	-1823.36	-486.318
	12.8667	-2902.02	-2713.04	-1801.61	-470.312
	14.1987	-2878.18	-2692.06	-1776.88	-454.478
	15.5315	-2854.06	-2674.75	-1753.24	-439.277
	16.863	-2830.33	-2657.55	-1730.3	-425.286
	18.1952	-2805.9	-2633.66	-1703.89	-406.817
	19.5261	-2782.24	-2616.37	-1681.4	-390.678
	20.8577	-2757.73	-2598.59	-1657.12	-375.969
	22.1881	-2734.35	-2579.57	-1633.09	-361.115
	23.5182	-2709.89	-2558.9	-1608.94	-343.152
	24.848	-2685.98	-2541.64	-1586.14	-327.186
	26.1775	-2661.97	-2520.3	-1562.34	-311.942
	27.5068	-2638	-2503.13	-1536.21	-295.185
	28.8358	-2613.47	-2481.42	-1512.76	-278.354
	30.1645	-2589.58	-2461.07	-1485.87	-263.677
	31.4919	-2565.61	-2444.03	-1463.88	-247.502
	32.8201	-2541.49	-2422.71	-1438.78	-230.598
	34.147	-2517.19	-2400.54	-1412.25	-214.029
	35.4746	-2492.82	-2377.79	-1383.93	-195.459
	36.8009	-2468.08	-2352.24	-1351.74	-176.742
	38.1279	-2441.63	-2313.52	-1312.33	-150.436
	39.4537	-2413.61	-2261.74	-1255.04	-115.207
	40.7792	-2380.76	-2177.06	-1185.2	-62.9019
	42.1044	-2339.76	-2048.81	-1085.48	2.40691
	43.4294	-2283.75	-1858.7	-949.995	97.7163
	44.754	-2203.72	-1602.28	-780.84	226.463
	46.0784	-2094.38	-1288.36	-563.8	391.197
	47.4026	-1943.4	-900.085	-279.545	614.183
	48.7264	-1749.28	-470.575	59.48	873.716
	50.049	-1529.42	-48.8287	422.04	1173.38
	51.3723	-1302.73	346.886	747.615	1484.93
	52.6943	-1091.1	702.307	1073.05	1768.95
	54.017	-924.086	914.747	1303.84	1992.48
	55.3385	-815.915	1080.21	1460.49	2127.33
	56.6597	-761.426	1157.29	1546.25	2182.61
	57.9807	-717.609	1176.95	1565.67	2194.32
	59.3023	-688.988	1213.36	1585.54	2213.38
	60.6227	-659.316	1207.65	1607.4	2233.78
	61.9428	-639.662	1190.12	1578.02	2229.36
	63.2616	-640.274	1149.92	1568.29	2207.69
	64.5812	-640.1	1116.31	1539.02	2177.96
	65.9005	-643.578	1086	1514.97	2142.49
	67.2195	-634	1064.96	1502.35	2115.95
	68.5372	-629.45	1053.79	1481.38	2128.97
	69.8557	-614.681	1022.49	1477.42	2101.15
	71.1729	-597.578	995.24	1461.55	2088.95
	72.4898	-582.09	997.706	1471.12	2089.68
	73.8074	-564.456	998.245	1459.36	2113.3
	75.1238	-545.104	985.503	1436.14	2124.03
	76.4399	-514.592	970.724	1477.7	2150.55
	77.7558	-489.626	922.444	1428.91	2139.87
	79.0713	-461.858	907.269	1441.57	2134.53
	80.3866	-422.238	864.403	1432.66	2115.53
	81.7007	-379.329	823.164	1426.73	2122.24
	83.0154	-329.956	821.725	1407.82	2110.02
	84.3299	-279.238	780.977	1420.34	2120.22
	85.6431	-223.041	767.995	1417.51	2114.84
	86.957	-166.35	763.64	1407.91	2115.86
	88.2697	-119.035	753.555	1418.4	2122.12
	89.5821	-77.8177	723.619	1419.33	2120.96
	90.8952	-52.1898	723.318	1423.83	2135.69
	92.207	-29.7627	710.86	1426.16	2123.59
	93.5186	-19.0904	706.076	1420.53	2126.07
	94.8299	-11.1798	697.028	1414.34	2115.06
	96.141	0.10856	691.558	1407.04	2110.6
	97.4517	4.2409	688.117	1418.52	2112.2
	98.7613	13.6841	674.781	1413.19	2112.12
	100.071	12.7264	662.716	1419.44	2101.58
	101.381	16.7959	691.287	1404.46	2097.47
	102.69	18.6819	673.132	1414.96	2103.77
	104	18.6602	678.426	1413.77	2099.71
	105.308	10.5819	677.971	1400.57	2086.46
	106.616	10.5062	685.448	1405.35	2087.09
	107.923	12.4981	678.975	1407.58	2087.32
	109.231	13.5305	670.349	1391.03	2105.85
	110.538	4.19011	664.667	1404.34	2094.77
	111.844	4.56192	654.913	1392.94	2123.34
	113.151	3.64243	635.372	1414.09	2123.55
	114.457	6.59636	649.419	1417.56	2108.91
	115.763	6.6572	652.907	1413.33	2099.93
	117.068	10.7188	651.979	1395.3	2102.43
	118.373	7.19564	693.074	1390.73	2100.16
	119.678	4.42099	730.782	1399.08	2090.76
	120.983	2.45862	736.533	1404.51	2101.57
	122.286	6.39499	726.774	1387.71	2106.1
	123.59	4.48892	705.587	1406.44	2100.09
	124.893	6.48102	687.591	1415	2103.67
	126.197	5.40968	705.523	1407.09	2108.04
	127.499	9.66018	697.47	1412.06	2107.78
	128.801	6.8927	692.306	1413.89	2117.48
	130.103	5.15785	700.029	1423.83	2106.28
	131.405	7.38179	708.038	1419.71	2115.89
	132.706	6.43763	690.291	1411.25	2104.28
	134.006	10.6035	697.985	1403.12	2110.22
	135.307	2.76769	695.066	1395.99	2110.34
	136.607	2.99243	698.653	1406.26	2107.9
	137.907	11.9885	703.592	1398.71	2102.74
	139.207	21.5787	698.664	1390.6	2103.17
	140.506	34.2675	700.693	1409.27	2110.62
	141.804	43.4633	701.535	1405.93	2104.4
	143.103	56.6904	693.469	1417.7	2099.57
	144.401	68.0618	697.211	1416.72	2104.79
	145.699	79.1672	698.819	1411.31	2108.81
	146.995	88.0974	700.32	1417.12	2099.9
	148.293	90.11	693.861	1405.05	2098.09
	149.59	84.271	692.53	1423.64	2101.55
	150.886	78.5089	697.191	1413	2101.25
	152.182	68.7661	697.695	1409.25	2105.43
	153.478	59.955	706.513	1408.27	2110.31
	154.773	46.7603	703.615	1419.44	2107.29
	156.067	37.9939	700.52	1413.79	2107.46
	157.362	29.8041	687.5	1405.14	2114.74
	158.656	19.1925	702.809	1408.49	2109.12
	159.95	16.6643	701.173	1402.06	2108.17
	161.244	14.5421	696.725	1403.63	2106.57
	162.537	10.2145	693.533	1421.53	2097.96
	163.83	12.9758	697.115	1406.32	2116.87
	165.122	9.30994	700.018	1416.43	2097.95
	166.415	5.87865	689.408	1395.77	2104.65
	167.706	6.44597	685.276	1405.32	2101.29
	168.998	5.92345	694.308	1399.1	2104.63
	170.289	1.95872	687.371	1397.32	2099.56
	171.58	0.40256	690.203	1402.98	2094.19
	172.87	1.38422	675.412	1401.12	2103.5
	174.16	2.01443	680.369	1409.7	2097.65
	175.45	3.35261	694.619	1399.73	2107.2
	176.74	9.14286	687.664	1396.97	2100.63
	178.028	5.08627	682.636	1397.54	2100.67
	179.317	9.36167	686.52	1406.89	2109.65
	180.606	5.09828	694.584	1402.13	2111.46
	181.893	7.24516	688.342	1397.92	2109.33
	183.181	-0.68587	689.844	1400.01	2107.16
	184.469	2.81165	692.028	1407.74	2113.46
	185.755	2.78737	692.016	1393.13	2109.22
	187.042	1.05218	693.955	1400.84	2103.38
	188.328	3.55333	708.864	1393.9	2113.98
	189.614	5.37889	704.99	1403.95	2105.51
	190.9	6.15565	712.344	1407.33	2112.75
	192.185	8.6406	719.294	1399.6	2109.52
	193.47	8.01309	701.301	1405.31	2109.02
	194.754	5.76418	712.348	1400.02	2115.61
	196.039	2.50523	711.005	1401.4	2107.37
	197.322	0.1621	699.784	1407.21	2110.28
	198.607	1.78206	705.532	1401.48	2110.65
	199.889	0.43774	708.525	1404.52	2115.39
	201.172	-1.48505	709.87	1407.11	2114.87
	202.454	0.32362	713.925	1404.37	2119.38
	203.737	-1.516	705.974	1409.8	2115.35
	205.018	-2.22462	719.709	1412.7	2120.17
	206.3	-0.88717	711.756	1396.82	2121.41
	207.581	0.7748	715.807	1400.72	2123.12
	208.862	1.64149	727.602	1407.62	2111.34
	210.142	0.51921	717.513	1407.74	2122.71
	211.423	4.7918	722.916	1404.41	2119.07
	212.702	5.18113	723.474	1403.75	2124.69
	213.981	4.82693	730.324	1401.64	2114.67
	215.261	6.14774	735.24	1405.54	2120.44
	216.539	10.2951	732.987	1406.99	2114.25
	217.818	12.1786	732.573	1402.32	2129.44
	219.096	12.5566	726.639	1394.99	2126.44
	220.373	13.0907	727.191	1403.44	2123.75
	221.651	12.5888	725.515	1415.88	2121.46
	222.927	13.3485	716.67	1407.86	2135.3
	224.204	14.1698	720.607	1398.48	2126.14
	225.481	15.3156	732.772	1405.1	2127.45
	226.756	15.1346	732.734	1412.16	2125.16
	228.031	15.603	729.694	1422.44	2134.91
	229.307	16.4222	724.817	1413.28	2134.94
	230.582	14.831	722.356	1417.79	2128.26
	231.857	15.5748	729.381	1408.51	2125.88
	233.131	12.297	731.371	1412.9	2127.82
	234.405	13.6055	730.456	1411.29	2127.28
	235.678	12.3372	714.63	1411.03	2118.84
	236.952	13.6326	722.426	1415.56	2122.53
	238.224	10.9766	720.149	1409.08	2119.35
	239.497	11.4041	711.387	1405.83	2120.41
	240.768	9.96302	713.658	1420.49	2114.99
	242.041	10.8469	712.93	1408.69	2110.22
	243.312	10.2113	712.488	1418.22	2122.61
	244.583	5.5783	711.948	1400.87	2112.8
	245.854	8.3246	712.182	1408.85	2108.19
	247.125	6.32158	705.06	1406.38	2111.23
	248.394	4.49955	705.288	1392.25	2104.46
	249.664	4.42421	706.293	1391	2108.94
	250.934	2.84361	710.417	1401.51	2100.97
	252.203	2.87588	703.241	1400.7	2109.52
	253.471	1.48569	701.099	1409.48	2102.63
	254.74	3.40732	704.282	1405.17	2105.24
	256.007	2.522	701.849	1412.74	2105.53
	257.276	0.21707	701.353	1414.32	2104.47
	258.543	4.38739	708.118	1410	2105.32
	259.81	3.05539	693.196	1408.07	2108.17
	261.076	4.79307	701.703	1415.52	2112.53
	262.343	4.53187	700.629	1418.09	2106.76
	263.609	5.25038	695.455	1419.54	2108.67
	264.875	5.18584	704.996	1416.44	2101.73
	266.14	5.04881	712.117	1428.55	2104.2
	267.405	4.718	717.592	1424.23	2109.71
	268.67	6.91605	721.808	1435.68	2112.58
	269.933	7.72846	717.601	1427.46	2114.59
	271.197	5.81981	729.367	1446.36	2107.63
	272.461	8.22177	721.385	1443.25	2107.61
	273.724	5.60225	727.439	1445.59	2113.98
	274.987	11.0005	741.626	1451.93	2110.69
	276.25	8.64542	742.742	1458.04	2110.6
	277.512	9.97396	734.662	1454.38	2119.12
	278.774	6.65525	745.653	1453.27	2110.32
	280.035	7.62124	740.186	1460.28	2114.85
	281.297	6.91442	733.266	1462.28	2110.37
	282.557	7.31407	745.999	1458.17	2114.26
	283.818	4.07869	740.629	1452.29	2113.52
	285.078	4.83899	735.741	1462.07	2119.09
	286.337	5.87588	735.888	1454.29	2122.42
	287.598	7.09417	746.782	1457.51	2115.94
	288.857	5.43392	734.827	1451.07	2121.66
	290.116	4.85692	734.877	1446.51	2117.81
	291.374	5.13441	724.857	1446.74	2118.19
	292.631	4.92919	722.776	1450.18	2115.86
	293.889	6.08245	725.923	1437.4	2119.59
	295.147	6.49121	725.198	1431.62	2124.35
	296.404	4.47981	719.438	1447.96	2119.22
	297.661	3.13076	717.163	1433.07	2123.35
	298.917	3.68351	707.336	1426.29	2117.74
	300.173	2.88787	721.906	1422.51	2121.79
	301.429	3.7776	711.691	1429.5	2120.09
	302.684	2.13904	715.031	1432.94	2126.53
	303.939	1.37932	715.465	1429.83	2120.76
	305.194	1.52241	708.833	1411.71	2119.22
	306.449	-0.2969	706.653	1422.82	2124.54
	307.703	3.46977	707.475	1417.48	2128.98
	308.956	3.05862	701.519	1418.26	2125.37
	310.21	3.53858	709.988	1419.36	2123.43
	311.462	2.42902	697.352	1407.13	2127.79
	312.715	5.65339	699.721	1415.57	2126.16
	313.968	4.02634	698.606	1418.23	2123.74
	315.22	2.48322	702.717	1415.67	2128.51
	316.471	4.91285	712.347	1410.89	2121.77
	317.723	3.61034	700.741	1411.21	2119.19
	318.974	4.96572	701.919	1415.65	2121.32
	320.224	3.34873	703.288	1413.75	2123.76
	321.474	5.21094	713.178	1410.21	2119.98
	322.725	4.34036	712.031	1405.87	2113.09
	323.974	4.18011	712.819	1410.97	2117.13
	325.223	6.07855	712.639	1403.85	2117.74
	326.472	5.19597	711.685	1403.4	2115.16
	327.721	5.09597	711.407	1404.4	2112.33
	328.969	6.95836	713.259	1403.5	2111.42
	330.217	3.27079	717.918	1407.61	2104.75
	331.464	3.13475	717.64	1406.71	2104.55
	332.712	0.53069	726.849	1408.48	2105.47
	333.958	3.72954	731.41	1407.25	2110.29
	335.205	4.21955	736.843	1416.02	2105.14
	336.451	5.64867	740.629	1408.57	2105.02
	337.697	4.63382	736.09	1414.12	2100.19
	338.942	3.51072	752.752	1415.22	2096.48
	340.187	4.54261	756.44	1417.21	2107.05
	341.433	3.58799	761.097	1419.09	2104.21
	342.677	5.79977	764.495	1417.08	2102.34
	343.921	6.48254	783.479	1428.52	2102.69
	345.164	3.61391	788.231	1425.95	2104.8
	346.408	6.5151	794.338	1429.17	2109.95
	347.652	3.85593	802.769	1439.27	2104.16
	348.894	3.86971	808.004	1435.59	2103.8
	350.137	5.70122	818.758	1444.14	2104.39
	351.379	6.37733	830.092	1437.35	2108.42
	352.621	5.99382	833.971	1439.78	2115.48
	353.862	4.62343	833.494	1445.44	2104.34
	355.103	6.4314	837.856	1453.87	2108.45
	356.344	5.96408	844.155	1453.64	2111.27
	357.585	8.18152	847.452	1460.63	2103.73
	358.824	4.60856	842.035	1461.73	2109.75
	360.064	7.78924	841.653	1464.6	2108.83
	361.304	5.73308	831.395	1467.7	2109.42
	362.542	5.27839	821.524	1466.91	2114.64
	363.782	8.71206	817.171	1461.12	2105.02
	365.02	6.11463	809.72	1468.56	2107.53
	366.258	5.5277	809.045	1460.43	2107.25
	367.495	10.2862	791.622	1472.31	2112.87
	368.733	10.9997	793.367	1471.85	2112.03
	369.97	8.11348	780.687	1465.5	2115.17
	371.207	8.40575	771.104	1465.71	2118.88
	372.443	9.43237	762.199	1467.7	2112.37
	373.679	10.1343	764.427	1449.68	2118.55
	374.915	9.65633	755.134	1460.78	2110.44
	376.15	11.2252	746.808	1458.99	2114.39
	377.385	13.1189	741.775	1456.53	2113.94
	378.62	8.6685	735.094	1453.29	2113.42
	379.854	10.9238	738.192	1449.83	2102.28
	381.088	12.6494	735.577	1446.71	2113.73
	382.322	13.0269	729.767	1445.36	2111.13
	383.555	11.1651	726.571	1441.9	2112.68
	384.788	13.3484	721.826	1428.88	2111.44
	386.02	11.7639	719.694	1437.09	2116.02
	387.253	13.5261	717.175	1433.4	2117.81
	388.485	14.5783	717.946	1437.28	2104.51
	389.717	13.2585	718.234	1428.81	2105.74
	390.948	14.9971	717.166	1423.69	2105.3
	392.179	14.689	709.03	1426.22	2108.68
	393.409	13.6828	707.671	1424.87	2109.75
	394.64	14.9279	709.796	1411.19	2106.83
	395.87	13.4283	709.792	1410.28	2097.45
	397.1	12.4343	711.917	1417.82	2102.23
	398.329	11.8979	705.232	1415.8	2104.88
	399.558	14.1789	708.421	1413.23	2098.83
	400.787	14.4251	710.255	1414.99	2102.52
	402.015	14.9968	713.831	1411.41	2099.35
	403.242	10.9695	716.922	1419.11	2095.77
	404.47	11.8543	711.397	1415.04	2098.03
	405.698	10.1023	710.229	1407.41	2098.76
	406.925	12.769	715.254	1408.45	2098.14
	408.15	9.10358	701.41	1405.72	2104.62
	409.377	11.4935	706.057	1405.53	2103.2
	410.603	11.271	700.829	1407.02	2094.44
	411.828	10.0496	709.252	1406.95	2108.11
	413.054	9.73098	705.186	1406.1	2101.9
	414.278	8.85887	709.833	1402.03	2092.1
	415.504	8.45608	703.695	1401.62	2107.68
	416.728	7.22295	706.673	1396.11	2102.35
	417.952	8.44579	702.101	1396.1	2106.68
	419.175	9.00661	706.337	1405.12	2103.66
	420.399	9.01371	705.637	1407.03	2102.88
	421.621	8.43116	714.714	1402.06	2103.05
	422.844	7.9568	715.079	1404.3	2102.51
	424.066	8.66238	707.601	1406.21	2098.54
	425.288	7.36976	709.224	1407.9	2101.19
	426.51	7.317	709.298	1404.7	2099.21
	427.731	6.80699	705.305	1410.5	2103.21
	428.951	7.16401	706.056	1396.19	2097.15
	430.172	7.20794	707.485	1404.1	2103.23
	431.392	6.09627	706.784	1409.42	2101.64
	432.612	7.95832	708.697	1405.06	2103.25
	433.832	5.37799	706.544	1408.26	2107.01
	435.05	5.48274	711.845	1408.79	2100.16
	436.27	6.7189	705.045	1403.87	2107.03
	437.488	4.39189	702.214	1411.73	2097.94
	438.707	5.84495	709.064	1409.68	2101.3
	439.924	4.43299	701.973	1403.69	2106.34
	441.142	5.52521	711.146	1408.24	2103.63
	442.359	2.45206	716.931	1409.02	2105.08
	443.576	4.71223	718.069	1413.8	2100.85
	444.792	6.68353	712.237	1409.36	2101.1
	446.009	3.29754	718.699	1406.14	2101.51
	447.224	4.57092	713.641	1408.14	2098.72
	448.44	2.9326	721.749	1401.69	2104.24
	449.655	4.79794	720.66	1406.25	2101.53
	450.87	4.20714	722.089	1403.47	2107.76
	452.084	2.38868	718.579	1412.8	2100.19
	453.298	2.20769	730.463	1405.8	2102.11
	454.512	3.70009	726.082	1413.35	2102.43
	455.726	-0.53784	728.188	1400.13	2105.07
	456.939	1.6771	726.711	1409.57	2103.4
	458.152	2.91694	724.557	1407.28	2100.59
	459.364	2.47179	729.083	1410.73	2098.12
	460.577	1.37628	724.799	1403.4	2100.44
	461.788	2.96577	730.486	1403.18	2097.09
	462.999	3.59233	726.008	1410.19	2098.69
	464.211	3.32769	721.046	1407.97	2097.58
	465.422	3.12369	715.988	1404.2	2102.85
	466.633	2.83546	719.932	1400.1	2105.33
	467.843	3.52249	719.811	1403.66	2099.43
	469.052	4.36639	719.108	1410.78	2094.65
	470.262	4.19873	725.183	1399.89	2100.4
	471.471	4.54896	716.638	1406.9	2102.88
	472.68	3.29828	716.032	1402.91	2096.34
	473.889	5.89988	718.137	1395.36	2102.17
	475.097	5.25133	716.079	1407.48	2100.34
	476.304	4.18153	712.085	1399.81	2093.64
	477.512	5.94089	711.576	1397.04	2098.59
	478.719	6.54473	712.228	1408.05	2094.76
	479.926	6.61879	712.203	1401.5	2097.88
	481.133	8.70345	709.951	1400.51	2099.96
	482.338	8.28446	717.961	1399.96	2097.88
	483.544	10.8749	714.645	1409.07	2098.93
	484.749	11.2746	711.037	1399.75	2101.72
	485.955	10.5546	712.464	1391.86	2097.49
	487.16	10.8823	719.119	1403.87	2101.49
	488.364	10.8127	713.575	1400.98	2104.84
	489.568	12.9705	710.935	1399.21	2095.11
	490.772	12.7928	711.394	1398.16	2101.58
	491.976	12.1336	703.236	1392.31	2096.31
	493.178	14.9782	714.344	1402.68	2100.38
	494.382	13.8496	714.995	1397.49	2100.78
	495.584	18.9215	706.16	1397.75	2097.99
	496.786	16.9985	711.071	1400.67	2098.79
	497.988	18.3987	700.783	1399.26	2095.68
	499.189	16.9336	700.661	1399.18	2102.7
	500.39	19.3934	704.798	1399.66	2100.39
	501.591	20.8299	693.821	1401.69	2101.19
	502.792	21.821	701.552	1402.28	2094.41
	503.992	24.2448	703.572	1395.87	2098.08
	505.192	23.4546	700.264	1398.02	2100.32
	506.391	22.6041	700.152	1403.16	2102.61
	507.59	26.4611	695.392	1404.3	2097.15
	508.79	26.4172	698.474	1400.22	2101.02
	509.988	27.1684	703.878	1398.81	2101.22
	511.186	28.8225	699.793	1403.29	2096.32
	512.384	27.9486	702.97	1414.21	2098.43
	513.582	27.6645	709.147	1402.58	2105.26
	514.779	27.0556	708.449	1397.16	2101.71
	515.975	28.7826	712.3	1406.42	2112.68
	517.172	31.0631	709.085	1399.23	2100.51
	518.368	32.1642	701.511	1393.48	2105.1
	519.564	33.4336	700.699	1403.62	2103.55
	520.759	31.2362	701.225	1411.1	2099.28
	521.955	32.7589	711.142	1402.57	2105.79
	523.149	30.9829	710.312	1407.27	2105.19
	524.344	30.423	703.48	1398.97	2102.04
	525.538	31.7533	708.555	1411.33	2106.31
	526.732	31.8677	702.013	1405.14	2105.15
	527.925	29.6591	706.119	1403.95	2105.27
	529.119	30.7367	713.712	1406.09	2101.8
	530.312	30.0692	704.07	1408.01	2104.31
	531.505	26.801	708.08	1409.48	2099.64
	532.697	27.4097	703.085	1403.73	2099.92
	533.889	26.044	701.769	1402.98	2104.19
	535.08	25.0036	708.706	1406.19	2099.6
	536.271	23.0603	704.302	1406.69	2099.65
	537.462	22.1768	705.124	1410.86	2095.5
	538.653	21.5338	697.622	1409.37	2096.38
	539.843	18.8924	698.638	1410.31	2103.8
	541.033	17.2989	703.623	1405.59	2104.44
	542.222	16.7528	702.316	1417.32	2102.84
	543.411	12.9683	703.815	1402.6	2096.78
	544.601	14.3001	699.41	1407.21	2095.58
	545.789	13.1522	695.294	1408.83	2097.65
	546.977	11.2464	698.535	1400.77	2099.7
	548.165	9.84584	698.776	1402.61	2103.82
	549.353	10.3596	703.179	1400.55	2105.06
	550.539	8.24924	705.936	1405.61	2105.74
	551.727	11.1108	704.239	1405.89	2109.05
	552.913	8.2662	706.221	1398.5	2105.02
	554.099	6.13197	698.909	1399.34	2105.14
	555.285	6.11664	703.504	1405.62	2107.9
	556.471	8.95466	698.805	1404.34	2106.67
	557.656	3.91939	699.721	1397.4	2097.97
	558.841	7.1789	702.09	1395.45	2101.56
	560.026	3.03455	700.392	1404.51	2103.71
	561.21	6.41493	706.244	1405.34	2103.79
	562.394	5.01559	705.514	1401.73	2104.19
	563.578	4.96506	710.495	1402.79	2104.83
	564.761	5.34794	704.245	1402.4	2105.8
	565.944	4.45458	702.74	1400.68	2101.68
	567.127	4.21153	707.817	1403.62	2103.69
	568.308	6.91848	703.309	1398.01	2105.07
	569.491	6.25294	710.032	1401.74	2101.02
	570.672	3.59021	697.683	1404.68	2101.04
	571.853	7.39127	703.63	1394.4	2100.34
	573.035	9.83262	707.254	1397.58	2099.81
	574.215	11.2253	702.842	1399.49	2095.6
	575.395	10.6314	705.207	1399.74	2096.49
	576.576	10.1948	696.052	1397.33	2095.48
	577.756	13.2242	702.192	1397.13	2089.91
	578.935	15.3144	702.523	1399.72	2097.27
	580.113	17.5959	697.819	1397.86	2102.39
	581.292	21.3709	699.602	1397.33	2098.47
	582.471	18.7892	704.29	1402.02	2095.83
	583.649	23.0926	701.134	1395.5	2093.42
	584.826	25.5418	702.819	1396.63	2099.48
	586.004	27.4499	705.28	1395	2099.94
	587.181	28.1047	702.511	1395.36	2100.65
	588.358	32.7082	707.972	1399.83	2102.87
	589.534	34.0971	705.203	1397.41	2098
	590.709	34.8467	707.564	1403.33	2096.79
	591.885	36.2951	707.022	1394.91	2104.44
	593.061	37.7073	702.763	1394.49	2101.55
	594.236	42.405	708.262	1405.41	2101.86
	595.41	42.8406	707.371	1394.65	2100.57
	596.585	43.7344	708.997	1398.01	2098.88
	597.759	47.396	705.491	1400.48	2099.59
	598.933	47.4337	705.181	1398.18	2100.06
	600.107	50.8059	706.613	1400.98	2097.17
	601.279	52.66	706.69	1397.56	2096.68
	602.452	55.2375	702.023	1399.03	2098.82
	603.625	55.4065	707.037	1395.39	2099.21
	604.797	58.0784	707.791	1396.53	2095.12
	605.968	58.9447	708.448	1401.22	2099.5
	607.14	59.1251	707.169	1397.8	2101.32
	608.311	61.7965	701.727	1401.93	2103.54
	609.482	62.5533	705.288	1403.74	2102.97
	610.653	64.1168	710.302	1394.32	2103.99
	611.822	65.9679	714.928	1407.9	2104.38
	612.992	69.3604	706.581	1403.37	2111.07
	614.161	68.7915	712.078	1395.94	2099.56
	615.331	68.6203	709.153	1401.08	2103.14
	616.499	73.1911	711.359	1394.77	2103.05
	617.668	69.5392	708.917	1396.24	2101.52
	618.836	73.0984	703.474	1402.37	2107.89
	620.004	71.0355	708.003	1398.62	2107.15
	621.171	73.9078	703.722	1403.2	2104.03
	622.339	73.9154	705.734	1399	2101.54
	623.506	75.1381	698.935	1398.91	2107.45
	624.672	77.2385	704.625	1408.6	2102.09
	625.838	79.8806	704.7	1403.29	2098.89
	627.004	75.0471	703.614	1400.2	2103.5
	628.17	75.4372	712.886	1399.34	2100.54
	629.335	76.1642	705.409	1402.36	2100.92
	630.5	81.8634	702.289	1401.83	2098.04
	631.665	77.7142	713.11	1402.85	2100.9
	632.828	78.6081	708.925	1406.2	2097.37
	633.993	78.4439	710.742	1398.11	2103.82
	635.156	76.7369	706.847	1399.58	2105.16
	636.32	75.1273	710.311	1400.82	2096.93
	637.482	75.045	709.901	1401.07	2105.93
	638.645	73.3737	707.748	1399.98	2100.81
	639.807	72.5811	708.016	1403.89	2102.55
	640.969	69.284	705.573	1403.58	2096.63
	642.131	67.9486	711.262	1402.04	2098.86
	643.292	65.6375	706.592	1404.4	2102.11
	644.453	62.1231	707.769	1396.49	2097.55
	645.613	56.8616	705.467	1396.47	2101.68
	646.774	54.7916	705.294	1400	2092.65
	647.934	53.4064	708.123	1401.09	2098.22
	649.094	49.9743	704.079	1397.17	2095.5
	650.253	44.0379	702.744	1401.82	2096.6
	651.412	42.5677	700.442	1399.79	2101.77
	652.571	39.3036	705.498	1408.55	2098
	653.729	34.5094	701.356	1398.85	2097.75
	654.887	31.943	697.505	1407.39	2092.94
	656.045	28.7614	704.206	1400.8	2097.25
	657.202	25.4112	704.711	1399.11	2099.9
	658.36	20.0391	699.601	1401.31	2097.69
	659.516	19.4212	699.138	1400.17	2101.38
	660.672	18.152	697.319	1405.7	2093.18
	661.828	16.4862	707.699	1399.9	2097.35
	662.984	14.2063	701.524	1400.77	2096.17
	664.14	12.1308	706.483	1399.85	2100.74
	665.295	10.6441	700.695	1399.05	2095.97
	666.449	10.0119	699.941	1402.47	2098.54
	667.604	10.8732	701.317	1404.55	2098.64
	668.759	8.62728	701.532	1395.97	2096.82
	669.912	8.12681	701.552	1398.72	2096.52
	671.065	4.90443	700.895	1399.03	2096.94
	672.219	5.13788	695.688	1398.78	2094.49
	673.372	7.83903	699.484	1397.42	2099.77
	674.524	3.38018	698.343	1389.95	2096.28
	675.676	5.9053	696.912	1399.04	2093.03
	676.828	8.71894	701.87	1399.01	2097.19
	677.979	3.44234	700.147	1401.65	2098.65
	679.131	5.42509	702.104	1405.73	2098.19
	680.282	2.68855	698.93	1399.82	2098.76
	681.432	4.09329	702.92	1397.24	2097.66
	682.583	1.85016	703.618	1399.1	2100.63
	683.732	1.43654	700.927	1404.18	2104.8
	684.882	1.6853	697.462	1390.82	2096.76
	686.031	-0.0046	699.419	1396.91	2098.05
	687.18	1.00211	697.503	1393.1	2096.55
	688.329	1.05768	695.199	1401.41	2097.37
	689.477	-1.07792	695.51	1392.94	2100.9
	690.625	0.24159	697.757	1397.8	2097.48
	691.773	2.80097	689.548	1398.33	2097.5
	692.92	0.83336	701.089	1396.19	2103.42
	694.067	0.84037	699.172	1397.49	2096.81
	695.213	-1.09133	692.319	1401.02	2091.88
	696.36	0.17961	692.532	1394.44	2095.49
	697.506	2.25671	699.91	1396.74	2095.75
	698.652	0.27664	700.027	1401.38	2101.19
	699.798	1.23402	697.917	1392.13	2098.73
	700.942	-1.95046	696.581	1398.44	2102.74
	702.087	1.58303	691.567	1394.52	2099.56
	703.232	0.3491	696.814	1403.13	2101.17
	704.375	0.0296	696.931	1401.04	2105.58
	705.519	-0.60294	697.919	1402.4	2101.12
	706.662	0.06468	701.714	1400.32	2101.06
	707.806	1.40667	696.409	1398.24	2098.76
	708.948	-0.34605	696.525	1400.26	2097.3
	710.091	0.17258	699.062	1403.96	2101.21
	711.233	1.47291	696.468	1405.65	2100.57
	712.375	0.31725	698.811	1398.79	2100.65
	713.516	-0.22464	694.183	1404.48	2102.72
	714.657	0.341	694.59	1409.62	2099.69
	715.799	1.67726	695.965	1407.2	2096.58
	716.939	-1.30872	693.467	1409.89	2105.92
	718.08	-1.36924	697.649	1405.41	2101.93
	719.219	2.66318	701.444	1411.19	2100.81
	720.358	1.37458	701.657	1410.2	2101.21
	721.498	1.09718	694.415	1404.09	2098.97
	722.636	0.93997	699.215	1402.99	2103.28
	723.776	1.30052	695.562	1405.33	2102.8
	724.914	0.80609	698.492	1406.01	2101.12
	726.052	2.26192	708.102	1406.46	2103.64
	727.189	4.06681	695.93	1402.58	2102.57
	728.327	0.95981	701.474	1400.81	2104.61
	729.464	1.07919	699.272	1399.05	2107.37
	730.6	1.31872	701.718	1399.22	2103.27
	731.737	1.12492	709.488	1403.12	2104.35
	732.872	-1.15175	700.122	1401.69	2106
	734.009	3.04859	695.21	1409.92	2099.74
	735.144	-0.29968	704.529	1406.49	2097.71
	736.279	-0.86699	700.197	1407.61	2099.11
	737.414	-1.4464	702.932	1411.4	2103.23
	738.547	-0.74993	694.243	1407.74	2092.02
	739.682	-0.51083	700.56	1407.1	2099.81
	740.816	-1.55991	696.131	1405.04	2100.65
	741.949	0.42457	703.997	1410.43	2098.22
	743.082	-1.99723	697.631	1399.6	2100.58
	744.215	-2.01109	702.302	1400.21	2097.91
	745.348	-1.6761	697.582	1403.83	2100.51
	746.479	-2.18406	696.928	1401.99	2098.8
	747.611	-2.01768	694.918	1404.6	2099.48
	748.743	-3.60905	697.265	1402.75	2099.44
	749.874	-1.51653	704.647	1403.97	2103.72
	751.005	-3.03595	697.602	1404.07	2097.3
	752.135	-2.64125	699.271	1405.06	2104.36
	753.265	-3.78749	697.842	1407.05	2100.18
	754.396	-4.62065	696.122	1404.71	2103.09
	755.525	-2.37228	695.854	1412.48	2104.09
	756.654	-2.11016	698.878	1408.58	2103.58
	757.783	-2.43801	698.223	1408.35	2101.23
	758.912	-2.46494	703.183	1404.9	2105.98
	760.04	-3.96084	703.011	1401.33	2102.35
	761.168	-1.96552	706.422	1401.44	2106.91
	762.296	-1.92033	700.732	1405.32	2101.11
	763.423	-3.16358	702.496	1402.42	2100.89
	764.55	-3.03438	705.519	1404.3	2108.26
	765.676	-0.56992	699.345	1405.73	2101.66
	766.803	-1.76516	697.624	1399.61	2103.6
	767.93	-3.74295	699.775	1401.94	2102.5
	769.055	-1.57957	696.117	1406.37	2096.22
	770.18	-2.07688	701.947	1400.14	2096.72
	771.306	-3.09166	706.906	1401.46	2097.55
	772.43	-2.31294	698.117	1398.23	2096.85
	773.555	-2.77425	699.493	1393.89	2098.39
	774.679	-3.03095	702.902	1399.77	2096.66
	775.802	-3.28791	701.471	1402.09	2097
	776.926	-1.55825	710.204	1401.86	2098.86
	778.049	-3.76565	709.16	1400.07	2100.48
	779.172	-1.24153	705.017	1404.84	2101.3
	780.295	-1.57087	699.228	1401.94	2098.45
	781.417	-3.9469	706.993	1395.27	2099.51
	782.539	-2.01305	711.854	1395.83	2097.06
	783.661	-2.7278	704.903	1404.06	2102.59
	784.781	-4.5383	703.761	1405.74	2097.67
	785.902	-2.12304	704.749	1401.87	2101.84
	787.023	-2.38064	704.671	1394.77	2094.76
	788.143	-3.26413	702.948	1397.56	2094.07
	789.263	-2.75134	707.567	1400.46	2097.84
	790.383	-3.21371	704.63	1398.48	2098.97
	791.502	-1.79809	701.887	1394.6	2091.98
	792.621	-0.97243	702.725	1399.62	2102.3
	793.739	-2.1455	704.532	1400.18	2097.3
	794.858	-2.78861	702.078	1393.86	2099.81
	795.977	1.43189	706.402	1400.77	2098.32
	797.094	-0.89704	703.949	1397.89	2100.51
	798.211	-2.47957	705.465	1403.01	2099.82
	799.328	-1.76273	704.173	1397.58	2101.13
	800.445	-3.1407	701.332	1402.04	2097.25
	801.562	-2.76102	702.848	1399.94	2095.2
	802.678	-2.61014	704.655	1403.73	2098.58
	803.794	-0.07579	701.717	1401.08	2101.48
	804.91	-2.23649	707.008	1400.42	2103.03
	806.025	-1.90536	706.878	1405.88	2108.01
	807.139	-2.20028	705.586	1400.67	2099.42
	808.254	-2.09799	699.744	1399.01	2100.72
	809.368	-2.83845	700.679	1397.8	2103.78
	810.482	-3.21781	700.161	1400.04	2097.51
	811.595	-3.53715	702.16	1399.6	2102.32
	812.709	-2.71275	701.643	1403.06	2096.53
	813.821	-3.15263	693.864	1401.29	2103.02
	814.935	-2.23194	697.606	1396.42	2102.97
	816.047	-3.81559	697.476	1401.54	2102.43
	817.159	-1.77558	699.281	1397.33	2104.3
	818.27	-0.5422	697.795	1395.01	2100.09
	819.382	-2.27049	699.214	1400.13	2103.31
	820.492	-3.93881	701.019	1395.25	2105.18
	821.604	-0.59881	699.242	1402.93	2109.67
	822.714	-2.15886	700.08	1395.28	2107.7
	823.823	-2.82805	703.434	1397.84	2104.46
	824.934	-2.77478	697.785	1400.96	2105.28
	826.043	-1.32525	699.687	1398.09	2106.9
	827.152	-0.87516	701.105	1398.21	2106.16
	828.261	-2.77253	697.101	1399	2102
	829.37	-1.32313	696.777	1394.67	2102.16
	830.477	-1.38017	704.1	1393.8	2103.43
	831.586	0.24262	697.095	1396.36	2101.99
	832.693	-1.89092	699.868	1394.6	2103.18
	833.8	0.73089	695.283	1399.27	2104.13
	834.907	-1.82412	704.156	1399.95	2101.57
	836.014	-1.85097	694.246	1398.07	2100.93
	837.12	0.15652	695.664	1391.64	2102.92
	838.226	-2.20592	697.565	1398.2	2105.87
	839.332	-2.00416	699.564	1397.1	2104.43
	840.437	-2.34431	698.561	1391.56	2100.75
	841.542	-0.77035	696.59	1402.01	2104.5
	842.646	-2.29043	698.685	1396.47	2103.85
	843.751	-0.36737	698.65	1402.7	2108.63
	844.855	-0.25022	694.936	1400.93	2107.19
	845.959	-1.34904	698.193	1393.27	2103.84
	847.062	-0.63018	696.996	1395.62	2108.7
	848.166	0.0888	703.254	1394.85	2106.78
	849.268	-0.55284	699.152	1399.41	2103.42
	850.37	-0.83328	705.12	1398.31	2100.7
	851.473	-2.54641	699.76	1396.43	2103.65
	852.575	-1.45453	697.207	1400	2101.73
	853.676	-2.03612	696.979	1400.56	2102.6
	854.777	-2.6058	702.074	1398.02	2101.48
	855.878	0.62891	694.003	1392.8	2098.68
	856.978	0.92592	696.098	1392.64	2103.78
	858.078	0.1033	699.838	1392.18	2098.03
	859.179	-0.74332	702.32	1391.27	2103.69
	860.279	-0.14541	697.734	1392.25	2099.86
	861.377	-1.6907	697.504	1401.45	2102.4
	862.477	0.58056	702.89	1400.21	2102
	863.576	0.93751	696.852	1393.08	2100.56
	864.674	-1.04123	698.365	1392.28	2098.72
	865.772	-0.62412	694.748	1396.82	2100.79
	866.87	0.91241	695.486	1400.91	2097.75
	867.967	-1.0183	698.064	1396.56	2100.17
	869.064	-2.29895	697.641	1395.76	2099.75
	870.161	0.63399	701.381	1395.74	2101.48
	871.257	0.72552	711.413	1397.72	2102.17
	872.354	-2.55369	697.255	1397.04	2101.27
	873.449	-1.37869	702.69	1396.91	2103.25
	874.544	-2.14201	694.668	1396.11	2100.11
	875.64	-0.41314	698.07	1394.09	2104.96
	876.735	-1.20063	695.47	1396.62	2103.82
	877.829	-0.25469	697.516	1391.71	2101.72
	878.923	-1.95721	698.788	1393.58	2097.78
	880.018	1.10768	691.637	1396.9	2103.91
	881.111	0.88574	701.428	1394.99	2097.98
	882.205	-2.64678	695.729	1400.63	2101.86
	883.297	-2.21872	700.292	1399.28	2095.46
	884.39	-0.7794	697.691	1397.59	2100.94
	885.482	-0.66436	696.542	1398.46	2101.56
	886.575	2.37606	697.136	1400.99	2099.62
	887.666	-0.43464	702.57	1400.75	2101.75
	888.757	-0.57257	692.708	1403.73	2103.88
	889.848	0.25241	700.562	1393.37	2102.02
	890.94	-1.05337	697.38	1398.24	2101.12
	892.03	1.21621	697.393	1400.89	2101.57
	893.12	2.13743	696.437	1399.09	2101.55
	894.21	-1.41988	697.514	1395.18	2102.4
	895.3	0.93386	695.687	1396.49	2101.9
	896.388	-1.10678	695.312	1400.91	2099.8
	897.478	-1.28129	695.712	1394.67	2096.11
	898.566	-1.25129	696.692	1398.98	2099.59
	899.654	2.67923	698.35	1394.18	2098.93
	900.742	-2.49166	693.327	1394.38	2100.42
	901.83	-1.8478	694.695	1401.13	2096.01
	902.917	0.38515	691.318	1396.11	2101.73
	904.004	2.34114	695.783	1395.53	2100.67
	905.091	1.49191	699.958	1397.73	2099.21
	906.177	-0.07954	697.743	1397.16	2101.66
	907.263	1.27428	698.82	1398.69	2102.11
	908.349	0.68975	698.928	1393.89	2096.42
	909.434	0.30992	694.874	1400.98	2101.18
	910.519	1.39874	696.725	1392.95	2103.31
	911.604	1.60872	696.155	1396.15	2098.1
	912.688	0.30156	701.685	1401.35	2104.22
	913.773	2.57014	705.181	1399.11	2104.99
	914.857	1.41943	702.191	1401.64	2102.26
	915.94	1.80968	701.428	1397.5	2101.35
	917.024	0.33402	701.342	1392.48	2099.17
	918.107	2.8912	698.933	1398.79	2100.34
	919.189	1.5837	695.362	1395.65	2100.64
	920.271	3.38235	701.182	1396.96	2098.78
	921.354	0.61825	702.451	1400.05	2104.9
	922.435	1.76659	695.201	1398.36	2106.55
	923.516	0.88026	701.214	1401.67	2102.79
	924.597	2.95556	704.517	1407.54	2104.29
	925.678	2.58683	702.494	1399.84	2098.45
	926.759	2.92842	699.504	1400.49	2108.09
	927.839	0.56119	700.192	1394.91	2104.16
	928.918	2.588	698.169	1404.66	2103.83
	929.998	2.44791	702.73	1395.3	2105.49
	931.077	5.64239	697.028	1399.5	2099.41
	932.156	2.25163	698.2	1401.81	2107.13
	933.234	3.88101	696.952	1398.23	2098.1
	934.313	3.77665	692.702	1397.76	2105.18
	935.391	3.01023	696.585	1404.18	2097.98
	936.469	4.44691	696.305	1406.71	2104.51
	937.545	4.06546	699.606	1404.24	2103.93
	938.623	3.16646	698.648	1402.77	2106.95
	939.699	2.58027	702.143	1400.97	2101.11
	940.776	2.30715	698.474	1400.05	2099.25
	941.852	2.62381	695.289	1398.8	2103.63
	942.928	2.61541	705.271	1402.78	2102.49
	944.003	1.65575	690.952	1400.64	2108.06
	945.078	4.01893	699.384	1401.73	2102.38
	946.152	2.57763	700.071	1404.03	2097.09
	947.227	1.73842	697.951	1400.01	2101.63
	948.302	1.22404	703.382	1405.2	2099.45
	949.375	2.35895	698.551	1407.4	2099.68
	950.449	1.5195	699.141	1400.71	2101.73
	951.522	0.82426	699.731	1393.35	2100.84
	952.595	4.82436	699.062	1404.65	2100.82
	953.667	3.57526	702.266	1401.63	2103.68
	954.74	2.66339	700.823	1403.16	2100.39
	955.812	4.08689	695.217	1402.46	2097.97
	956.884	3.49987	701.035	1399.77	2102.11
	957.955	1.05877	698.333	1403.74	2104.8
	959.025	2.13285	706.571	1399.94	2104.47
	960.096	2.47275	704.837	1400.36	2100.78
	961.167	3.49858	694.196	1403.44	2099.96
	962.237	3.80226	699.142	1399.75	2098.19
	963.307	2.58882	699.248	1406.5	2098.89
	964.376	5.73346	698.869	1406.58	2105.92
	965.445	2.90675	697.522	1403.11	2100.35
	966.515	1.77746	704.888	1403.97	2099.16
	967.583	2.9354	701.508	1399.72	2097.5
	968.651	2.23948	700.064	1404.91	2099.34
	969.719	2.81948	701.137	1405.66	2103.02
	970.787	3.0023	701.92	1405.3	2101.04
	971.854	2.99233	699.798	1396.05	2096.1
	972.921	2.1155	700	1407.47	2105.05
	973.987	2.03305	700.782	1400.22	2103.62
	975.054	1.02375	697.402	1407.63	2102.59
	976.12	5.28612	696.829	1404.72	2100.93
	977.186	4.02792	697.611	1408.58	2097.59
	978.251	2.81785	700.642	1404.55	2101.27
	979.316	2.77542	703.804	1404.41	2096.73
	980.381	2.25152	701.932	1410.6	2104.4
	981.446	3.5695	697.542	1405.24	2100.02
	982.51	3.45485	697.219	1399.77	2103.14
	983.573	1.55825	701.736	1400.18	2102.91
	984.638	0.91381	701.8	1407.26	2107.23
	985.701	3.39933	698.378	1404.9	2103.57
	986.763	4.03081	696.021	1405.87	2103.81
	987.826	2.68788	708.961	1402.62	2098.72
	988.889	4.07779	703.796	1405.81	2101.6
	989.951	3.99888	701.439	1406.01	2101.45
	991.012	2.75206	698.889	1412.2	2103.13
	992.074	2.96207	703.502	1407.39	2103.7
	993.135	3.40062	704.146	1407.25	2099.56
	994.195	2.90014	708.469	1408.33	2104.59
	995.256	5.15653	705.24	1408.97	2104.76
	996.316	4.00586	705.787	1406.27	2106.53
	997.376	3.05984	708.077	1411.69	2103.42
	998.436	5.23186	707.752	1412.32	2105.27
	999.495	4.1532	708.395	1408.58	2105.27
	1000.55	4.5674	708.458	1408.02	2110.31
	1001.61	2.62201	708.714	1412.9	2105.53
	1002.67	4.9503	709.551	1415.23	2101.15
	1003.73	5.62912	709.904	1415.12	2101.24
	1004.79	3.6113	709.385	1410.33	2103.4
	1005.84	2.74917	710.028	1410.11	2108.83
	1006.9	3.39176	706.702	1405.22	2110.28
	1007.96	5.17812	711.121	1410.55	2107.97
	1009.01	4.68905	704.115	1404.76	2106.3
	1010.07	6.08998	713.859	1406.76	2107.83
	1011.13	6.52783	710.822	1411.2	2107.44
	1012.18	2.55935	706.915	1409.19	2112.23
	1013.24	5.40476	707.267	1404.41	2106.73
	1014.29	5.75822	710.717	1404.63	2105.7
	1015.35	4.65483	703.905	1407.85	2104.51
	1016.4	4.984	707.742	1407.4	2104.2
	1017.45	4.60287	705.77	1408.28	2103.41
	1018.51	7.25551	707.284	1403.39	2105.73
	1019.56	5.62229	710.54	1405.72	2101.83
	1020.62	3.97698	705.664	1404.71	2104.23
	1021.67	3.72803	708.629	1404.93	2104.47
	1022.72	3.87635	704.14	1406.37	2100.41
	1023.77	5.19253	705.072	1406.37	2106.32
	1024.82	2.5357	705.23	1405.69	2102.1
	1025.88	2.80425	703.354	1410.47	2106.02
	1026.93	4.12019	711.257	1403.68	2109.29
	1027.98	2.70328	705.993	1401.46	2106.03
	1029.03	4.01906	704.698	1404.34	2103.48
	1030.08	4.1672	705.049	1401.33	2102.61
	1031.13	3.80951	703.076	1402.33	2107.48
	1032.18	4.43897	707.493	1403.54	2105.17
	1033.23	3.9488	708.715	1406.54	2105.42
	1034.28	3.22987	704.032	1404.76	2105.11
	1035.33	5.91776	705.06	1407.31	2105.23
	1036.37	5.16269	705.507	1402.74	2107.57
	1037.42	4.35924	700.049	1402.18	2105.2
	1038.47	3.12242	703.787	1405.07	2102.35
	1039.52	5.48517	708.688	1400.17	2104.92
	1040.56	4.47701	703.616	1407.72	2099.76
	1041.61	6.71815	706.387	1404.49	2105.45
	1042.66	4.25341	703.542	1403.04	2104.19
	1043.7	3.16091	709.217	1406.59	2106.21
	1044.75	6.66722	707.146	1408.14	2103.04
	1045.8	6.34531	708.174	1409.04	2104.66
	1046.84	4.3498	708.717	1410.26	2102.61
	1047.89	3.69065	709.357	1405.38	2107.87
	1048.93	6.43817	704.576	1409.6	2104.16
	1049.98	4.43059	705.797	1404.49	2102.05
	1051.02	6.17889	710.793	1401.72	2106.88
	1052.06	6.84383	711.53	1404.61	2106.92
	1053.11	8.4115	709.362	1406.06	2101.22
	1054.15	6.96941	708.646	1408.18	2106.77
	1055.19	7.93508	714.03	1410.96	2106.26
	1056.24	7.60033	710.119	1412.18	2110.77
	1057.28	8.54184	710.177	1418.63	2113.13
	1058.32	8.12291	722.628	1419.86	2110.78
	1059.36	9.07628	714.554	1418.75	2114.09
	1060.4	8.59694	721.776	1424.42	2117.49
	1061.44	10.3328	721.351	1419.09	2121.6
	1062.48	9.27548	721.215	1424.42	2124.6
	1063.53	11.553	720.983	1434.09	2121.29
	1064.57	9.25549	721.912	1430.32	2125.56
	1065.61	7.10257	722.551	1430.43	2131.91
	1066.64	9.74101	726.094	1426.99	2124.69
	1067.68	10.3448	724.216	1428.55	2124.81
	1068.72	11.1774	725.435	1425.1	2123.9
	1069.76	8.7593	721.911	1425.44	2115.08
	1070.8	7.9665	720.419	1426	2115.44
	1071.84	8.73861	713.797	1418.22	2113.41
	1072.88	6.30842	716.468	1410.78	2108.58
	1073.91	7.23693	713.137	1413.23	2110.46
	1074.95	7.13009	708.451	1410.45	2105.72
	1075.99	6.55367	702.409	1407.79	2105.28
	1077.02	7.19315	710.404	1406.79	2103.01
	1078.06	7.49534	709.977	1409.68	2104.81
	1079.1	5.85942	708.969	1410.24	2101.98
	1080.13	5.69207	715.513	1405.35	2103.45
	1081.17	6.43979	712.762	1411.02	2103.98
	1082.2	6.94655	712.819	1405.24	2103.22
	1083.24	6.34564	710.165	1404.58	2099.27
	1084.27	5.56405	709.64	1410.91	2110.33
	1085.3	6.01046	709.407	1409.25	2103.5
	1086.34	8.50354	706.365	1407.58	2104.34
	1087.37	7.70982	705.937	1402.47	2104.86
	1088.4	6.55481	705.219	1407.69	2101.87
	1089.44	5.58041	708.18	1406.03	2103.35
	1090.47	5.31627	707.365	1404.92	2105.26
	1091.5	6.02725	707.518	1406.25	2104.14
	1092.53	5.11293	705.25	1407.92	2103.9
	1093.57	5.08934	707.518	1402.37	2102.54
	1094.6	2.39307	707.04	1404.7	2100.07
	1095.63	5.2107	706.077	1403.48	2104.86
	1096.66	6.2946	705.985	1403.92	2102.78
	1097.69	5.19925	702.312	1398.59	2097.83
	1098.72	3.69467	707.739	1404.81	2103.82
	1099.75	5.06741	703.679	1406.15	2100.71
	1100.78	2.90051	705.33	1406.48	2104.85
	1101.81	4.65827	704.755	1405.93	2104.85
	1102.84	3.52678	699.146	1403.96	2100.78
	1103.86	2.33492	702.734	1404.96	2104.21
	1104.89	3.09319	704.677	1402.96	2102.3
	1105.92	3.34595	702.65	1399.62	2099.35
	1106.95	3.45424	698.88	1406.18	2101.18
	1107.98	3.44996	702.178	1402.29	2100.38
	1109	4.83095	700.539	1396.62	2099.66
	1110.03	3.52725	703.547	1400.4	2099.34
	1111.06	3.83678	696.389	1400.51	2099.1
	1112.08	2.46081	697.655	1398.51	2098.94
	1113.11	2.79438	694.37	1401.85	2099.74
	1114.13	3.36862	700.282	1400.73	2101.17
	1115.16	2.58255	701.354	1401.51	2103.17
	1116.18	1.57968	702.716	1399.18	2104.6
	1117.21	2.29834	693.914	1400.85	2102.13
	1118.23	2.39101	691.888	1404.51	2102.05
	1119.26	3.42268	695.864	1401.29	2098.06
	1120.28	1.76955	693.161	1404.18	2103.96
	1121.3	2.12706	690.264	1401.18	2100.37
	1122.33	3.13451	689.691	1397.73	2102.12
	1123.35	2.54081	691.836	1401.85	2100.61
	1124.37	3.69274	696.669	1405.29	2104.2
	1125.39	1.79881	693.466	1400.62	2098.53
	1126.42	2.33672	693.168	1406.51	2104.8
	1127.44	1.8392	696.258	1406.51	2100.31
	1128.46	2.99103	700.122	1403.62	2105.96
	1129.48	2.86673	699.243	1404.4	2097.24
	1130.5	2.86276	700.299	1405.29	2096.18
	1131.52	1.23351	690.319	1404.51	2098.77
	1132.54	1.74723	694.474	1404.18	2099.98
	1133.56	2.32107	700.178	1403.51	2100.31
	1134.58	1.0288	696.974	1401.51	2105.11
	1135.6	3.32412	697.74	1402.4	2100.57
	1136.62	1.7791	696.473	1398.4	2098.96
	1137.64	2.54546	697.723	1396.85	2097.96
	1138.65	1.09668	695.293	1392.96	2096.32
	1139.67	1.93517	695.768	1399.18	2098.35
	1140.69	-1.6807	699.825	1396.4	2096.56
	1141.71	0.74694	698.461	1396.85	2095.72
	1142.72	2.6208	699.323	1399.29	2100.07
	1143.74	0.17258	696.893	1403.07	2096.83
	1144.76	0.43319	695.432	1402.18	2103.25
	1145.77	1.17529	697.939	1398.96	2096.99
	1146.79	0.91809	700.253	1396.62	2100.86
	1147.8	0.42017	704.987	1400.51	2100.42
	1148.82	2.58276	698.975	1391.96	2095.99
	1149.83	0.26691	705.162	1399.07	2104.4
	1150.85	0.46713	700.214	1393.62	2101.57
	1151.86	0.63124	698.655	1396.29	2099.45
	1152.88	1.19251	698.258	1398.96	2102.12
	1153.89	0.39348	705.412	1392.4	2100.8
	1154.9	-0.00831	698.722	1392.29	2099.09
	1155.92	0.9141	702.971	1401.18	2098.25
	1156.93	2.14952	700.444	1401.07	2101.16
	1157.94	1.03734	699.078	1401.73	2104.31
	1158.95	-0.03873	703.424	1396.07	2101.39
	1159.97	1.70228	699.057	1396.51	2100.15

## Sheet: Figure 4b
	p-CuNW
	Raman Shift (cm-1)	OCP	-0.4 V (vs RHE)	-0.6 V (vs RHE)	-0.8 V (vs RHE)
	1552.99	-131.848	678.508	1246.88	1828.78
	1553.96	-117.345	672.81	1273.56	1847.71
	1554.92	-109.681	681.001	1279.69	1869.3
	1555.88	-98.6752	689.588	1255.43	1872.5
	1556.84	-86.8985	664.05	1284.79	1895.69
	1557.8	-74.247	665.494	1285.11	1903.41
	1558.76	-73.2693	675.668	1289.9	1915.94
	1559.72	-65.8124	667.191	1284.4	1931.93
	1560.68	-52.802	665.857	1292.76	1945.78
	1561.64	-45.2428	662.538	1307.38	1957.24
	1562.6	-29.4036	663.982	1337.19	1970.83
	1563.56	-29.7128	686.455	1324.99	1984.95
	1564.52	-17.7826	670.438	1357.48	1992.14
	1565.48	-9.96689	681.8	1349.31	1990.53
	1566.44	-5.59719	676.099	1349.62	2002.25
	1567.4	-6.72969	679.128	1371.83	2005.7
	1568.36	3.70845	665.094	1360.98	2006.22
	1569.31	3.03795	678.836	1383.19	2028.87
	1570.27	6.17335	685.039	1385.29	2026.72
	1571.23	4.31976	696.002	1386.05	2028.84
	1572.19	6.83721	679.983	1384.13	2034.16
	1573.15	6.83471	670.709	1382.21	2029.34
	1574.1	5.75206	683.656	1373.59	2027.19
	1575.06	2.09811	699.777	1373.45	2029.84
	1576.02	6.56918	674.631	1399.69	2028.76
	1576.97	6.51478	681.229	1380.34	2041.8
	1577.93	7.02579	686.636	1398.97	2032.45
	1578.88	-6.09171	686.883	1372.47	2047.9
	1579.84	5.01289	686.735	1383.07	2042.01
	1580.79	4.80293	694.521	1386.95	2048.12
	1581.75	3.51298	688.023	1372.97	2043.57
	1582.7	-3.8962	699.778	1369.7	2053.68
	1583.66	8.69857	690.104	1385.66	2043.26
	1584.61	4.32265	699.477	1392.67	2057.1
	1585.57	1.07804	702.898	1379.58	2064.28
	1586.52	2.10149	705.922	1393.74	2059.72
	1587.48	10.9925	705.77	1388.24	2050.9
	1588.43	3.37621	698.08	1394.36	2052.74
	1589.38	3.11376	689.993	1398.7	2073.51
	1590.34	1.51341	685.476	1395.43	2064.69
	1591.29	8.19254	710.719	1418.53	2068.13
	1592.24	3.19839	690.33	1407.67	2074.23
	1593.19	-1.84765	720.335	1407.54	2069.41
	1594.15	-4.16846	693.596	1388.63	2075.51
	1595.1	6.57268	716.061	1389.39	2088.82
	1596.05	-2.53664	719.082	1421.42	2083.19
	1597	1.6733	734.404	1415.48	2089.56
	1597.95	5.523	708.061	1422.04	2102.86
	1598.9	15.0804	718.62	1396.88	2080.43
	1599.85	2.93647	691.881	1403	2090
	1600.8	3.80252	709.582	1405.1	2092.9
	1601.75	6.72606	689.191	1400.04	2093.94
	1602.7	8.41474	705.304	1397.22	2093.37
	1603.65	1.25809	686.103	1411.38	2093.34
	1604.6	11.4318	697.454	1410.8	2111.97
	1605.55	11.4228	700.87	1397.25	2102.87
	1606.5	7.09415	706.269	1402.48	2094.3
	1607.45	1.73691	713.652	1409.49	2110.53
	1608.4	3.83548	701.987	1388.79	2091.29
	1609.35	13.3913	695.954	1395.36	2105.39
	1610.3	4.69097	701.354	1400.13	2104.82
	1611.24	11.469	706.355	1404.46	2100.25
	1612.19	3.79621	697.468	1403.43	2097.01
	1613.14	5.73991	686.2	1411.33	2095.64
	1614.09	3.26157	706.677	1404.93	2099.87
	1615.03	12.9189	694.614	1417.75	2097.16
	1615.98	8.17683	706.756	1405.1	2100.06
	1616.93	10.4794	693.897	1404.96	2097.35
	1617.87	7.79423	692.15	1400.79	2091.71
	1618.82	1.97183	691.593	1397.24	2114.6
	1619.76	4.04757	714.048	1385.4	2101.49
	1620.71	2.43398	687.698	1392.78	2096.65
	1621.65	7.60754	723.247	1392.11	2089.41
	1622.6	9.59244	728.098	1400.82	2107.23
	1623.54	9.72685	727.113	1412.67	2094.65
	1624.49	14.4884	719.776	1395.46	2114.08
	1625.43	3.10231	710.058	1409.09	2101.23
	1626.38	4.16089	715.814	1395.02	2100.83
	1627.32	-0.07814	700.537	1392.11	2099.83
	1628.27	9.51691	698.754	1404.4	2111.63
	1629.21	7.74669	702.128	1423.39	2095.43
	1630.15	8.18682	688.437	1400.82	2106.96
	1631.1	7.59912	706.889	1391.21	2103.56
	1632.04	9.42739	726.131	1404.84	2108.96
	1632.98	13.2612	711.248	1408.19	2106.36
	1633.92	8.35247	691.954	1387.41	2101.35
	1634.86	3.08365	706.914	1397.46	2096.35
	1635.81	-2.28839	721.874	1383.83	2105.48
	1636.75	8.02451	693.186	1403.71	2098.61
	1637.69	8.66902	705.369	1403.75	2105.07
	1638.63	4.27299	707.233	1407.32	2094.73
	1639.57	5.02011	687.275	1393.01	2098.53
	1640.51	9.26323	701.696	1416.24	2104.99
	1641.45	7.13025	714.718	1387.63	2104.78
	1642.39	4.84192	711.073	1403.26	2094.18
	1643.33	11.1931	697.507	1398.78	2104.9
	1644.27	4.89328	699.416	1406.37	2096.43
	1645.21	9.28993	690.611	1400.1	2093.02
	1646.15	4.32689	713.947	1403.22	2116.55
	1647.09	3.52913	696.808	1399.19	2102.74
	1648.03	3.55338	699.905	1400.07	2089.92
	1648.97	4.86379	708.558	1394.25	2092.14
	1649.91	3.29336	685.068	1388.88	2098.36
	1650.84	3.62637	699.673	1408.53	2092.05
	1651.78	7.91817	698.403	1384.39	2103.07
	1652.72	14.5755	699.911	1414.31	2100.22
	1653.66	17.4272	684.753	1405.81	2102.7
	1654.59	7.57647	698.561	1390.16	2099.05
	1655.53	6.98235	702.845	1412.04	2103.14
	1656.47	5.71938	700.384	1425.44	2110.16
	1657.41	1.31928	694.748	1385.21	2091.31
	1658.34	4.5808	699.427	1397.26	2103.39
	1659.28	9.28769	708.868	1407.97	2107.47
	1660.21	4.31458	708.388	1395.89	2106.22
	1661.15	0.83255	687.274	1399.52	2096.7
	1662.08	3.93288	696.461	1413.89	2102.92
	1663.02	2.35405	689.789	1409.04	2094.2
	1663.95	5.5056	702.955	1399.28	2097.48
	1664.89	6.49636	705.802	1399.34	2099.96
	1665.82	7.89908	716.984	1404.32	2095.51
	1666.76	1.94782	695.627	1404.84	2104.92
	1667.69	5.76652	707.203	1387.03	2090.87
	1668.62	8.24868	701.321	1414.35	2105.35
	1669.56	2.91343	707.738	1396.99	2100.09
	1670.49	4.16108	697.49	1399.73	2103.64
	1671.42	-1.94601	705.096	1398.46	2097.58
	1672.36	7.88881	702.782	1401.2	2104.86
	1673.29	2.65579	703.643	1391.88	2102
	1674.22	5.39346	690.218	1401.33	2101.55
	1675.15	5.04555	697.029	1402.74	2098.16
	1676.09	10.7134	703.838	1413.52	2097.43
	1677.02	7.58829	701.523	1409.57	2088.44
	1677.95	5.38781	697.221	1405.61	2112.35
	1678.88	7.14761	700.063	1416.39	2099.98
	1679.81	2.01568	700.919	1410.65	2092.68
	1680.74	2.02607	722.805	1403.11	2105.11
	1681.67	-2.33477	705.011	1400.94	2106.07
	1682.6	7.80615	680.868	1380.89	2101.17
	1683.53	11.2617	697.198	1401.51	2094.93
	1684.46	-4.77329	703.21	1406.93	2108.42
	1685.39	3.56727	703.667	1397.61	2110.99
	1686.32	2.13624	708.091	1387.84	2093.55
	1687.25	4.71684	702.595	1393.26	2102.77
	1688.18	1.27985	694.248	1399.58	2096.53
	1689.11	8.5392	702.266	1400.09	2095.09
	1690.04	9.67876	710.68	1416.68	2107.25
	1690.96	-0.3404	691.716	1404.23	2099.95
	1691.89	3.47303	690.607	1402.5	2090.77
	1692.82	0.49735	695.845	1398.88	2107.73
	1693.75	5.69899	713.385	1403.68	2096.69
	1694.67	-2.88156	690.451	1391.95	2105.65
	1695.6	2.31906	698.07	1401.66	2101.8
	1696.53	0.42345	694.579	1413.17	2108.89
	1697.45	6.90946	706.561	1400.99	2098.12
	1698.38	2.5445	688.387	1404.45	2097.74
	1699.31	0.69984	690.451	1405.67	2098.43
	1700.23	4.61407	687.354	1402.87	2110.32
	1701.16	6.2655	701.32	1401.42	2115.18
	1702.08	6.47602	686.319	1410.24	2107.92
	1703.01	1.23612	680.444	1415.49	2105.73
	1703.93	9.16097	688.061	1402.86	2094.21
	1704.86	-7.75366	702.819	1397.38	2101.62
	1705.78	4.90209	695.753	1394.14	2101.56
	1706.71	1.71782	711.701	1414.57	2104.71
	1707.63	6.35013	699.079	1401.95	2098.25
	1708.56	0.08074	703.123	1393.21	2101.39
	1709.48	4.14712	694.468	1413.97	2101.07
	1710.4	-1.8668	693.352	1390.95	2120.48
	1711.32	7.08455	678.745	1392.94	2102.02
	1712.25	8.52784	709.77	1402.53	2096.09
	1713.17	-1.29137	699.924	1392.46	2104.84
	1714.09	7.35037	699.6	1397.58	2110.11
	1715.02	4.01061	685.755	1396.9	2092.45
	1715.94	2.1098	699.894	1391.74	2101.99
	1716.86	2.52296	703.319	1408.03	2109.92
	1717.78	7.05013	718.649	1395.72	2114.39
	1718.7	2.62913	693.107	1394.14	2105.52
	1719.62	3.29903	692.565	1404.62	2105.19
	1720.54	4.84306	699.561	1394.27	2100.32
	1721.46	1.19222	706.556	1404.4	2108.52
	1722.38	7.0042	694.506	1400.23	2098.32
	1723.3	8.49558	706.659	1400.97	2105.72
	1724.22	12.4561	714.052	1394.12	2103.78
	1725.14	-0.70905	707.159	1410.51	2111.71
	1726.06	2.36037	701.853	1401.87	2110.31
	1726.98	6.98455	700.515	1387.43	2098.51
	1727.9	8.21469	698.78	1398.45	2103.24
	1728.82	6.41025	683.951	1410.81	2099.97
	1729.74	3.88586	684.597	1400.83	2101.77
	1730.66	5.01181	709.05	1392.64	2094.5
	1731.57	13.3894	696.601	1421.09	2105.37
	1732.49	4.64119	698.04	1408.43	2087.7
	1733.41	8.08162	705.034	1412.31	2099.63
	1734.33	3.44728	705.282	1386.63	2092.6
	1735.24	10.6407	694.419	1383.3	2105.04
	1736.16	8.26874	706.968	1394.26	2110.82
	1737.08	6.8224	684.201	1404.33	2107.79
	1737.99	11.4954	697.146	1411.27	2107.16
	1738.91	7.93946	694.218	1395.87	2107.86
	1739.82	5.92691	708.75	1409.52	2101.1
	1740.74	12.6558	703.838	1395.9	2106.07
	1741.66	6.99173	688.213	1394.35	2101.45
	1742.57	10.5834	688.46	1398.61	2105.08
	1743.49	6.76964	699.42	1416.28	2101.79
	1744.4	12.0065	692.127	1407.58	2112.63
	1745.32	9.37514	698.325	1402.01	2108
	1746.23	10.2407	702.046	1392.86	2095.9
	1747.14	5.19199	715.276	1390.42	2106.2
	1748.06	7.445	709.459	1401.82	2100.5
	1748.97	7.5901	702.056	1408.32	2097.74
	1749.88	7.11704	703.778	1409	2098.98
	1750.8	23.821	694.787	1394.04	2098.35
	1751.71	15.3766	692.144	1393.38	2101.98
	1752.62	10.3263	707.358	1404.79	2097.08
	1753.54	2.39607	684.875	1400.56	2103.12
	1754.45	7.27072	691.755	1391.41	2102.48
	1755.36	1.19137	701.413	1409.97	2113.85
	1756.27	8.99615	691.627	1406.63	2111.62
	1757.18	7.92914	686.603	1400.61	2094.19
	1758.09	6.79194	696.657	1397.71	2096.22
	1759.01	1.84912	709.488	1399.29	2098.25
	1759.92	8.42615	693.75	1401.76	2109.09
	1760.83	10.2713	703.804	1408.7	2109.89
	1761.74	7.64219	700.366	1391.06	2101.47
	1762.65	9.2813	695.738	1396.21	2095.99
	1763.56	5.77774	712.14	1405.38	2100.64
	1764.47	7.05608	690.052	1397.12	2096.49
	1765.38	8.95202	699.286	1401.37	2094.2
	1766.29	12.8013	702.565	1401.61	2106.85
	1767.19	3.02332	694.734	1387.83	2109.37
	1768.1	9.70079	698.013	1405.76	2098.02
	1769.01	5.68159	694.149	1390.18	2102.4
	1769.92	4.79927	702.586	1392.03	2094.51
	1770.83	12.6078	690.389	1404.6	2100.5
	1771.74	8.38253	705.968	1401.09	2102.21
	1772.64	9.50543	682.659	1406.96	2097.79
	1773.55	12.8388	731.439	1393.17	2096.58
	1774.46	3.57344	708.399	1404.4	2091.62
	1775.36	1.19849	699.642	1410.27	2101.6
	1776.27	8.38841	717.074	1411.22	2094.25
	1777.18	1.7968	702.763	1408.6	2099.43
	1778.08	4.82107	712.258	1402.41	2104.61
	1778.99	3.01122	707.866	1402.46	2109.26
	1779.9	9.89154	699.106	1393.59	2100.84
	1780.8	2.99021	701.062	1385.6	2103.62
	1781.71	10.7966	705.684	1398.62	2088.54
	1782.61	8.42	687.95	1407.62	2089.45
	1783.52	5.42657	701.961	1405	2094.36
	1784.42	11.1236	692.163	1394.78	2097.41
	1785.33	7.97512	695.062	1391.71	2106.85
	1786.23	7.91202	688.835	1400.26	2100.3
	1787.13	9.5973	690.941	1402.1	2108.95
	1788.04	11.0254	696.618	1400.82	2099.73
	1788.94	9.31643	711.024	1410.26	2101.44
	1789.84	7.09234	696.067	1400.04	2100.22
	1790.75	10.1658	690.236	1405.02	2094.46
	1791.65	9.68989	712.974	1397.92	2108.37
	1792.55	9.98594	701.588	1405.58	2087.13
	1793.46	7.55573	687.424	1385.98	2099.21
	1794.36	7.85095	714.527	1399.44	2101.69
	1795.26	1.10075	697.982	1401.73	2094.31
	1796.16	9.72273	699.293	1398.66	2091.73
	1797.06	9.54317	704.969	1408.55	2105.41
	1797.96	4.47756	713.024	1400.56	2098.83
	1798.86	10.7775	694.892	1394.36	2103.18
	1799.76	6.84297	692.743	1407.38	2102.46
	1800.67	11.8055	698.99	1408.33	2102.28
	1801.57	6.0195	714.362	1408.83	2105.02
	1802.47	13.0897	703.941	1402.63	2101.64
	1803.37	8.43474	698.68	1422.8	2095.59
	1804.27	12.6763	694.211	1413.47	2097.54
	1805.16	6.42629	707.598	1408.06	2104.28
	1806.06	6.19346	686.067	1394.53	2106.5
	1806.96	9.86905	708.581	1405.12	2104.98
	1807.86	13.0295	695.779	1403.21	2109.33
	1808.76	3.7449	694.484	1399.05	2100.61
	1809.66	11.4827	705.887	1394.9	2099.89
	1810.56	9.03739	696.656	1417.56	2102.37
	1811.45	5.5121	692.583	1406.71	2106.98
	1812.35	9.23706	692.08	1400.77	2101.99
	1813.25	6.43149	704.276	1414.5	2108.21
	1814.15	8.51129	702.98	1392.92	2113.09
	1815.04	8.27599	701.287	1393.68	2096.36
	1815.94	16.9381	703.562	1414.11	2104.18
	1816.83	9.96583	706.63	1405.94	2105.32
	1817.73	3.55926	705.333	1404.02	2100.6
	1818.63	9.80328	705.624	1408.36	2101.21
	1819.52	12.9616	691.629	1409.12	2099.69
	1820.42	14.7313	701.839	1397.37	2109.9
	1821.31	12.9525	704.113	1407.07	2098.89
	1822.21	6.69901	709.164	1395.33	2101.08
	1823.1	11.3481	697.947	1392.96	2096.61
	1824	6.73997	701.41	1395.96	2108.4
	1824.89	14.5258	698.922	1401.19	2112.19
	1825.79	12.3345	692.049	1405.08	2106.65
	1826.68	15.6456	709.778	1408.08	2107.77
	1827.57	6.04855	705.286	1396.78	2097.7
	1828.47	6.52968	680.954	1401.12	2114.82
	1829.36	9.00411	709.395	1414.39	2105.81
	1830.25	-0.45159	687.444	1403.54	2107.47
	1831.15	14.3134	699.617	1391.79	2106.99
	1832.04	8.5087	693.14	1393.45	2107.85
	1832.93	10.8798	686.663	1396.44	2104.44
	1833.82	9.08548	701.613	1407.05	2105.3
	1834.71	8.98791	700.294	1400.26	2088.29
	1835.61	11.4102	705.323	1399.72	2116.34
	1836.5	5.55279	697.655	1392.03	2108.4
	1837.39	12.1404	690.781	1408.02	2104.19
	1838.28	7.67054	693.825	1390.95	2102.64
	1839.17	6.33832	682.983	1401.14	2104.83
	1840.06	8.45084	693.566	1402.38	2099.56
	1840.95	8.40338	692.643	1387.54	2098.54
	1841.84	3.93316	707.988	1402.64	2093.27
	1842.73	12.7821	688.018	1395.85	2100.52
	1843.62	7.64309	700.188	1383.69	2105.37
	1844.51	7.95525	706.804	1408.62	2107.24
	1845.4	11.147	709.054	1408.53	2098.97
	1846.29	5.74995	702.574	1391.01	2104.57
	1847.18	4.67306	698.079	1400.74	2102.44
	1848.06	5.96114	692.789	1410.93	2098.71
	1848.95	16.0943	710.514	1407.71	2100.84
	1849.84	5.96556	691.336	1393.31	2109.64
	1850.73	6.63625	695.965	1391.43	2090.97
	1851.61	13.2206	707.738	1393.57	2103.23
	1852.5	2.83449	703.638	1407.78	2098.97
	1853.39	8.33812	697.553	1413.94	2100.3
	1854.28	10.3968	714.881	1393.29	2106.43
	1855.16	8.70068	715.779	1400.34	2101.63
	1856.05	9.9877	715.341	1406.95	2108.56
	1856.93	5.3086	691.49	1409.99	2099.22
	1857.82	8.08609	712.874	1391.57	2103.49
	1858.71	3.97243	685.452	1405.33	2105.62
	1859.59	2.63517	698.899	1410.6	2098.68
	1860.48	4.58954	710.759	1402.46	2105.08
	1861.36	7.77801	697.621	1406.38	2102.68
	1862.25	11.5314	709.083	1383.5	2100.28
	1863.13	13.1768	709.039	1396.81	2098.94
	1864.01	2.15387	694.709	1419.06	2102.4
	1864.9	5.89861	709.345	1401.98	2105.87
	1865.78	3.00942	706.522	1413.05	2101.6
	1866.67	3.35971	702.111	1385.16	2097.59
	1867.55	11.5261	705.635	1399.27	2102.12
	1868.43	5.34525	702.018	1409.36	2091.19
	1869.32	6.41527	707.923	1399.79	2095.45
	1870.2	11.6499	705.892	1394.69	2098.44
	1871.08	5.31373	703.86	1397.63	2095.98
	1871.96	5.76566	694.686	1396.54	2113.51
	1872.84	4.9839	689.877	1403.5	2100.92
	1873.73	-0.5304	700.767	1408.23	2091.79
	1874.61	8.50921	698.026	1403.57	2095.2
	1875.49	12.1489	696.475	1404.73	2094.87
	1876.37	5.29774	706.43	1411.69	2097.21
	1877.25	4.56555	705.275	1410.16	2091.28
	1878.13	9.48999	697.771	1398.35	2112.02
	1879.01	4.18123	698.203	1390.56	2104.75
	1879.89	3.3458	703.793	1392.16	2106.02
	1880.77	12.5897	713.747	1402.25	2108.63
	1881.65	7.0228	696.719	1406.98	2090.96
	1882.53	9.6318	702.705	1405.45	2109.57
	1883.41	7.30455	711.071	1404.81	2098.33
	1884.29	10.9418	692.455	1395.68	2100.69
	1885.17	8.10009	710.345	1418.73	2116.38
	1886.05	8.44587	712.759	1400.22	2108.34
	1886.92	10.7973	686.206	1397.8	2103.24
	1887.8	8.46869	692.984	1416.82	2107.2
	1888.68	9.01994	707.699	1400.99	2108.76
	1889.56	3.91406	693.843	1397.23	2104.18
	1890.44	12.3332	712.128	1396.14	2109.74
	1891.31	10.2092	708.192	1401.76	2105.7
	1892.19	6.28589	712.588	1412.3	2116.86
	1893.07	10.4355	703.589	1405.4	2100.82
	1893.94	7.43711	725.562	1382.87	2110.38
	1894.82	9.52949	707.458	1402.34	2115.14
	1895.7	13.8332	712.368	1393.21	2103.9
	1896.57	9.13718	713.707	1399.28	2108.13
	1897.45	12.515	708.697	1403.11	2107.82
	1898.32	10.1329	718.368	1396.22	2108.58
	1899.2	7.44155	708.595	1406.02	2112.28
	1900.07	11.2298	713.107	1410.14	2107.97
	1900.95	11.9842	705.716	1414.25	2111.93
	1901.82	12.3781	713.005	1392.9	2109.49
	1902.7	6.08657	723.865	1415.78	2109.72
	1903.57	11.8283	717.266	1419.9	2106.74
	1904.44	8.46716	704.594	1407.93	2112.3
	1905.32	12.6146	694.479	1404	2111.73
	1906.19	4.83114	712.536	1417.05	2115.15
	1907.06	8.33778	708.373	1415.51	2105.78
	1907.94	2.71348	709.368	1398.19	2106.8
	1908.81	9.22539	716.712	1405.88	2110.5
	1909.68	9.20686	708.977	1422.51	2110.72
	1910.55	7.90128	706.401	1422.17	2111.75
	1911.43	9.5789	710.173	1425.39	2110.11
	1912.3	11.5136	705.216	1417.45	2118.07
	1913.17	10.6711	728.432	1424.7	2118.82
	1914.04	6.99959	717.522	1417.2	2099.05
	1914.91	10.2704	718.517	1414.17	2113.41
	1915.78	13.0783	711.972	1419.63	2115.77
	1916.65	8.06998	722.093	1413.92	2125.33
	1917.52	6.50592	702.851	1407.32	2110.35
	1918.39	13.8389	735.192	1421.27	2120.98
	1919.26	12.018	719.124	1424.05	2117.73
	1920.13	16.7281	712.976	1420.13	2109.43
	1921	13.6207	713.574	1413.52	2113.92
	1921.87	13.136	715.361	1414.96	2109.87
	1922.74	12.3432	725.879	1422.66	2111.17
	1923.61	16.4865	713.382	1413.82	2118.32
	1924.48	9.1618	727.073	1413.92	2108.42
	1925.35	5.74544	711.798	1416.7	2115.84
	1926.21	6.85376	716.76	1418.58	2121.93
	1927.08	14.2365	729.261	1413.77	2116.29
	1927.95	9.01922	704.86	1427.27	2123.98
	1928.82	14.1904	720.535	1415.75	2110.87
	1929.68	11.6985	719.148	1406.47	2101.23
	1930.55	7.25225	701.889	1416.84	2104.12
	1931.42	10.0056	720.342	1417.83	2117.14
	1932.28	8.33616	703.479	1429.55	2101.64
	1933.15	8.8265	713.203	1425.18	2099.99
	1934.02	4.94495	725.306	1408.75	2113.28
	1934.88	9.24057	712.412	1426.27	2102.57
	1935.75	4.84459	710.628	1416.09	2110.8
	1936.61	9.34566	706.463	1407.25	2112.09
	1937.48	5.20048	712.217	1419.42	2098.18
	1938.34	1.46253	722.337	1414.15	2102.4
	1939.21	12.2265	735.631	1415.59	2102.63
	1940.07	6.43087	717.181	1408.99	2103.92
	1940.94	8.04092	714.206	1413.55	2098.81
	1941.8	9.49659	711.628	1405.16	2094.76
	1942.67	8.17463	702.304	1406.6	2104.32
	1943.53	8.54954	706.074	1404.02	2107.48
	1944.39	11.2386	724.526	1396.14	2095.63
	1945.25	9.29919	715.202	1408.22	2101.63
	1946.12	6.07414	721.75	1414.94	2106.31
	1946.98	6.80865	708.458	1406.02	2108.58
	1947.84	7.64603	709.451	1407.82	2088.46
	1948.7	7.45416	707.665	1417.21	2103.26
	1949.57	11.3254	701.516	1400.69	2101.54
	1950.43	6.4022	712.031	1410.98	2101.68
	1951.29	10.6841	707.865	1415.91	2107.95
	1952.15	9.66913	708.461	1408.33	2113.16
	1953.01	5.87698	707.866	1432.92	2110.1
	1953.87	5.736	706.477	1421.76	2112.11
	1954.73	8.73185	704.295	1415.96	2103.45
	1955.59	6.6359	707.668	1417.76	2117.72
	1956.46	5.87746	711.964	1435.65	2105.86
	1957.32	5.42701	701.234	1429.4	2105.2
	1958.17	7.39342	709.154	1429.86	2114.94
	1959.03	8.84552	706.36	1420.94	2099.08
	1959.89	3.71505	708.327	1437.93	2121.89
	1960.75	-0.1813	713.866	1430.34	2116.17
	1961.61	7.04879	700.357	1429.01	2118.71
	1962.47	1.87997	711.054	1429.03	2119.91
	1963.33	4.42436	712.226	1440.65	2124.05
	1964.19	9.33469	705.067	1431.73	2116.19
	1965.04	10.3361	722.508	1426.38	2114.73
	1965.9	10.2576	728.442	1442.47	2117.81
	1966.76	8.37904	734.375	1440.7	2110.75
	1967.62	6.80842	723.246	1456.79	2115.69
	1968.47	5.80382	732.354	1448.76	2113.96
	1969.33	8.45045	727.971	1456.37	2115.17
	1970.19	13.1021	727.158	1457.27	2110.51
	1971.04	4.17721	727.535	1451.47	2119.98
	1971.9	7.74873	739.816	1458.63	2127.05
	1972.76	2.01203	739.796	1455.96	2126.13
	1973.61	5.53187	728.269	1457.76	2121.47
	1974.47	3.24055	748.089	1443.02	2125.34
	1975.32	7.58306	727.039	1463.14	2120.41
	1976.18	4.2112	748.048	1461.36	2114.15
	1977.03	6.65071	734.933	1460.03	2130.29
	1977.89	3.69001	751.975	1471.66	2117.63
	1978.74	2.32341	746.795	1474.79	2118.84
	1979.59	4.65938	744.79	1468.1	2113.11
	1980.45	9.6179	749.53	1479.73	2118.58
	1981.3	3.98273	737.604	1474.82	2108.59
	1982.16	7.44919	748.295	1474.38	2118.06
	1983.01	6.90494	747.48	1476.18	2112.07
	1983.86	0.0348	745.077	1476.19	2118.07
	1984.71	6.4323	754.974	1482.45	2112.35
	1985.57	4.75588	753.364	1486.48	2114.62
	1986.42	2.87371	763.658	1491.85	2107.82
	1987.27	7.98535	764.031	1482.47	2118.9
	1988.12	8.41713	769.563	1495.44	2116.9
	1988.97	3.44906	750.096	1474	2120.51
	1989.83	5.52578	758.802	1488.75	2113.45
	1990.68	6.11112	771.079	1500.38	2107.45
	1991.53	4.43403	774.626	1494.13	2108.39
	1992.38	2.29364	773.014	1491.9	2108.8
	1993.23	2.2615	778.942	1482.08	2103.87
	1994.08	5.41769	783.679	1478.06	2107.21
	1994.93	4.30504	775.32	1483.43	2098.28
	1995.78	3.50131	776.089	1485.67	2112.55
	1996.63	7.99378	776.857	1491.49	2106.29
	1997.48	7.90982	792.307	1482.56	2102.7
	1998.33	5.51108	794.662	1498.2	2106.84
	1999.18	3.88368	786.303	1491.95	2107.24
	2000.03	9.0444	805.72	1503.58	2107.91
	2000.87	4.94826	802.916	1482.58	2101.12
	2001.72	6.3542	783.842	1493.76	2098.86
	2002.57	9.76619	799.688	1488.4	2108.6
	2003.42	2.53235	803.628	1475.45	2096.2
	2004.27	-1.10114	799.634	1477.24	2105.88
	2005.11	0.97292	780.956	1495.57	2098.85
	2005.96	5.47684	805.134	1496.02	2096.62
	2006.81	7.95103	799.947	1489.77	2109.32
	2007.65	7.54462	791.189	1489.77	2099.89
	2008.5	6.83017	793.542	1481.29	2110.19
	2009.35	2.72156	808.592	1488.44	2112.23
	2010.19	8.38313	792.294	1468.34	2122.27
	2011.04	6.2792	806.153	1488	2105.9
	2011.88	1.5525	800.569	1484.88	2111.14
	2012.73	3.30512	812.444	1499.18	2119.04
	2013.57	1.09801	785.432	1489.8	2115.21
	2014.42	2.02774	800.878	1485.34	2129.77
	2015.26	5.3223	813.545	1491.6	2124.61
	2016.11	6.3031	790.897	1513.05	2133.84
	2016.95	6.3062	809.517	1509.03	2127.61
	2017.8	3.73775	793.217	1515.29	2139.51
	2018.64	10.3752	812.63	1507.25	2143.14
	2019.48	3.69179	796.33	1514.85	2135.58
	2020.33	10.6369	810.98	1518.88	2149.08
	2021.17	11.8735	803.013	1514.41	2146.31
	2022.01	7.35033	802.188	1526.48	2153.67
	2022.85	8.27749	798.188	1517.1	2164.77
	2023.7	2.10794	804.108	1555.53	2167.07
	2024.54	4.73193	804.87	1530.06	2170.97
	2025.38	8.28145	807.218	1551.51	2169.27
	2026.22	6.48261	796.075	1564.03	2168.63
	2027.06	6.02073	794.455	1561.35	2175.73
	2027.91	8.43844	802.755	1569.84	2184.69
	2028.75	5.14721	813.039	1557.78	2191.25
	2029.59	10.5989	811.022	1597.1	2200.75
	2030.43	5.81623	808.211	1602.91	2205.18
	2031.27	1.80471	821.271	1604.25	2203.74
	2032.11	7.30675	815.285	1606.49	2204.97
	2032.95	9.87752	829.139	1631.07	2211.27
	2033.79	3.42782	819.581	1622.58	2199.7
	2034.63	0.33048	819.15	1620.79	2213.99
	2035.47	3.66083	832.606	1640.01	2199.49
	2036.31	8.07149	830.588	1635.99	2203.91
	2037.14	2.71064	840.869	1653.86	2201.94
	2037.98	6.8635	842.421	1675.76	2213.3
	2038.82	4.27942	849.131	1668.16	2219.86
	2039.66	8.12351	841.556	1669.5	2214.16
	2040.5	10.3728	867.312	1666.37	2207.12
	2041.34	5.42294	835.532	1668.61	2205.68
	2042.17	8.23776	847.796	1665.93	2223.97
	2043.01	9.15016	855.696	1685.59	2206.79
	2043.85	5.12515	860.817	1665.93	2210.69
	2044.68	5.8312	848.876	1671.29	2204.71
	2045.52	6.64002	868.679	1653.41	2201.94
	2046.36	6.52265	874.593	1655.2	2187.16
	2047.19	3.52573	875.349	1663.24	2193.19
	2048.03	1.60824	858.249	1622.58	2195.74
	2048.86	6.2222	862.973	1617.66	2199.37
	2049.7	10.8869	871.664	1640	2189.92
	2050.54	5.52358	876.387	1625.71	2199.41
	2051.37	0.52006	873.571	1621.24	2196.9
	2052.21	7.54587	867.581	1623.02	2194.13
	2053.04	1.76093	878.255	1610.95	2192.15
	2053.87	9.39821	866.312	1611.85	2199.77
	2054.71	7.36713	887.302	1602.46	2181.79
	2055.54	9.5528	879.326	1606.93	2190.75
	2056.38	7.31568	882.462	1598.88	2194.9
	2057.21	10.3239	897.103	1604.24	2200.39
	2058.04	7.31529	902.221	1602.45	2200.28
	2058.88	9.24347	890.674	1588.15	2205.5
	2059.71	9.6287	893.411	1607.36	2214.46
	2060.54	2.60814	882.656	1608.7	2210.08
	2061.37	6.54104	881.028	1618.98	2227.83
	2062.21	8.72602	894.08	1613.61	2218.65
	2063.04	5.04779	885.31	1614.5	2231.07
	2063.87	5.07216	888.047	1630.58	2225.62
	2064.7	4.3759	891.179	1630.58	2242.31
	2065.53	5.17151	903.041	1638.62	2245.39
	2066.36	5.04076	898.236	1640.85	2252.48
	2067.19	4.44769	881.926	1654.25	2256.63
	2068.02	9.30507	898.548	1649.33	2266.11
	2068.85	4.9571	892.95	1664.52	2276.4
	2069.68	5.18613	877.432	1660.94	2278.95
	2070.51	8.24327	884.531	1667.64	2290.57
	2071.34	4.46076	872.98	1691.32	2289.38
	2072.17	9.163	859.842	1688.19	2291.67
	2073	3.16902	872.893	1680.14	2288.62
	2073.83	3.08849	880.388	1701.59	2311.43
	2074.66	3.52205	872.408	1680.13	2289.72
	2075.49	7.19526	866.411	1681.47	2301.33
	2076.32	2.02339	866.366	1695.32	2297.48
	2077.14	7.64844	859.973	1704.25	2300.3
	2077.97	2.95411	866.673	1708.71	2276.44
	2078.8	8.08243	843.217	1696.19	2272.33
	2079.63	5.90787	851.504	1687.7	2263.14
	2080.45	6.97291	832.015	1673.84	2265.95
	2081.28	6.18677	843.079	1684.56	2250.1
	2082.11	7.71453	814.067	1674.28	2228.38
	2082.93	4.92255	808.466	1644.78	2213.86
	2083.76	5.06184	830.243	1647.45	2199.88
	2084.59	2.73218	803.611	1630.91	2185.62
	2085.41	6.83094	816.659	1609.46	2175.9
	2086.24	6.96956	829.309	1582.2	2172.31
	2087.06	4.79402	821.722	1579.06	2162.33
	2087.89	8.27515	804.612	1552.24	2147.54
	2088.71	7.95069	799.01	1538.83	2151.68
	2089.54	9.4258	793.009	1503.08	2134.23
	2090.36	6.06711	798.913	1501.28	2129.84
	2091.19	9.75327	781.802	1487.42	2121.98
	2092.01	5.93177	771.835	1475.8	2111.46
	2092.84	6.32652	767.024	1476.68	2110.27
	2093.66	3.78993	774.514	1444.95	2109.35
	2094.48	7.37303	752.245	1442.71	2106.82
	2095.31	2.47043	747.83	1433.76	2108.03
	2096.13	5.12775	762.065	1424.37	2111.11
	2096.95	3.8763	740.985	1416.77	2109.65
	2097.77	4.27058	742.523	1419.44	2094.86
	2098.6	4.66457	730.172	1424.8	2098.47
	2099.42	11.7953	730.121	1415.85	2100.74
	2100.24	4.01242	731.261	1404.67	2103.02
	2101.06	6.97749	711.371	1409.58	2101.29
	2101.88	5.82796	725.207	1413.14	2097.97
	2102.7	7.91864	721.585	1408.22	2092.78
	2103.53	4.81489	715.185	1414.91	2104.38
	2104.35	3.15097	708.388	1406.41	2099.19
	2105.17	6.21822	709.13	1402.38	2095.6
	2105.99	6.19975	710.665	1416.23	2094.36
	2106.81	4.89554	707.438	1402.37	2094.38
	2107.63	1.63714	701.038	1397.44	2101.33
	2108.45	2.69814	716.857	1411.28	2101.61
	2109.27	3.19365	694.584	1395.63	2103.76
	2110.09	5.38587	694.134	1407.24	2104.31
	2110.9	10.1474	702.017	1406.34	2109.66
	2111.72	5.57257	704.741	1403.65	2097.14
	2112.54	3.05468	691.99	1381.77	2099.56
	2113.36	2.90204	687.571	1389.85	2098.24
	2114.18	9.12648	702.993	1404.63	2097.72
	2115	6.71102	690.637	1405.11	2098.54
	2115.81	8.35842	708.836	1404.69	2095.09
	2116.63	7.53715	699.655	1394.45	2104.44
	2117.45	8.00139	713.885	1399.84	2096.72
	2118.26	11.294	713.037	1394.06	2108.2
	2119.08	9.59802	699.887	1406.61	2096.75
	2119.9	9.90793	706.577	1399.04	2097.56
	2120.71	7.33758	703.744	1393.71	2100.51
	2121.53	4.30472	681.865	1403.57	2098.13
	2122.35	7.03114	702.045	1393.77	2100.27
	2123.16	2.96938	700.402	1396.48	2100.29
	2123.98	6.15851	701.933	1395.18	2094.43
	2124.79	6.98184	707.431	1398.33	2093.38
	2125.61	6.98252	701.819	1405.07	2096.86
	2126.42	5.64584	704.143	1392.59	2098.48
	2127.24	8.88632	708.054	1401.11	2099.56
	2128.05	4.15538	705.616	1408.73	2105.17
	2128.86	4.36139	700.797	1393.12	2095.85
	2129.68	9.96699	701.136	1391.81	2096.93
	2130.49	-0.78083	686.397	1386.03	2094.54
	2131.31	3.74446	706.972	1396.79	2095.62
	2132.12	6.79708	702.152	1391.9	2102.3
	2132.93	5.73065	690.387	1407.12	2095.64
	2133.74	5.79561	719.351	1393.75	2091.12
	2134.56	7.86594	701.095	1399.14	2094.87
	2135.37	10.3989	697.522	1409	2101.28
	2136.18	5.21809	693.154	1396.51	2096.49
	2136.99	6.67059	702.675	1400.56	2093.3
	2137.81	11.209	705.053	1388.08	2105.85
	2138.62	4.43315	690.368	1400.62	2107.99
	2139.43	8.14799	690.365	1403.33	2101.34
	2140.24	10.2684	701.075	1392.63	2095.22
	2141.05	7.81219	692.739	1394	2096.03
	2141.86	8.18398	710.592	1406.1	2097.64
	2142.67	11.8985	705.033	1394.06	2093.65
	2143.48	10.4183	701.062	1405.26	2095.26
	2144.29	7.65242	694.709	1394.56	2104.6
	2145.1	3.39569	690.737	1400.4	2098.21
	2145.91	4.8979	703.828	1391.04	2096.09
	2146.72	7.5829	693.507	1395.54	2092.9
	2147.53	11.8613	696.677	1400.03	2104.64
	2148.34	8.4779	700.641	1403.63	2101.98
	2149.14	6.53364	698.255	1404.11	2094.78
	2149.95	11.0696	699.045	1394.75	2096.57
	2150.76	8.30251	701.818	1392.54	2096.76
	2151.57	4.66103	704.591	1407.76	2099.88
	2152.38	10.4816	698.634	1412.7	2105.14
	2153.18	5.9143	701.407	1400.22	2099.19
	2153.99	4.32888	692.275	1402.92	2103.11
	2154.8	5.6753	697.825	1398.03	2101.7
	2155.6	10.1581	696.233	1402.98	2098.96
	2156.41	7.95538	693.45	1397.64	2098.34
	2157.22	9.86674	692.254	1394.09	2096.66
	2158.02	8.58949	700.184	1395.9	2103.25
	2158.83	6.79778	703.75	1402.63	2100.51
	2159.64	4.23471	695.015	1400.42	2101.76
	2160.44	6.76221	701.358	1398.21	2106.48
	2161.25	5.48459	689.845	1408.51	2102.4
	2162.05	6.36626	686.664	1402.28	2102.59
	2162.86	5.13934	696.181	1402.64	2091.04
	2163.66	6.32937	707.285	1416.82	2099.23
	2164.46	3.76473	694.581	1401.51	2093.55
	2165.27	6.75439	697.352	1397.81	2103.33
	2166.07	3.67534	702.107	1390.99	2100.05
	2166.88	4.0422	705.275	1388.63	2102.64
	2167.68	3.48261	694.554	1399.23	2109.76
	2168.48	4.98006	690.579	1397.33	2105.68
	2169.29	8.32868	696.524	1395.42	2102.93
	2170.09	0.56933	691.756	1397.98	2102.85
	2170.89	7.41424	708.017	1398.75	2094.77
	2171.69	5.82539	694.128	1399.97	2098.42
	2172.5	2.69326	699.687	1405.21	2099.14
	2173.3	1.05233	703.658	1401.96	2102.79
	2174.1	0.1828	702.075	1395.58	2106.44
	2174.9	2.03864	698.507	1410.65	2106.89
	2175.7	2.40299	700.098	1408.3	2103.61
	2176.5	2.56133	694.546	1401.92	2104.59
	2177.3	4.05706	697.724	1401.8	2094.64
	2178.1	1.59236	700.107	1414.18	2111.36
	2178.91	3.96169	694.952	1405.57	2105.15
	2179.71	6.07368	702.494	1388.92	2094.13
	2180.51	3.30031	687.815	1396.39	2106.31
	2181.31	0.11551	698.532	1404.31	2095.56
	2182.1	1.1984	710.438	1413.57	2099.75
	2182.9	3.61866	704.885	1399.15	2107.13
	2183.7	-0.38975	704.491	1392.32	2098.51
	2184.5	0.23014	686.24	1404.27	2102.43
	2185.3	2.75264	701.717	1411.74	2101.81
	2186.1	3.7838	705.291	1385.7	2100.93
	2186.9	2.75775	697.357	1404.34	2105.65
	2187.69	2.0398	700.136	1401.99	2098.36
	2188.49	2.2478	700.138	1402.31	2096.68
	2189.29	4.9238	708.869	1399.06	2098.73
	2190.09	0.60574	700.934	1403.4	2099.98
	2190.88	1.27595	694.983	1404.62	2104.16
	2191.68	-0.9851	702.127	1409.86	2100.87
	2192.48	6.62697	694.986	1396.33	2101.06
	2193.27	2.30859	697.764	1402.91	2099.11
	2194.07	3.4408	704.907	1397.42	2101.95
	2194.87	9.35616	704.512	1406.68	2098.67
	2195.66	2.92865	706.496	1410.13	2109.52
	2196.46	4.21504	708.878	1411.35	2109.97
	2197.25	4.67797	706.497	1392.9	2105.61
	2198.05	3.13579	695.784	1406.18	2109.26
	2198.84	2.21059	713.64	1406.5	2101.71
	2199.64	0.77063	704.911	1401.91	2114.69
	2200.43	3.95877	705.704	1408.04	2102.34
	2201.23	4.11285	702.133	1409.7	2108.11
	2202.02	4.88402	692.61	1403.32	2103.18
	2202.81	1.12959	699.752	1404.54	2097.71
	2203.61	1.0773	702.926	1411.56	2100.51
	2204.4	2.8767	699.354	1393.56	2110.78
	2205.19	1.89847	704.512	1406.4	2104.51
	2205.99	-0.57094	701.336	1404.48	2106.51
	2206.78	3.33604	700.939	1402.12	2101.04
	2207.57	4.67197	703.715	1405.57	2107.04
	2208.36	2.04777	700.937	1396.51	2099.7
	2209.16	2.71499	697.761	1401.75	2109.43
	2209.95	3.99869	701.331	1403.41	2102.1
	2210.74	5.12795	688.235	1402.39	2104.63
	2211.53	0.39466	694.582	1400.03	2101.83
	2212.32	2.03819	696.168	1397.22	2099.02
	2213.11	2.44736	701.325	1408.71	2108.49
	2213.9	2.08511	700.529	1401.88	2107.55
	2214.69	3.41925	701.718	1398.63	2101.55
	2215.49	6.09099	700.922	1391.35	2108.61
	2216.27	6.91073	704.491	1391.67	2098.88
	2217.06	3.15359	702.505	1409.87	2098.74
	2217.85	5.05314	700.915	1396.78	2096.2
	2218.64	4.9985	691.39	1394.42	2097.4
	2219.43	4.17202	696.545	1406.36	2104.73
	2220.22	3.80866	710.431	1400.87	2111.53
	2221.01	4.67887	707.65	1400.74	2105.79
	2221.8	0.14961	706.06	1406.43	2104.85
	2222.59	3.6938	690.978	1394.68	2104.45
	2223.38	5.284	700.498	1402.6	2106.71
	2224.16	2.96552	698.511	1419	2100.71
	2224.95	4.09274	698.858	1396.53	2098.44
	2225.74	4.29361	701.165	1395.51	2110.3
	2226.53	1.51171	705.059	1406.11	2100.03
	2227.31	4.59276	707.365	1410.45	2103.36
	2228.1	7.15911	712.052	1404.06	2100.29
	2228.89	3.2966	698.883	1396.34	2106.01
	2229.67	4.67993	696.428	1406.04	2103.74
	2230.46	0.30351	700.718	1412.62	2103.07
	2231.24	6.00604	704.611	1411.15	2100.27
	2232.03	3.53172	691.839	1402.53	2106.26
	2232.81	1.00594	694.144	1407.76	2102.92
	2233.6	6.14245	705.576	1401.83	2094.78
	2234.39	4.43935	699.153	1409.74	2093.04
	2235.17	2.0163	698.284	1394.42	2101.17
	2235.95	0.41543	700.192	1410.82	2095.97
	2236.74	4.62613	694.959	1406.23	2099.03
	2237.52	3.59073	695.28	1406.1	2093.79
	2238.31	3.53246	692.03	1405.97	2098.93
	2239.09	3.31977	693.145	1399.11	2101.67
	2239.87	-0.08181	695.449	1405.12	2098.81
	2240.66	4.23092	696.564	1400.85	2097.28
	2241.44	3.78901	696.091	1407.76	2099.22
	2242.22	1.32711	696.015	1403.04	2097.43
	2243.01	2.51602	703.478	1404.14	2106.57
	2243.79	2.88216	701.815	1416.41	2097.84
	2244.57	4.22513	695.787	1402.76	2111.51
	2245.35	6.95627	698.488	1394.47	2096.12
	2246.13	6.34513	699.998	1405.84	2106.06
	2246.92	3.52209	705.874	1400.68	2106.39
	2247.7	3.63023	705.003	1395.07	2104.33
	2248.48	4.61255	706.117	1400.19	2095.07
	2249.26	1.42941	707.627	1404.86	2101.01
	2250.04	6.16564	698.821	1403.72	2101.88
	2250.82	8.27923	699.934	1395.43	2102.22
	2251.6	3.65544	706.603	1407.7	2108.16
	2252.38	7.1573	693.034	1409.69	2099.43
	2253.16	2.99623	695.338	1404.08	2102.7
	2253.94	9.2745	695.657	1400.71	2101.17
	2254.72	6.96474	694.786	1383.93	2100.71
	2255.5	4.60292	691.534	1401.11	2099.98
	2256.28	5.84136	700.583	1403.54	2096.58
	2257.06	4.04509	700.902	1399.72	2099.85
	2257.83	-0.27101	695.269	1400.37	2102.06
	2258.61	4.6698	695.191	1407.72	2104.53
	2259.39	1.74159	703.445	1406.58	2090.73
	2260.17	2.0022	697.812	1404.55	2097.74
	2260.95	2.57123	705.67	1396.26	2099.14
	2261.72	2.5227	692.894	1406.29	2101.34
	2262.5	4.48008	701.942	1410.07	2095.81
	2263.28	3.66004	704.641	1402.67	2100.68
	2264.05	-0.6057	699.801	1404.66	2098.89
	2264.83	7.0079	708.452	1399.5	2101.09
	2265.61	7.57561	693.692	1397.91	2097.96
	2266.38	5.82963	691.629	1404.37	2099.36
	2267.16	4.64885	707.025	1396.08	2103.7
	2267.93	6.03966	690.281	1400.75	2103.77
	2268.71	4.3445	701.312	1400.5	2094.5
	2269.48	3.93482	694.884	1402.93	2100.97
	2270.26	6.91881	691.233	1400.01	2101.31
	2271.03	0.33807	700.677	1401.99	2094.44
	2271.81	2.70524	702.582	1398.17	2100.65
	2272.58	5.12323	692.582	1406.41	2096.71
	2273.36	5.63864	711.946	1399.91	2099.98
	2274.13	6.82231	697.184	1395.2	2097.39
	2274.91	5.64052	697.898	1401.65	2101.19
	2275.68	6.97844	691.073	1407.66	2100.46
	2276.45	5.63168	696.945	1393.11	2104.52
	2277.22	5.26928	703.214	1399.57	2104.59
	2278	1.2554	686.468	1409.6	2104.93
	2278.77	7.0637	703.45	1407.12	2098.06
	2279.54	7.52373	699.33	1402.85	2104.53
	2280.31	7.10945	697.192	1394.11	2100.33
	2281.09	3.14648	683.547	1397.89	2102.26
	2281.86	5.66347	706.407	1398.53	2110.6
	2282.63	3.44887	697.127	1403.2	2098.93
	2283.4	6.0168	698.163	1402.06	2104.07
	2284.17	6.83633	696.819	1400.47	2106.54
	2284.94	2.5131	693.094	1406.03	2103.67
	2285.71	2.86973	695.32	1396.85	2103.47
	2286.48	2.35173	703.895	1402.85	2096.6
	2287.25	4.76514	697.789	1390.54	2097.2
	2288.02	8.36108	703.587	1410.85	2104.74
	2288.79	7.89441	704.226	1411.49	2106.4
	2289.56	7.11907	701.294	1404.1	2102.96
	2290.33	8.81218	699.155	1399.38	2108.79
	2291.1	7.41945	693.842	1398.24	2103.96
	2291.87	8.80387	703.21	1397.54	2095.93
	2292.64	8.3366	704.643	1398.64	2105.23
	2293.41	7.14939	703.694	1394.81	2100.67
	2294.18	7.6078	709.888	1392.78	2100.64
	2294.94	3.02638	710.13	1402.36	2101.4
	2295.71	6.82735	692.119	1402.11	2099.77
	2296.48	4.66265	688.392	1393.37	2104.81
	2297.25	1.52106	696.57	1413.68	2089.31
	2298.01	3.62452	704.747	1404.5	2114.61
	2298.78	5.57375	703.402	1394.43	2106.58
	2299.55	4.95152	709.595	1405.81	2094.81
	2300.31	3.6606	696.742	1396.63	2094.78
	2301.08	3.24407	701.348	1403.99	2101.68
	2301.85	7.09561	688.098	1405.09	2098.98
	2302.61	8.4788	697.068	1385.19	2103.48
	2303.38	4.77065	694.135	1403.72	2104.78
	2304.14	3.99367	702.312	1411.07	2103.95
	2304.91	3.52526	695.807	1398.77	2099.65
	2305.67	0.89666	694.858	1389.14	2100.68
	2306.44	5.26215	702.638	1398.29	2098.52
	2307.2	4.79333	692.562	1404.3	2101.95
	2307.97	4.58156	701.928	1396.91	2104.05
	2308.73	3.8041	694.63	1403.82	2103.75
	2309.5	3.33509	705.187	1402.69	2101.05
	2310.26	4.66598	701.063	1410.49	2095.42
	2311.02	3.32247	705.668	1400.86	2099.92
	2311.79	3.47044	697.972	1394.82	2102.55
	2312.55	4.02949	705.751	1407.09	2101.18
	2313.31	6.18281	704.801	1397.01	2096.35
	2314.07	5.8676	698.692	1401.69	2099.25
	2314.84	3.54639	698.932	1390.28	2100.55
	2315.6	4.56816	706.315	1394.5	2099.98
	2316.36	0.60135	704.174	1405.43	2102.61
	2317.12	4.91426	696.478	1402.06	2103.91
	2317.88	1.5639	697.114	1404.06	2100.41
	2318.65	7.82963	698.147	1398.01	2101.71
	2319.41	4.01593	702.355	1402.68	2099.01
	2320.17	3.95604	701.801	1395.74	2097.38
	2320.93	5.54196	697.675	1385.22	2098.14
	2321.69	2.75641	696.328	1397.49	2102.38
	2322.45	5.57623	707.677	1401.27	2098.34
	2323.21	6.28753	694.822	1404.15	2106.84
	2323.97	2.26756	703.791	1406.59	2101.47
	2324.73	7.04136	697.284	1404.12	2101.71
	2325.49	4.97527	701.095	1386.89	2093.67
	2326.25	1.67518	697.762	1404.97	2097.1
	2327.01	2.74595	684.907	1403.39	2099.2
	2327.76	6.13088	694.669	1387.51	2096.23
	2328.52	4.37317	700.377	1396.65	2102.86
	2329.28	7.75771	701.323	1402.66	2096.43
	2330.04	2.24583	701.079	1405.55	2095.86
	2330.8	5.06462	702.026	1404.86	2100.89
	2331.55	4.48957	696.623	1409.98	2103.26
	2332.31	4.27415	707.887	1406.61	2099.76
	2333.07	4.21287	701.294	1405.92	2098.65
	2333.83	4.09998	701.843	1403	2100.77
	2334.58	7.02144	704.376	1396.5	2100.79
	2335.34	0.78872	701.751	1401.17	2098.68
	2336.1	6.17849	706.666	1407.63	2105.1
	2336.85	2.2085	704.834	1406.05	2105.91
	2337.61	4.4095	705.78	1395.98	2095
	2338.36	2.3936	704.345	1405.12	2093.42
	2339.12	4.90283	697.355	1406.21	2100.1
	2339.87	4.63529	707.824	1394.35	2101.72
	2340.63	5.34447	702.818	1406.62	2104.4
	2341.38	4.09954	706.938	1398.78	2096.96
	2342.14	3.47167	707.884	1403.01	2101.24
	2342.89	5.41493	702.878	1401.42	2097.79
	2343.65	4.16985	701.84	1398.95	2102.08
	2344.4	0.45599	697.627	1402.72	2098.36
	2345.15	-0.17208	705.715	1408.74	2097.84
	2345.91	2.23366	704.28	1397.77	2099.99
	2346.66	3.40507	702.844	1400.21	2098.68
	2347.41	6.63352	687.521	1401.75	2098.96
	2348.17	6.10788	703.148	1393.02	2100.58
	2348.92	2.03351	696.554	1405.28	2107
	2349.67	4.23335	697.5	1401.47	2100.08
	2350.43	5.6615	713.92	1390.5	2099.56
	2351.18	1.22704	702.961	1402.77	2098.25
	2351.93	4.30062	711.446	1405.2	2103.86
	2352.68	6.2941	704.058	1395.58	2100.15
	2353.43	6.02501	702.226	1408.29	2105.23
	2354.18	5.19016	702.774	1398.66	2098.85
	2354.93	4.14932	712.448	1403.33	2099.93
	2355.68	3.41701	704.267	1413.37	2105.28
	2356.44	7.67292	704.815	1401.5	2098.9
	2357.19	3.34073	710.125	1410.64	2097.04
	2357.94	6.05357	700.356	1400.12	2101.33
	2358.69	4.03544	697.333	1402.56	2104.28
	2359.44	2.78841	700.659	1403.21	2095.49
	2360.18	4.78111	703.587	1399.83	2101.11
	2360.93	-0.01439	706.516	1401.82	2097.39
	2361.68	3.6238	706.27	1397.56	2102.74
	2362.43	4.38219	703.644	1400.89	2103.56
	2363.18	2.26044	697.049	1397.96	2101.17
	2363.93	5.9498	691.645	1406.21	2100.92
	2364.68	1.61666	698.541	1393	2096.4
	2365.42	1.55173	696.311	1405.27	2099.62
	2366.17	3.02969	708.379	1400.56	2095.1
	2366.92	1.8333	701.043	1396.74	2099.38
	2367.67	1.81954	707.197	1403.64	2095.4
	2368.41	2.62876	707.003	1400.72	2100.74
	2369.16	2.15196	690.54	1399.13	2092.23
	2369.91	2.24093	692.33	1399.78	2105.84
	2370.65	0.83837	699.675	1406.24	2101.85
	2371.4	0.51584	706.623	1400.18	2095.74
	2372.15	5.95258	706.825	1405.3	2099.75
	2372.89	0.58998	698.695	1396.12	2100.03
	2373.64	7.51829	704.849	1409.28	2107.51
	2374.38	0.45852	701.083	1401.88	2094.46
	2375.13	2.55239	702.476	1407.89	2097.94
	2375.87	4.4404	701.884	1407.2	2095.82
	2376.62	2.98586	712.403	1394.89	2100.9
	2377.36	0.7083	694.749	1400.9	2103.85
	2378.11	6.29875	704.871	1400.65	2098.53
	2378.85	1.50122	688.804	1399.51	2098.01
	2379.59	2.77182	708.846	1407.31	2099.89
	2380.34	0.28827	699.921	1398.12	2103.1
	2381.08	1.97029	697.346	1402.79	2103.65
	2381.82	3.75478	702.309	1401.21	2098.6
	2382.57	2.14517	695.765	1399.62	2101.28
	2383.31	2.33535	707.87	1400.71	2100.76
	2384.05	3.65692	701.723	1398.68	2098.37
	2384.8	3.02418	693.591	1397.99	2097.05
	2385.54	3.47141	695.777	1396.85	2093.6
	2386.28	3.04411	703.914	1403.3	2098.94
	2387.02	0.86834	692.211	1399.93	2097.09
	2387.76	2.34368	701.936	1401.92	2100.04
	2388.5	3.76751	701.74	1401.67	2105.38
	2389.25	0.97443	696.783	1392.49	2107.53
	2389.99	2.80966	698.968	1404.75	2100.61
	2390.73	4.5932	693.217	1402.27	2102.22
	2391.47	1.85115	704.131	1392.19	2093.17
	2392.21	3.78885	708.3	1399.09	2101.71
	2392.95	3.46371	699.771	1397.95	2099.06
	2393.69	5.19562	691.242	1403.52	2100.67
	2394.43	4.81897	693.824	1400.14	2103.62
	2395.17	4.8021	703.944	1401.23	2102.56
	2395.91	3.55084	702.558	1400.09	2097.24
	2396.64	3.94528	705.139	1396.72	2107.12
	2397.38	1.15126	702.958	1413	2100.73
	2398.12	5.04254	709.508	1395.33	2103.41
	2398.86	0.55138	709.311	1404.02	2103.42
	2399.6	0.37964	700.782	1401.98	2099.7
	2400.34	5.19613	700.982	1400.39	2107.18
	2401.07	5.53865	702.769	1396.57	2101.59
	2401.81	-1.11287	704.556	1401.69	2098.66
	2402.55	3.60073	707.534	1403.23	2099.21
	2403.29	3.01742	708.131	1404.32	2102.69
	2404.02	5.36497	700.792	1404.52	2094.96
	2404.76	4.98709	698.611	1395.33	2105.64
	2405.5	2.6037	701.191	1399.11	2100.05
	2406.23	2.27712	702.581	1402.88	2099.8

## Sheet: Figure 4c
	G-CuNW
	Raman Shift (cm-1)	OCP	-0.4 V (vs RHE)	-0.6 V (vs RHE)	-0.8 V (vs RHE)
	-20.5661	-3160.02	-4349.25	-3580.95	-4278.32
	-19.225	-3137.49	-4318.56	-3549.41	-4234.62
	-17.8833	-3115.93	-4286.21	-3515.62	-4187.24
	-16.5428	-3095.65	-4255.25	-3482.81	-4140.74
	-15.2026	-3073.11	-4223.5	-3449.51	-4094.76
	-13.8617	-3050.28	-4190.32	-3417.46	-4049.6
	-12.5221	-3027.46	-4154.47	-3380.85	-3998.09
	-11.1827	-3000.2	-4115.85	-3340.22	-3943.44
	-9.84364	-2953.42	-4047.15	-3274.35	-3864.8
	-8.50486	-2810.71	-3839.48	-3084.2	-3646.79
	-7.16635	-2166.41	-2978.03	-2420.35	-2884.17
	-5.82912	-754.259	-1436.73	-1219.36	-1454.23
	-4.49118	-58.2446	-309.281	-645.769	-570.606
	-3.15351	422.48	566.472	-160.757	114.644
	-1.81712	477.045	707.807	381.742	164.759
	-0.48002	188.395	700.345	189.864	66.2856
	0.85581	629.402	1144.66	505.539	905.805
	2.19235	1415	1130.38	587.843	623.442
	3.52762	1036.04	219.832	329.091	72.4893
	4.86261	-64.554	-217.725	-440.729	-383.122
	6.19732	-1477.48	-2206.42	-1498.21	-1648.49
	7.53175	-2527.95	-3492.69	-2726.18	-3077.33
	8.8659	-2663.07	-3626.67	-2846.48	-3240.18
	10.1998	-2663.27	-3616.09	-2829.15	-3216.85
	11.5334	-2648.66	-3590.55	-2800.5	-3175.65
	12.8667	-2630.22	-3563.48	-2770.7	-3133.65
	14.1987	-2611.74	-3535.41	-2738.19	-3090.26
	15.5315	-2592.41	-3504.24	-2707.93	-3046.41
	16.863	-2572.65	-3476.54	-2677.07	-3001.82
	18.1952	-2552.95	-3444.12	-2646.75	-2955.27
	19.5261	-2531.62	-3412.98	-2614.12	-2910.9
	20.8577	-2511.26	-3383.3	-2583.04	-2866.59
	22.1881	-2490.09	-3351.22	-2551.29	-2821.28
	23.5182	-2469.97	-3321.54	-2519.18	-2774.21
	24.848	-2447.76	-3290.04	-2485.55	-2729.26
	26.1775	-2428.4	-3259.14	-2454.65	-2684.25
	27.5068	-2407.18	-3226.14	-2421.44	-2638.03
	28.8358	-2387.76	-3195.25	-2389.97	-2594.33
	30.1645	-2365.41	-3165.11	-2356.88	-2546.62
	31.4919	-2345.86	-3132.91	-2324.1	-2502.34
	32.8201	-2325.48	-3101.28	-2291.07	-2456.42
	34.147	-2302.63	-3070.14	-2258.69	-2409.29
	35.4746	-2280.46	-3036.02	-2225.48	-2362.88
	36.8009	-2257.99	-2999.25	-2188.29	-2312
	38.1279	-2234.02	-2954.49	-2142.37	-2254.8
	39.4537	-2204.13	-2895.19	-2084.35	-2180.21
	40.7792	-2167.02	-2801.95	-1995.95	-2081.8
	42.1044	-2120.22	-2655.23	-1873.55	-1938.08
	43.4294	-2044.34	-2457.01	-1688.41	-1729.08
	44.754	-1947.03	-2160.72	-1436.58	-1443.16
	46.0784	-1819.29	-1820.61	-1109.06	-1082.13
	47.4026	-1653.22	-1366.98	-727.28	-642.346
	48.7264	-1475.57	-904.818	-287.326	-115.834
	50.049	-1287.72	-401.167	160.951	394.592
	51.3723	-1090.08	59.6384	643.767	938.928
	52.6943	-933.362	510.922	1045.97	1432
	54.017	-807.221	839.009	1372.64	1800.82
	55.3385	-713.653	1070.32	1619.81	2082.69
	56.6597	-668.871	1213.12	1762.36	2217.91
	57.9807	-624.998	1251.02	1840.81	2308.12
	59.3023	-602.161	1268.89	1827.91	2339.04
	60.6227	-586.782	1246.08	1836.11	2333.72
	61.9428	-573.742	1248.48	1805.35	2357.24
	63.2616	-572.748	1204.82	1773.16	2309.79
	64.5812	-564.975	1159.65	1728.86	2269.78
	65.9005	-566.982	1093.76	1713.24	2241.04
	67.2195	-562.15	1068.23	1666.63	2211.6
	68.5372	-547.493	1010.16	1637.44	2184.59
	69.8557	-529.815	965.446	1606.64	2166.92
	71.1729	-510.581	927.314	1572.63	2137.16
	72.4898	-497.59	944.884	1562.94	2147
	73.8074	-460.605	919.035	1555.26	2143.04
	75.1238	-448.073	900.061	1519.31	2122.05
	76.4399	-414.196	868.039	1520.61	2138.77
	77.7558	-390.851	832.847	1506.6	2107.18
	79.0713	-356.305	794.005	1475.81	2106.22
	80.3866	-329.134	773.95	1462.75	2093.72
	81.7007	-296.191	754.633	1436.79	2093.73
	83.0154	-249.256	745.496	1437.47	2087.97
	84.3299	-193.456	736.928	1404.43	2069.55
	85.6431	-151.131	710.688	1408.55	2079.7
	86.957	-99.85	706.71	1408.02	2074.41
	88.2697	-63.3966	683.429	1401.11	2079.58
	89.5821	-36.9454	678.072	1396.85	2083.38
	90.8952	-14.091	690.184	1391.2	2079.01
	92.207	-10.6502	662.569	1378.21	2099.94
	93.5186	6.99351	665.823	1398.11	2099.19
	94.8299	14.1843	657.852	1395.08	2102.77
	96.141	15.9587	646.615	1387.09	2107.89
	97.4517	9.38462	659.822	1399.87	2117.86
	98.7613	7.07601	666.139	1404.93	2134.71
	100.071	16.2794	695.789	1400.77	2135.95
	101.381	6.83632	689.184	1386.65	2129.59
	102.69	11.7311	701.518	1396.99	2149.57
	104	3.93314	710.809	1398.85	2137.03
	105.308	11.1183	716.507	1389.59	2144.09
	106.616	13.2103	712.275	1395.54	2130.57
	107.923	18.3804	727.654	1381.46	2125.76
	109.231	11.8955	697.864	1388.14	2120.42
	110.538	23.6732	703.065	1388.31	2104.41
	111.844	7.03286	704.518	1381.82	2091.89
	113.151	16.0969	711.238	1370.14	2106.16
	114.457	15.4605	696.281	1386.33	2095.5
	115.763	14.8954	713.053	1371.61	2084.24
	117.068	30.8506	711.861	1374.52	2095.74
	118.373	26.4251	719.029	1381.8	2087.36
	119.678	18.1973	729.743	1379.75	2100.98
	120.983	17.2643	724.476	1373.64	2100.44
	122.286	15.1977	722.45	1394.19	2115.41
	123.59	6.66517	711.885	1386.43	2111.55
	124.893	14.6685	706.303	1395.51	2100.77
	126.197	11.0993	715.114	1408.68	2107.92
	127.499	4.14129	702.619	1402.59	2095
	128.801	6.94926	708.994	1416.6	2085.56
	130.103	-7.55591	714.421	1414.12	2098.58
	131.405	2.22535	718.374	1423.25	2080.61
	132.706	-1.977	698.31	1411.78	2082.35
	134.006	3.20832	715.246	1409.94	2090.14
	135.307	3.36219	699.684	1413.36	2091.11
	136.607	13.2044	689.863	1410.63	2086.59
	137.907	34.3204	703.052	1406.35	2092.92
	139.207	51.6827	691.604	1404.8	2095.41
	140.506	60.8428	700.857	1408.57	2104.71
	141.804	80.9761	685.272	1396.86	2097.02
	143.103	87.1262	698.929	1387.64	2099.23
	144.401	99.2877	680.463	1389.22	2110.4
	145.699	114.68	683.664	1397.96	2110.63
	146.995	114.202	677.456	1398.71	2102.02
	148.293	112.452	688.802	1383.13	2109.56
	149.59	98.3721	683.844	1393.12	2111.8
	150.886	113.149	675.519	1387.58	2113.6
	152.182	98.7647	686.473	1400.82	2124.62
	153.478	88.7318	693.485	1388.91	2124.2
	154.773	74.1116	687.165	1399.62	2127.01
	156.067	72.1182	695.705	1404.05	2125.89
	157.362	41.1827	671.258	1402.48	2132.03
	158.656	36.7052	689.861	1404.83	2126.23
	159.95	36.1344	673.175	1398.39	2127.43
	161.244	23.3846	684.581	1396.07	2114.62
	162.537	20.3298	689.657	1384.59	2110.18
	163.83	16.1456	671.142	1396.17	2112.57
	165.122	14.9599	677.832	1400.42	2106.67
	166.415	5.6604	677.722	1401.21	2099.58
	167.706	8.60539	685.558	1397.76	2096.4
	168.998	12.5258	685.529	1392.91	2101.93
	170.289	3.59689	690.972	1403.74	2093.55
	171.58	7.81428	698.321	1409.75	2100.1
	172.87	8.19616	688.352	1406.1	2097
	174.16	8.05014	686.38	1396.55	2100.98
	175.45	6.54919	683.16	1399.7	2096.42
	176.74	7.00099	677.446	1399.61	2086.83
	178.028	8.34633	681.887	1404.16	2109.92
	179.317	4.88549	676.264	1400.44	2102.96
	180.606	20.5913	687.036	1397.38	2108.73
	181.893	12.0088	680.541	1401.63	2113.71
	183.181	14.9255	687.467	1400.41	2116.05
	184.469	22.5075	671.29	1397.06	2113.27
	185.755	20.0835	681.472	1390.88	2113.12
	187.042	24.0535	677.462	1391.14	2127.91
	188.328	21.5757	688.792	1410.02	2130.16
	189.614	13.8354	689.668	1400.66	2130.11
	190.9	14.2882	691.214	1401.35	2117.71
	192.185	6.77246	686.525	1393.69	2120.75
	193.47	7.2242	687.108	1404.73	2113.47
	194.754	7.37293	688.258	1408.15	2119.66
	196.039	4.81685	692.768	1398.95	2105.97
	197.322	-1.7256	689.887	1395.17	2109.87
	198.607	6.5418	681.066	1400.7	2118.96
	199.889	0.67487	698.125	1400.01	2106.98
	201.172	4.42922	713.936	1403.32	2112.23
	202.454	0.44054	719.198	1403.3	2101.09
	203.737	0.20988	713.239	1401.95	2090.38
	205.018	-2.05097	710.653	1404.88	2102.54
	206.3	3.05435	721.821	1411.81	2101.56
	207.581	1.54435	717.072	1401.51	2099.98
	208.862	-0.70132	722.773	1412.5	2102.07
	210.142	2.15263	733.742	1403.59	2094.34
	211.423	5.00789	726.4	1417.54	2105.47
	212.702	-2.21184	735.93	1423.42	2100.13
	213.981	3.19649	733.952	1420.43	2104
	215.261	4.39659	731.401	1415.96	2099.77
	216.539	2.43731	736.229	1417.93	2094.25
	217.818	5.28842	726.673	1419.3	2104.53
	219.096	5.88397	728.526	1420.44	2104.47
	220.373	11.9665	727.885	1416.93	2100.91
	221.651	4.59307	731.27	1415.86	2094.88
	222.927	6.91435	730.432	1423.13	2096.69
	224.204	11.7927	737.458	1423.31	2105.17
	225.481	4.04204	734.417	1424.97	2112.62
	226.756	13.0521	738.561	1425.22	2099.07
	228.031	13.1916	732.636	1422.88	2098.66
	229.307	8.37111	736.59	1418.7	2092.79
	230.582	4.90145	734.787	1422.94	2099.21
	231.857	8.72287	730.681	1417.12	2089.47
	233.131	11.1156	719.958	1418.55	2099.33
	234.405	9.67415	726.877	1418.42	2094.75
	235.678	6.57844	720.658	1417.56	2084.55
	236.952	6.48913	722.493	1413.14	2087.23
	238.224	8.72785	710.803	1420.48	2094.77
	239.497	1.34607	718.485	1421.01	2093.26
	240.768	6.66584	708.327	1415.63	2089.53
	242.041	2.13964	711.979	1422.22	2091.27
	243.312	4.30131	717.161	1409.08	2094.19
	244.583	4.5081	716.013	1404.28	2092.76
	245.854	4.41371	710.511	1413.98	2104.14
	247.125	6.1247	706.477	1413.99	2102.45
	248.394	1.66778	704.93	1410.37	2098.45
	249.664	0.89551	710.96	1414.96	2104.61
	250.934	-0.7041	703.469	1405.35	2101.99
	252.203	-0.72568	707.484	1410.34	2103.46
	253.471	2.10702	716.768	1400.76	2108.94
	254.74	0.95704	717.809	1412.1	2108.87
	256.007	4.91632	715.428	1404.81	2114.28
	257.276	-1.87236	721.792	1412.75	2110.33
	258.543	6.22034	715.594	1407.97	2117.56
	259.81	3.63853	719.752	1411.5	2111.04
	261.076	2.63475	721.991	1415.65	2107.09
	262.343	5.6146	729.12	1410.92	2114.4
	263.609	12.9537	725.702	1411.01	2123.51
	264.875	10.3233	731.68	1408.35	2129.55
	266.14	12.2689	735.74	1423.29	2126.53
	267.405	11.5828	736.826	1420.49	2134.01
	268.67	10.446	739.543	1429.74	2136.12
	269.933	11.8642	745.615	1427.82	2138.23
	271.197	19.4461	755.81	1437.59	2140.59
	272.461	8.23606	747.308	1436.93	2140.13
	273.724	12.2094	759.036	1443.29	2143.35
	274.987	16.9343	759.449	1447.95	2148.86
	276.25	14.7433	758.904	1440.93	2152.25
	277.512	16.1603	760.179	1439.46	2157.17
	278.774	10.9621	758.578	1439.16	2150.31
	280.035	14.8587	753.332	1443.82	2149.43
	281.297	10.9379	758.634	1442.27	2152.3
	282.557	10.5494	762.018	1449.67	2148
	283.818	16.1749	750.06	1441.54	2148.99
	285.078	9.32127	755.36	1451.3	2141.02
	286.337	14.0436	753.661	1446.42	2148.24
	287.598	5.08565	751.003	1443.91	2141.46
	288.857	9.50699	750.07	1429.79	2148.6
	290.116	8.59095	742.904	1435.11	2134.48
	291.374	6.99834	747.436	1439.62	2135.05
	292.631	3.22474	737.872	1435.77	2136.04
	293.889	9.07352	737.321	1437.62	2130.03
	295.147	6.87889	735.715	1436.65	2134.86
	296.404	3.63101	731.52	1420.46	2123.81
	297.661	9.17844	730.009	1428.07	2125.4
	298.917	4.84039	729.648	1424.6	2119.13
	300.173	-1.1143	719.219	1420.6	2121.82
	301.429	5.40927	723.364	1417.86	2116.07
	302.684	8.47496	719.167	1430.28	2118.08
	303.939	3.57254	716.408	1415.56	2116.42
	305.194	2.6541	717.867	1414.08	2117.15
	306.449	7.14781	706.286	1417.69	2099.36
	307.703	6.60505	713.211	1414.51	2110.84
	308.956	4.85937	707.381	1410.44	2111.23
	310.21	2.21175	710.374	1410.35	2108.46
	311.462	3.99888	702.242	1400.37	2111.41
	312.715	3.60605	707.726	1407.38	2111.2
	313.968	9.22703	692.883	1414.55	2110.39
	315.22	2.67016	707.572	1408.77	2108.81
	316.471	5.96042	702.507	1413.72	2110.05
	317.723	3.91365	707.697	1405.57	2107.7
	318.974	2.91915	712.144	1411.63	2105.27
	320.224	0.87203	701.248	1408.36	2109.07
	321.474	4.98903	707.611	1402.07	2110.05
	322.725	9.25626	710.907	1410.56	2102.33
	323.974	9.6144	704.325	1411.44	2099.3
	325.223	9.59667	707.906	1411.37	2115.9
	326.472	7.02325	715.708	1416.2	2112.61
	327.721	9.63635	705.29	1402.4	2113.76
	328.969	5.40891	713.856	1409.38	2109.23
	330.217	8.62321	714.944	1419.53	2108.96
	331.464	14.6188	714.689	1405.36	2113.65
	332.712	11.8194	725.845	1421.21	2118.34
	333.958	12.3272	722.233	1417.32	2111.5
	335.205	12.6848	730.799	1421.85	2131.63
	336.451	11.9146	735.432	1424.76	2122.75
	337.697	12.7232	733.738	1430.25	2130.68
	338.942	9.1716	741.919	1424.07	2126.91
	340.187	14.7907	745.114	1430.67	2140.56
	341.433	9.58544	752.144	1438.9	2142.6
	342.677	10.3935	759.078	1441.14	2153
	343.921	12.9305	770.806	1444.64	2148.89
	345.164	18.925	777.93	1454.57	2155.88
	346.408	14.6214	786.877	1463.54	2169.78
	347.652	14.903	785.468	1456.17	2175.74
	348.894	12.1025	794.317	1473.34	2173.09
	350.137	21.1038	808.825	1471.96	2187.42
	351.379	19.9568	816.139	1474.35	2189.62
	352.621	16.104	815.688	1480.06	2196.61
	353.862	27.6607	813.798	1486.88	2198.3
	355.103	17.9442	818.044	1489.57	2213.49
	356.344	20.4052	825.55	1489.81	2217.74
	357.585	22.1896	828.261	1500.77	2225.75
	358.824	27.5068	828.958	1499.17	2223.18
	360.064	21.774	823.902	1502.96	2234.43
	361.304	24.1596	824.12	1500.47	2237.32
	362.542	25.1919	818.488	1503.81	2240.98
	363.782	29.0809	821.965	1505.02	2234.82
	365.02	25.6028	808.661	1505.11	2233.69
	366.258	30.0176	804.755	1512.74	2239.05
	367.495	32.0269	807.463	1505.67	2241.77
	368.733	30.1272	795.501	1504.13	2237.23
	369.97	35.3687	791.21	1509.92	2233.8
	371.207	37.002	792.768	1493.31	2228.58
	372.443	37.1318	793.174	1491.11	2217.13
	373.679	35.1564	777.759	1484.92	2219.67
	374.915	35.8123	773.467	1487.23	2219.06
	376.15	38.1217	761.695	1481.33	2221.94
	377.385	38.101	758.841	1470.41	2202.29
	378.62	40.1096	762.889	1478.63	2201.94
	379.854	46.4777	751.98	1465.42	2195
	381.088	46.156	744.617	1462.33	2192.17
	382.322	45.1576	744.83	1459.76	2189.08
	383.555	49.1955	743.124	1453.86	2180.01
	384.788	41.2062	736.624	1454.77	2171.72
	386.02	50.2802	731.466	1450.13	2172.47
	387.253	53.9422	730.526	1444.08	2163.31
	388.485	52.5673	735.531	1432.56	2153.14
	389.717	50.3659	732.77	1437.09	2143.56
	390.948	57.4101	725.213	1431.71	2148.06
	392.179	55.133	723.793	1430.25	2144.2
	393.409	55.1111	719.88	1419.84	2143.25
	394.64	52.383	729.294	1422	2130.51
	395.87	52.8121	716.751	1414.55	2131.6
	397.1	51.7375	716.768	1413.38	2131.32
	398.329	61.8634	712.662	1415.39	2131.73
	399.558	50.2647	715.938	1410.16	2131.11
	400.787	66.2537	712.503	1415.57	2121.53
	402.015	66.607	717.984	1417.8	2119.55
	403.242	56.8877	708.691	1407.84	2116.11
	404.47	55.8878	712.339	1407.85	2121.64
	405.698	61.4279	709.755	1403.21	2118.37
	406.925	61.4051	713.403	1404.99	2118.27
	408.15	64.1636	711.105	1406.19	2116.37
	409.377	54.8195	715.424	1411.9	2117.38
	410.603	58.1792	711.305	1406.96	2123.7
	411.828	58.6071	715.911	1406.01	2115.08
	413.054	69.7843	715.339	1408.24	2120.54
	414.278	54.8776	703.165	1411.58	2120.36
	415.504	54.7039	712.565	1411.59	2114.73
	416.728	58.5143	709.691	1406.8	2125.39
	417.952	61.0466	707.009	1402.08	2127.44
	419.175	59.5948	707.012	1409.19	2127.52
	420.399	62.9539	713.151	1414.67	2128.97
	421.621	62.5543	709.702	1412.69	2128.97
	422.844	62.7562	711.047	1414.18	2130.24
	424.066	62.4317	707.501	1415.59	2133.57
	425.288	54.0638	707.503	1412.28	2125.28
	426.51	56.8214	703.478	1412.73	2131.68
	427.731	56.5717	704.727	1409.78	2131.42
	428.951	56.9987	706.359	1407.72	2138.24
	430.172	61.1089	705.785	1406.99	2130.73
	431.392	57.5515	710.868	1411.07	2127.31
	432.612	57.828	704.637	1408.64	2129.61
	433.832	57.2021	702.625	1410.2	2129.94
	435.05	60.4098	712.693	1410.95	2121.57
	436.27	57.1532	705.887	1401.43	2124.98
	437.488	54.4975	695.532	1408.24	2113.79
	438.707	55.2246	693.327	1405.36	2112.76
	439.924	54.1474	698.601	1394.06	2116.42
	441.142	58.2567	693.712	1394.88	2106.26
	442.359	56.8034	699.465	1396.52	2103.78
	443.576	54.0723	700.999	1402.29	2112.31
	444.792	59.8353	696.109	1398.6	2105.72
	446.009	53.947	697.931	1394.45	2102.99
	447.224	56.3272	691.602	1394.96	2097.86
	448.44	53.4453	687.095	1392.96	2101.18
	449.655	53.871	697.067	1396.65	2106.55
	450.87	54.5972	697.929	1395.75	2105.85
	452.084	54.3463	694.381	1395.38	2098.68
	453.298	54.3956	691.311	1400.25	2098.61
	454.512	59.1058	691.79	1399.87	2099.82
	455.726	53.2166	699.076	1399.93	2100.87
	456.939	46.2001	695.239	1390.46	2100.38
	458.152	56.9987	689.101	1394.22	2099.72
	459.364	58.4009	693.702	1396.73	2099.99
	460.577	54.8417	693.892	1398.12	2103
	461.788	57.5217	695.616	1399.89	2102
	462.999	60.9532	691.011	1391.97	2100.99
	464.211	62.9566	694.941	1399.43	2092.99
	465.422	55.6387	697.911	1391.8	2103.51
	466.633	62.3022	689.087	1394.82	2099.94
	467.843	61.5994	694.55	1392.08	2105.59
	469.052	62.0987	689.274	1403.52	2101.17
	470.262	65.2292	694.832	1399.15	2097.18
	471.471	60.3918	689.556	1392.34	2103.17
	472.68	58.1096	693.388	1397.06	2094.83
	473.889	57.1808	690.892	1403.77	2107.22
	475.097	63.5432	692.998	1397.55	2103.82
	476.304	57.8033	693.187	1391.33	2094.79
	477.512	65.8191	692.895	1397.53	2101.9
	478.719	63.6119	685.892	1401.51	2098.5
	479.926	67.644	691.642	1388.56	2103.98
	481.133	70.1723	692.852	1395.49	2097.94
	482.338	63.7555	691.102	1403.32	2108.28
	483.544	71.9966	695.201	1397.02	2105.48
	484.749	71.6682	691.916	1397.3	2108.91
	485.955	70.363	693.809	1398.1	2099.62
	487.16	75.0707	689.47	1396.39	2108.17
	488.364	75.5691	697.595	1403.47	2105.2
	489.568	71.6323	698.912	1403.31	2107.78
	490.772	80.1738	690.257	1396.27	2100.88
	491.976	78.1914	696.177	1398.62	2106.18
	493.178	76.8853	695.576	1401.05	2109.27
	494.382	77.9095	697.756	1398.45	2108.18
	495.584	78.633	698.305	1400.65	2109.21
	496.786	82.8892	691.375	1397.45	2106.67
	497.988	80.1547	688.185	1395.22	2106.34
	499.189	85.7638	699.186	1398.24	2110.45
	500.39	85.5099	693.885	1398.44	2110.55
	501.591	86.684	693.475	1393.25	2105.01
	502.792	92.4434	681.079	1394.86	2106.39
	503.992	88.7312	689.299	1405.34	2106.66
	505.192	92.8366	688.792	1403.11	2108.64
	506.391	92.6574	689.436	1395.99	2109.33
	507.59	98.7921	694.682	1405.07	2109.17
	508.79	96.508	695.806	1400.62	2110.21
	509.988	102.342	700.668	1407.55	2111.07
	511.186	102.388	697.476	1400.21	2116.98
	512.384	109.199	699.366	1407.51	2110.41
	513.582	99.9239	702.118	1403.06	2114.86
	514.779	101.097	701.515	1402.08	2117.09
	515.975	104.525	708.582	1405.24	2119.58
	517.172	109.231	703.28	1404.63	2117.88
	518.368	111.607	704.497	1408.9	2120.11
	519.564	112.931	706.291	1413.24	2118.24
	520.759	111.548	706.549	1415.36	2125.85
	521.955	109.263	711.41	1411.2	2120.74
	523.149	110.209	713.682	1410.89	2124.76
	524.344	112.961	709.625	1413.97	2126.05
	525.538	114.81	705.856	1413.81	2125.46
	526.732	117.561	712.826	1414.82	2129.82
	527.925	114.975	703.783	1413.39	2124.11
	529.119	114.945	716.314	1413.37	2133
	530.312	113.185	718.297	1412.98	2130.19
	531.505	117.59	713.473	1405.64	2129.77
	532.697	113.199	710.662	1415.45	2129.52
	533.889	108.433	706.795	1413.95	2123.46
	535.08	111.559	713.189	1413.64	2127.31
	536.271	114.159	713.733	1413.47	2119.21
	537.462	114.354	711.017	1411	2133.13
	538.653	113.195	710.89	1412.54	2123.41
	539.843	106.549	703.188	1414.88	2129.05
	541.033	106.368	704.69	1410.2	2121.45
	542.222	112.35	705.33	1408.7	2130.34
	543.411	102.622	698.394	1410.82	2130.6
	544.601	109.732	703.54	1414.71	2123.09
	545.789	107.821	702.166	1410.11	2124.38
	546.977	103.204	705.201	1409.12	2118.58
	548.165	104.075	696.443	1406.73	2115.85
	549.353	102.916	698.52	1401.61	2118.16
	550.539	110.1	698.295	1402.99	2119.62
	551.727	100.221	702.865	1405.99	2120.73
	552.913	108.834	694.874	1408.18	2117.49
	554.099	102.262	694.265	1401.95	2120.14
	555.285	104.184	691.93	1404.29	2120.65
	556.471	100.544	692.184	1401.97	2114.51
	557.656	97.43	692.822	1403.06	2109.82
	558.841	97.9239	697.103	1410.5	2118.7
	560.026	91.2768	698.507	1402.04	2116.65
	561.21	99.9638	693.583	1405.49	2111.11
	562.394	108.877	692.015	1404.87	2115.63
	563.578	101.778	694.761	1403.59	2113.59
	564.761	103.399	692.712	1401.27	2112.48
	565.944	95.6994	686.158	1404.72	2121.78
	567.127	106.566	689.191	1409.72	2117.86
	568.308	108.939	696.827	1403.78	2116.49
	569.491	100.637	691.23	1403.23	2114.27
	570.672	109.173	694.743	1401.14	2114.1
	571.853	109.666	688.379	1401.03	2115.56
	573.035	107.153	689.877	1401.3	2113.08
	574.215	106.518	688.691	1399.94	2119.4
	575.395	107.086	689.901	1404.72	2113.34
	576.576	106.151	688.619	1402.77	2114.53
	577.756	113.635	688.87	1402	2108.38
	578.935	105.934	685.382	1407.52	2112.14
	580.113	112.665	695.892	1402.68	2113.59
	581.292	116.992	687.13	1404.06	2116.06
	582.471	120.641	694.189	1405.43	2109.49
	583.649	123.163	694.152	1405.55	2110.77
	584.826	122.002	695.265	1405.59	2111.11
	586.004	117.006	691.201	1407.15	2115.8
	587.181	119.829	689.534	1400.11	2111.73
	588.358	123.102	682.688	1403.72	2110.12
	589.534	121.264	692.143	1397.43	2112.95
	590.709	125.213	695.94	1402.15	2106.13
	591.885	127.134	684.971	1400.21	2112.38
	593.061	126.648	686.755	1400.35	2108.64
	594.236	127.14	688.155	1405.07	2108.57
	595.41	132.292	690.801	1399.96	2110.63
	596.585	128.123	689.516	1395.73	2113.46
	597.759	135.004	686.313	1404.07	2116.29
	598.933	135.495	683.973	1404.36	2112.12
	600.107	138.993	687.098	1404.27	2104.28
	601.279	143.619	695.496	1401.3	2112.74
	602.452	145.238	689.896	1404.17	2111.99
	603.625	137.686	690.815	1397.87	2116.35
	604.797	139.004	687.803	1395.94	2117.9
	605.968	145.658	692.557	1399.55	2110.74
	607.14	149.983	687.531	1397.02	2105.89
	608.311	147.993	689.313	1404.33	2114.69
	609.482	154.723	689.848	1401.13	2114.71
	610.653	148.148	689.712	1408.14	2111.39
	611.822	153.9	691.589	1399.7	2113.45
	612.992	151.985	693.37	1402.13	2113.55
	614.161	160.369	688.918	1404.18	2113.47
	615.331	160.784	691.274	1400.84	2113.14
	616.499	152.479	692.384	1401.2	2111.02
	617.668	156.878	692.342	1401.77	2110.6
	618.836	151.655	688.561	1389.26	2109.25
	620.004	148.312	690.437	1401	2113.44
	621.171	149.328	693.176	1398.03	2110.63
	622.339	152.599	690.066	1403.56	2109.19
	623.506	154.217	690.599	1405.84	2109.12
	624.672	144.784	687.68	1392.96	2109.21
	625.838	154.068	694.062	1392.87	2111.19
	627.004	152.228	691.047	1401.21	2107.87
	628.17	154.672	691.1	1400.6	2104.04
	629.335	154.41	691.057	1400.14	2107.72
	630.5	153.997	687.754	1395.25	2103.97
	631.665	144.113	696.629	1402.7	2106.71
	632.828	148.21	683.161	1404.01	2110.91
	633.993	152.082	687.145	1396.97	2112.71
	635.156	146.332	690.745	1397.91	2108.11
	636.32	143.739	693.482	1401.45	2109.06
	637.482	142.349	692.767	1397.29	2104.37
	638.645	133.592	686.682	1393.21	2109.84
	639.807	141.297	690.473	1401.47	2110.96
	640.969	137.05	685.251	1395.69	2109.26
	642.131	129.27	684.727	1400.03	2112.51
	643.292	129.383	691.203	1395.87	2108.51
	644.453	120.324	690.774	1396.96	2109.97
	645.613	121.264	687.565	1397.17	2113.56
	646.774	116.19	688.575	1399.59	2107.42
	647.934	110.138	689.776	1398.76	2111.02
	649.094	110.551	685.799	1397.33	2110.17
	650.253	99.0122	694	1396.06	2113
	651.412	98.5983	692.42	1396.85	2110.95
	652.571	89.2391	691.032	1399.79	2105.84
	653.729	82.1347	687.726	1396.15	2112.08
	654.887	76.8345	694.296	1393.91	2108.84
	656.045	70.106	692.236	1400.84	2110.73
	657.202	65.0312	689.121	1399.49	2103.82
	658.36	58.077	694.636	1397.33	2105.28
	659.516	57.6625	688.453	1398.05	2099.91
	660.672	53.4894	693.583	1396.48	2104.01
	661.828	46.7605	693.153	1398.3	2108.97
	662.984	41.159	689.942	1395.03	2105.13
	664.14	39.0905	691.812	1393.83	2107.53
	665.295	36.3454	696.75	1401.42	2103.52
	666.449	34.1264	689.991	1394.23	2108.91
	667.604	31.0054	688.026	1390.51	2108.83
	668.759	28.5606	686.403	1398.85	2106.19
	669.912	26.567	688.567	1396.83	2106.28
	671.065	22.0172	693.8	1392.82	2107.99
	672.219	17.2421	690.402	1399.15	2103.22
	673.372	25.9223	688.827	1396.91	2107.4
	674.524	19.4932	695.785	1398.67	2099.47
	675.676	17.5744	693.154	1391.7	2101.27
	676.828	17.1588	694.359	1400.55	2107.16
	677.979	13.0597	690.098	1400.89	2106.23
	679.131	11.6668	690.536	1394.88	2110.33
	680.282	12.9799	696.151	1401.29	2108.63
	681.432	13.3157	692.273	1400.9	2112.22
	682.583	16.1321	691.176	1397.92	2101.89
	683.732	13.3857	692.38	1396.05	2111.37
	684.882	11.767	689.269	1393.15	2109.75
	686.031	11.1253	691.911	1398.37	2107.54
	687.18	15.6701	681.8	1398.87	2104.64
	688.329	10.2926	692.976	1401.95	2100.37
	689.477	3.71227	689.96	1398.38	2108.32
	690.625	9.68525	698.451	1398.2	2104.56
	691.773	4.9089	692.271	1397.22	2104.31
	692.92	7.42378	694.049	1396.09	2100.99
	694.067	7.30786	694.964	1397.39	2109.27
	695.213	14.2577	698.085	1399.07	2111.06
	696.36	2.49032	685.768	1396.83	2099.97
	697.506	10.4173	689.559	1398.58	2101.76
	698.652	4.96385	693.542	1397.59	2106.8
	699.798	2.89309	689.375	1403.26	2104.93
	700.942	5.78328	692.207	1397.77	2108.86
	702.087	3.78757	691.971	1401.95	2106.55
	703.232	5.55031	691.735	1394.98	2100.58
	704.375	7.16244	692.84	1399.69	2108.18
	705.519	4.18916	691.07	1398.92	2104.17
	706.662	5.19987	692.367	1396.46	2107.76
	707.806	3.50457	697.021	1396.06	2107.76
	708.948	5.56734	694.003	1401.88	2104.43
	710.091	2.29318	694.149	1395.12	2102.55
	711.233	-1.88304	695.35	1398.79	2100.85
	712.375	-0.19607	689.743	1399.58	2105.12
	713.516	7.0532	692.478	1405.32	2108.11
	714.657	4.07938	686.2	1402.19	2106.31
	715.799	2.38355	690.757	1400.39	2103.75
	716.939	1.89021	700.107	1399.25	2105.55
	718.08	0.34442	694.883	1406.32	2107.17
	719.219	-0.82577	690.714	1401.71	2101.79
	720.358	2.21374	688.558	1400.58	2106.83
	721.498	4.50147	702.606	1400.77	2108.54
	722.636	0.54984	698.82	1402.96	2107.85
	723.776	2.68714	701.938	1406.63	2110.67
	724.914	4.37317	702.178	1406.75	2118.01
	726.052	-0.33026	697.145	1405.76	2110.16
	727.189	4.66313	697.865	1405.29	2105.46
	728.327	2.74087	701.078	1410.59	2110.75
	729.464	1.34473	701.51	1408.49	2109.04
	730.6	-0.50265	693.887	1408.24	2109.3
	731.737	0.65689	700.648	1402.29	2110.24
	732.872	5.19886	694.463	1407.74	2108.79
	734.009	-0.40701	692.69	1405.93	2105.54
	735.144	1.05289	696.285	1404.2	2111
	736.279	-2.67401	688.662	1406.02	2109.81
	737.414	-5.49889	694.846	1401.78	2109.72
	738.547	0.17018	689.812	1396.65	2101.95
	739.682	0.42715	691.873	1406.16	2108.69
	740.816	1.05991	687.318	1397.55	2107.32
	741.949	3.79718	688.419	1407.5	2108.69
	743.082	-5.34243	692.781	1398.45	2108.94
	744.215	-5.53666	693.787	1402.49	2103.05
	745.348	-4.60359	688.848	1400.69	2104.67
	746.479	3.69588	690.045	1394.22	2106.71
	747.611	-2.06129	686.352	1395.6	2099.8
	748.743	-5.41307	687.453	1401.19	2107.39
	749.874	2.20994	692.965	1403.15	2104.91
	751.005	-1.51797	689.942	1402.68	2104.65
	752.135	3.0979	692.29	1400.28	2106.78
	753.265	-2.81003	691.089	1401.28	2103.62
	754.396	1.27977	688.354	1401.62	2108.14
	755.525	-0.2686	693.29	1400.11	2100.8
	756.654	-0.85039	690.747	1402.74	2104.64
	757.783	-3.49502	694.148	1403.52	2102.58
	758.912	-5.53839	690.358	1395.73	2103.43
	760.04	-4.27446	690.02	1406.34	2105.48
	761.168	1.04864	689.297	1401.58	2103.94
	762.296	-0.84452	689.151	1404.06	2100.52
	763.423	-2.66264	692.839	1407.36	2102.99
	764.55	-3.87949	687.418	1407.32	2102.99
	765.676	0.01503	697.818	1404.56	2110.32
	766.803	-2.02872	692.302	1398.17	2105.71
	767.93	-4.44841	691.1	1399.24	2108.69
	769.055	-3.78632	686.637	1402.76	2109.2
	770.18	-7.0331	689.27	1398.88	2108.25
	771.306	-9.82876	688.451	1404.83	2105.86
	772.43	-8.49026	688.591	1396.23	2101.84
	773.555	-7.97867	690.073	1401	2102.09
	774.679	-3.03204	692.322	1399.04	2106.7
	775.802	-6.20404	691.406	1402.93	2103.36
	776.926	-10.5786	691.737	1399.49	2104.64
	778.049	-2.32483	687.274	1403.45	2104.54
	779.172	-5.27127	692.303	1408.07	2106.5
	780.295	-10.022	694.647	1400.13	2109.57
	781.417	-7.70672	689.704	1403.79	2100.34
	782.539	0.62204	690.13	1409.08	2106.14
	783.661	-1.49779	693.912	1403.79	2099.48
	784.781	-7.07571	689.16	1403.76	2109.46
	785.902	-3.85854	690.354	1400.32	2102.19
	787.023	-7.85797	690.108	1409.09	2103.04
	788.143	-6.14437	690.438	1404.76	2104.23
	789.263	-9.84317	688.371	1401.7	2108.49
	790.383	-7.60356	693.303	1405.95	2110.36
	791.502	-11.0018	689.317	1397.56	2106
	792.621	-3.65069	690.318	1409.87	2106.59
	793.739	-4.56856	689.975	1404.21	2103.17
	794.858	-7.44066	692.031	1408.91	2104.44
	795.977	-2.64549	687.661	1404.36	2108.96
	797.094	-1.30837	699.208	1406.99	2105.28
	798.211	-4.18074	691.291	1409.39	2109.11
	799.328	-2.46787	694.688	1409.13	2109.7
	800.445	-11.4291	692.907	1410.28	2108.07
	801.562	-3.17651	695.441	1407.28	2101.66
	802.678	-4.99667	695.289	1414.71	2106.43
	803.794	-3.81028	690.919	1407.51	2104.37
	804.91	-7.13394	695.946	1408.5	2106.59
	806.025	-11.0592	691.862	1403.44	2106.41
	807.139	-10.7749	692.286	1410.5	2103.75
	808.254	-5.22882	691.655	1400.92	2109.89
	809.368	-5.997	693.325	1410.87	2103.73
	810.482	-9.69687	691.734	1402.18	2101.67
	811.595	-10.4653	690.431	1403.03	2104.05
	812.709	-7.09931	688.074	1406.24	2101.48
	813.821	-6.96581	693.962	1400.36	2107.71
	814.935	-7.50869	692.851	1405.65	2106.67
	816.047	-9.40484	686.849	1398.95	2100
	817.159	-8.82045	687.176	1406.6	2103.07
	818.27	-8.31124	692.584	1408.41	2105.96
	819.382	-6.74965	692.719	1403.94	2106.46
	820.492	-8.49579	692.086	1400.57	2102.86
	821.604	-7.91153	693.084	1405.26	2105.1
	822.714	-11.1611	692.738	1401.6	2109.15
	823.823	-4.56357	692.968	1404.52	2106.21
	824.934	-8.94063	691.856	1412.46	2107.27
	826.043	-7.60499	693.908	1404.14	2108
	827.152	-9.65219	685.795	1405.51	2105.99
	828.261	-10.3461	700.024	1403.62	2103.47
	829.37	-2.99708	692.774	1404.98	2102.31
	830.477	-1.73692	696.839	1405.83	2101.5
	831.586	-5.36268	698.027	1406.38	2105.04
	832.693	-7.56041	686.366	1403.97	2108.66
	833.8	-14.1932	692.54	1402.6	2105.46
	834.907	-13.6849	690.947	1409.14	2098.41
	836.014	-10.9216	692.231	1406.14	2105.62
	837.12	-6.204	699.746	1405.58	2107.71
	838.226	-10.9577	693.263	1407.69	2104.85
	839.332	-8.49512	694.546	1402.47	2104.8
	840.437	-11.0692	694.582	1405.39	2101.26
	841.542	-9.88471	696.632	1408.89	2106.42
	842.646	-10.5796	695.997	1410.11	2105.95
	843.751	-10.5228	694.116	1410.29	2102.4
	844.855	-12.7963	693.097	1408.54	2108.59
	845.959	-7.92865	692.366	1404.51	2103.59
	847.062	-7.79694	695.374	1407.05	2109.43
	848.166	-4.35763	697.423	1408.34	2099.14
	849.268	-7.30798	696.787	1407.63	2105.16
	850.37	-8.30394	700.658	1412.84	2099.73
	851.473	-6.74415	704.433	1412.43	2104.13
	852.575	-4.80855	700.728	1415.27	2104.76
	853.676	-6.1805	700.763	1408.57	2104.03
	854.777	-7.40228	693.703	1407.34	2106.63
	855.878	-10.6535	693.833	1409.89	2096.34
	856.978	-7.66587	699.717	1406.96	2095.96
	858.078	-9.18844	696.491	1406.92	2104.27
	859.179	-6.57656	690.869	1412.42	2107.9
	860.279	-9.00124	694.451	1409.05	2101.96
	861.377	-9.54692	691.512	1411.22	2102.26
	862.477	-7.76209	698.546	1412.36	2101.1
	863.576	-6.27811	697.717	1405.36	2098.15
	864.674	-9.52998	695.737	1408.34	2098.36
	865.772	-8.94811	700.853	1409.81	2099.42
	866.87	-7.61466	701.557	1406.76	2100.48
	867.967	-11.468	697.755	1406.97	2097.19
	869.064	-10.0596	693.474	1406.14	2102.44
	870.161	-7.89936	692.836	1413.75	2103.93
	871.257	-2.73257	697.184	1412.55	2098.76
	872.354	-6.21024	704.12	1406.33	2099.48
	873.449	-13.8224	696.578	1409.05	2096.61
	874.544	-10.6102	694.31	1404.38	2100.66
	875.64	-4.84209	696.644	1410.43	2091.57
	876.735	-6.7415	697.731	1409.6	2098.78
	877.829	-9.0169	691.243	1408.11	2099.15
	878.923	-8.28545	694.343	1406.4	2098.17
	880.018	-6.12579	693.513	1407.12	2096.41
	881.111	-10.0551	689.805	1409.03	2097.82
	882.205	-12.4809	698.85	1403.92	2094.61
	883.297	-11.2987	695.43	1407.16	2097.72
	884.39	-11.8454	697.571	1407.36	2096.39
	885.482	-10.964	699.52	1411.49	2097.88
	886.575	-12.1122	696.579	1403.34	2098.77
	887.666	-11.0055	699.679	1404.44	2100.68
	888.757	-9.14702	698.176	1406.72	2098.93
	889.848	-14.1292	698.015	1405.45	2095.3
	890.94	-12.4211	700.731	1399.37	2103.19
	892.03	-11.9159	701.529	1407.49	2093.06
	893.12	-11.2604	694.656	1409.03	2097.45
	894.21	-9.85317	703.22	1408.49	2097.32
	895.3	-9.64879	691.265	1401.16	2096.25
	896.388	-6.73846	692.254	1408.39	2098.08
	897.478	-9.61616	695.832	1403.42	2097.6
	898.566	-10.1637	697.204	1404.08	2096.87
	899.654	-13.4174	697.138	1405.17	2095.54
	900.742	-9.22944	699.182	1405.67	2092.59
	901.83	-10.5288	697.581	1406.4	2095.61
	902.917	-15.0605	695.885	1404.61	2092.92
	904.004	-12.827	691.983	1396.54	2093.21
	905.091	-6.00829	689.903	1399.63	2092.82
	906.177	-8.73606	698.562	1398.72	2094.05
	907.263	-12.6668	699.742	1401.67	2094.85
	908.349	-7.87777	694.785	1403.94	2091.9
	909.434	-11.8836	697.978	1404.08	2097.06
	910.519	-10.8533	698.007	1402.21	2098.97
	911.604	-12.6793	697.748	1401.01	2097.64
	912.688	-6.61281	690.681	1406.25	2100.67
	913.773	-3.10185	702.887	1405.42	2101.04
	914.857	-7.1833	698.121	1407.92	2097.07
	915.94	-9.4607	694.505	1406.72	2094.46
	917.024	-7.75397	699.903	1404.34	2096.2
	918.107	-6.1978	694.178	1401.29	2096.06
	919.189	-10.8057	689.89	1407.26	2090.38
	920.271	-11.0537	696.822	1411.09	2096.73
	921.354	-6.7915	703.082	1409.3	2100.78
	922.435	-8.46794	697.932	1402.93	2100.22
	923.516	-6.98724	699.206	1403.43	2097.18
	924.597	-7.61138	695.206	1402.08	2098.41
	925.678	-8.53621	702.232	1403.47	2094.94
	926.759	-3.97371	694.109	1408.11	2099.76
	927.839	-5.42481	697.013	1403.59	2095.27
	928.918	-7.10162	699.149	1405.5	2099.31
	929.998	-9.37966	703.874	1407.25	2096.79
	931.077	-6.77185	700.928	1408.49	2100.84
	932.156	-7.77225	694.05	1408.4	2096.26
	933.234	-9.97539	698.679	1406.83	2095.87
	934.313	-8.19461	699.376	1404.3	2094.45
	935.391	-5.36144	695.855	1407.69	2099.1
	936.469	-11.1728	701.154	1402.94	2098.53
	937.545	-8.18957	704.248	1404.03	2095.58
	938.623	-9.56601	703.795	1401.95	2097.75
	939.699	-11.4689	697.3	1405.04	2100.68
	940.776	-11.6428	702.312	1406.64	2096.53
	941.852	-6.32942	701.09	1407.88	2092.98
	942.928	-2.745	707.252	1404.1	2099.76
	944.003	-7.50464	699.798	1406.96	2098.34
	945.078	-5.42362	707.494	1409.68	2096.33
	946.152	-6.65033	706.848	1403.46	2096.02
	947.227	-5.54666	703.9	1409.2	2098.62
	948.302	-6.0217	703.541	1405.05	2101.98
	949.375	-7.47405	699.73	1404.36	2096.38
	950.449	-4.71686	701.864	1406.93	2097.86
	951.522	-10.379	699.491	1403.96	2097.9
	952.595	-4.46474	704.309	1408.9	2093.92
	953.667	-13.1336	702.511	1403.26	2096.68
	954.74	-11.2787	701.001	1404.13	2089.63
	955.812	-6.56747	700.737	1404.78	2092.57
	956.884	-6.51677	704.692	1404.98	2094.9
	957.955	-7.44336	702.415	1403.49	2094.85
	959.025	-8.44531	704.164	1406.05	2099.67
	960.096	-6.96651	709.863	1401.75	2095.6
	961.167	-6.23965	697.235	1403.21	2099.05
	962.237	-4.0844	700.811	1407.26	2095.84
	963.307	-7.49193	703.236	1406.8	2094.68
	964.376	-7.51684	704.32	1404.12	2099.4
	965.445	-7.09079	707.416	1407.2	2096.11
	966.515	-7.64197	701.02	1406	2099.81
	967.583	-4.88585	700.952	1399.85	2092.25
	968.651	-6.9405	707.788	1403.01	2093.56
	969.719	-9.59673	704.268	1404.76	2099.57
	970.787	-8.19367	710.337	1406	2098.4
	971.854	-8.14377	706.817	1405.39	2098.69
	972.921	-3.65899	706.558	1404.12	2098.81
	973.987	-8.34508	705.531	1406.02	2098.33
	975.054	-10.776	702.778	1404.97	2097
	976.12	-11.2525	707.983	1403.03	2097.54
	977.186	-7.14377	702.641	1405.97	2095.95
	978.251	-9.3494	707.175	1403.36	2093.25
	979.316	-6.89456	705.477	1403.12	2095.93
	980.381	-7.89754	704.833	1405.54	2097.92
	981.446	-10.5543	701.504	1401.45	2095.74
	982.51	-8.02438	704.024	1400.99	2097.82
	983.573	-11.3579	705.01	1402.01	2097
	984.638	-4.46817	708.873	1407.75	2095.15
	985.701	-7.95215	703.147	1407	2089.97
	986.763	-9.78238	701.352	1409.56	2096.92
	987.826	-8.30515	705.982	1401.71	2096.01
	988.889	-6.22663	703.42	1403.02	2096.21
	989.951	-10.7631	705.939	1406.62	2093.43
	991.012	-7.03107	702.898	1405.05	2095.93
	992.074	-4.12579	701.966	1408.65	2104.67
	993.135	-3.55095	705.732	1405.16	2098.73
	994.195	-6.58431	709.018	1408.76	2102.01
	995.256	-6.15991	705.977	1407.41	2105.17
	996.316	-6.93822	709.743	1408.87	2095.96
	997.376	-3.58227	711.878	1412.62	2099.98
	998.436	-0.37665	705.864	1407.28	2102.98
	999.495	-1.75662	711.356	1408.74	2102.73
	1000.55	0.54671	707.834	1411.08	2100.94
	1001.61	-0.68283	711.12	1411.43	2103.51
	1002.67	-2.13806	707.982	1409.19	2107.1
	1003.73	-3.0673	713.473	1409.39	2099.17
	1004.79	-1.96682	706.212	1407.16	2097.3
	1005.84	-4.9256	706.526	1404.55	2097.74
	1006.9	-4.95291	708.853	1409.78	2104.91
	1007.96	-0.92092	709.55	1401.99	2093.14
	1009.01	-1.17378	703.918	1408.41	2098.69
	1010.07	-4.13284	703.944	1405.28	2101.69
	1011.13	-1.45419	707.133	1405.11	2100.33
	1012.18	-3.43609	703.995	1405.53	2097.18
	1013.24	-6.16992	700.952	1406.03	2102.22
	1014.29	-1.01075	708.744	1409.78	2098.21
	1015.35	-1.79019	711.933	1407.54	2102.66
	1016.4	-1.29176	707.356	1407.96	2103.09
	1017.45	-1.69548	709.299	1406.91	2094.99
	1018.51	-2.39984	706.447	1404.45	2100.8
	1019.56	-5.96072	707.911	1401.25	2101.91
	1020.62	-3.1322	701.895	1403.52	2097.39
	1021.67	-4.58856	710.741	1404.68	2100.3
	1022.72	-8.1497	706.163	1403.84	2093.05
	1023.77	-5.54681	709.928	1402.64	2097.84
	1024.82	-1.59103	706.213	1400.92	2099.21
	1025.88	-0.26642	709.114	1403.63	2097.67
	1026.93	-1.42225	708.276	1404.35	2098.19
	1027.98	2.00726	705.999	1401.89	2099.31
	1029.03	-4.86177	704.777	1403.22	2098.46
	1030.08	-2.93574	704.322	1405.94	2093.42
	1031.13	-6.87321	703.388	1400.9	2099.32
	1032.18	-3.06819	703.795	1405.91	2098.47
	1033.23	-3.17201	703.148	1401.02	2098.47
	1034.28	-2.07315	707.2	1402.26	2096.94
	1035.33	-0.89934	707.224	1404.61	2096.18
	1036.37	-1.00328	710.028	1405.63	2102.58
	1037.42	0.99732	710.532	1405.98	2097.21
	1038.47	-4.4439	707.296	1403.9	2098.07
	1039.52	-3.94673	703.772	1401.59	2098.92
	1040.56	0.45922	704.754	1401.2	2096.54
	1041.61	-1.90014	707.463	1403.7	2099.19
	1042.66	-2.98168	704.802	1404.13	2100.9
	1043.7	2.92739	712.304	1403.15	2096.89
	1044.75	2.22147	705.04	1404.1	2101.93
	1045.8	0.61366	707.653	1407.71	2103.81
	1046.84	0.35876	708.347	1402	2104.15
	1047.89	0.78025	714.891	1404.64	2099.8
	1048.93	-4.36098	713.476	1406.03	2103.3
	1049.98	0.57067	718.869	1405.35	2104.93
	1051.02	3.39741	714.001	1413.84	2103.14
	1052.06	-6.47946	722.558	1411.23	2105.62
	1053.11	4.01448	721.814	1409.44	2111.76
	1054.15	-1.80341	726.44	1415.34	2105.45
	1055.19	2.82725	734.901	1420.79	2118.68
	1056.24	3.39856	740.389	1424.92	2113.82
	1057.28	4.34583	746.548	1430.82	2122.87
	1058.32	0.48216	757.022	1441.89	2128.25
	1059.36	3.90984	769.606	1444.02	2132.01
	1060.4	9.06632	777.299	1453.54	2137.56
	1061.44	6.781	784.034	1457.59	2143.7
	1062.48	2.01503	793.836	1458.97	2149
	1063.53	6.79557	797.407	1462.43	2149.94
	1064.57	5.7127	800.497	1462.42	2151.73
	1065.61	6.5092	813.368	1462.03	2153.7
	1066.64	11.7405	811.185	1461.64	2151.65
	1067.68	12.6119	805.358	1456.45	2149.09
	1068.72	8.59727	801.257	1449.41	2145.59
	1069.76	10.7465	784.307	1445.03	2138.25
	1070.8	8.76136	775.412	1436.07	2129.29
	1071.84	5.19749	761.338	1424.52	2123.74
	1072.88	5.24192	753.786	1415.41	2119.73
	1073.91	5.96261	745.178	1418.72	2113.58
	1074.95	2.39861	735.227	1414.05	2110.08
	1075.99	2.96896	728.345	1408.56	2107.95
	1077.02	2.33648	721.463	1407.73	2108.71
	1078.06	0.50114	721.388	1406.68	2106.92
	1079.1	1.59755	720.739	1403.63	2107.6
	1080.13	1.56623	711.555	1399.92	2107.6
	1081.17	3.18876	709.275	1400.49	2102.74
	1082.2	0.07536	711.214	1399.66	2104.79
	1083.24	4.8548	708.742	1394.1	2102.74
	1084.27	4.74803	707.133	1401.47	2102.05
	1085.3	0.05596	706.771	1401.01	2104.36
	1086.34	3.03123	707.655	1402.77	2104.95
	1087.37	3.67602	705.087	1393.96	2106.23
	1088.4	2.36636	705.587	1398.15	2106.32
	1089.44	3.91313	707.717	1398.58	2102.05
	1090.47	0.94969	706.491	1399.52	2106.06
	1091.5	3.02256	703.636	1394.26	2101.11
	1092.53	1.93828	701.259	1395.2	2102.81
	1093.57	-1.25093	696.965	1401.98	2100.25
	1094.6	-0.23069	702.355	1398.64	2103.66
	1095.63	6.05162	703.142	1395.59	2104.51
	1096.66	0.08095	705.464	1397.72	2103.32
	1097.69	3.20573	701.936	1393.78	2099.39
	1098.72	-1.93809	701.861	1397.02	2101.6
	1099.75	1.86325	702.265	1399.29	2102.03
	1100.78	3.33415	701.997	1392.54	2108.43
	1101.81	-0.45685	702.592	1398.66	2102.96
	1102.84	-0.56443	703.092	1397.17	2101
	1103.86	0.98159	700.331	1393.16	2099.37
	1104.89	2.52735	698.625	1397.94	2103.64
	1105.92	2.04368	702.768	1395.34	2102.52
	1106.95	2.61236	697.802	1393.25	2106.11
	1107.98	2.65463	699.355	1398.55	2104.14
	1109	2.02036	703.21	1396.1	2103.97
	1110.03	1.9874	702.271	1392.09	2104.47
	1111.06	4.05919	698.455	1395.02	2102.85
	1112.08	4.10134	695.023	1398.04	2100.63
	1113.11	-0.74259	699.069	1392.7	2105.57
	1114.13	1.93027	696.116	1391.86	2101.47
	1115.16	7.68528	702.751	1393.4	2108.9
	1116.18	4.41964	700.469	1400.11	2105.14
	1117.21	0.32713	701.735	1397.72	2104.28
	1118.23	3.60121	702.617	1397.48	2103.85
	1119.26	7.70218	701.102	1398.2	2108.11
	1120.28	3.08321	703.997	1396.78	2106.14
	1121.3	1.17047	705.071	1397.65	2110.07
	1122.33	4.36913	704.514	1400.81	2104.17
	1123.35	3.73404	704.149	1399.61	2108.18
	1124.37	2.42241	707.045	1399.37	2111.16
	1125.39	4.94445	704.283	1398.91	2113.21
	1126.42	4.23411	706.602	1399.92	2112.09
	1127.44	4.12496	707.484	1403.08	2113.45
	1128.46	6.57169	709.324	1397.96	2110.89
	1129.48	1.3509	708.288	1404.45	2111.9
	1130.5	1.91821	716.264	1407.02	2108.4
	1131.52	3.4626	706.406	1403.74	2113.52
	1132.54	3.12782	709.493	1398.4	2113.25
	1133.56	2.71776	706.539	1405.63	2111.54
	1134.58	1.63103	708.666	1402.5	2111.37
	1135.6	6.33234	712.136	1402.04	2112.9
	1136.62	3.81743	701.319	1399.95	2110.67
	1137.64	1.37749	705.172	1395.57	2114.08
	1138.65	6.00354	699.149	1395.85	2109.55
	1139.67	-2.5254	701.468	1398.71	2107.41
	1140.69	6.15976	703.595	1396.47	2108.51
	1141.71	1.99062	704.284	1396.53	2112.09
	1142.72	6.01516	700.179	1396.51	2110.29
	1143.74	6.73204	701.922	1399.74	2110.88
	1144.76	4.36688	701.939	1394.47	2111.56
	1145.77	7.48916	702.34	1397.41	2113.6
	1146.79	4.07141	704.371	1396.51	2110.09
	1147.8	3.51023	702.183	1400.55	2115.21
	1148.82	8.13565	700.282	1399.57	2112.55
	1149.83	3.06417	700.012	1399.4	2114.26
	1150.85	5.2841	704.727	1398.42	2111
	1151.86	6.67709	697.457	1394.93	2115.09
	1152.88	1.22937	701.789	1394.24	2115.17
	1153.89	3.97532	700.08	1392.15	2116.87
	1154.9	3.1131	694.631	1398.2	2116.52
	1155.92	4.73131	697.812	1399.36	2116.43
	1156.93	3.79374	704.349	1396.16	2110.96
	1157.94	5.71252	695.544	1397.69	2118.21
	1158.95	7.02994	698.821	1396.86	2115.81
	1159.97	3.68679	700.18	1397.06	2114.18

## Sheet: Figure 4d
	G-CuNW
	Raman Shift (cm-1)	OCP	-0.4 V (vs RHE)	-0.6 V (vs RHE)	-0.8 V (vs RHE)
	1552.99	7.41125	701.756	1390.66	2097.47
	1553.96	23.5167	700.829	1384.33	2108.06
	1554.92	8.68861	698.868	1432.81	2113.92
	1555.88	-22.1055	726.364	1423.57	2125.56
	1556.84	26.9293	702.697	1409.08	2115.64
	1557.8	18.0883	701.253	1398.09	2122.55
	1558.76	-8.71423	685.338	1388.85	2103.7
	1559.72	36.3291	709.216	1415.76	2099.57
	1560.68	-20.4095	705.187	1418.18	2081.24
	1561.64	-1.31069	698.056	1387.36	2091.3
	1562.6	-7.15827	697.645	1402.61	2100.84
	1563.56	38.8828	723.59	1417.27	2098.28
	1564.52	-5.88168	716.459	1412.7	2130.43
	1565.48	27.1872	707.262	1422.11	2119.99
	1566.44	10.3629	715.117	1432.11	2130.58
	1567.4	13.4956	704.369	1396.05	2109.1
	1568.36	-0.33496	709.125	1424.12	2116.53
	1569.31	20.7593	711.812	1414.3	2116.08
	1570.27	-0.0565	705.715	1399.22	2110.9
	1571.23	5.07184	706.852	1399.89	2114.66
	1572.19	-21.7312	680.082	1408.14	2107.37
	1573.15	-8.63506	713.26	1402.98	2097.98
	1574.1	7.49168	681.322	1404.24	2078.61
	1575.06	20.6248	696.412	1408.99	2075
	1576.02	5.81739	696.515	1390.42	2101.89
	1576.97	2.98421	722.458	1392.25	2100.77
	1577.93	0.15082	700.296	1415.42	2088.51
	1578.88	-7.67312	693.04	1413.64	2118.31
	1579.84	10.7439	698.188	1406.03	2108.68
	1580.79	41.589	697.651	1423.49	2096.42
	1581.75	3.58171	689.878	1418.21	2100.98
	1582.7	-4.48769	712.08	1431.58	2099.24
	1583.66	10.3901	660.38	1405.31	2102.75
	1584.61	13.2931	700.152	1407.61	2091.02
	1585.57	16.1952	690.312	1402.33	2106.09
	1586.52	2.13249	696.493	1415.13	2094.89
	1587.48	-15.4579	702.156	1408.68	2078.95
	1588.43	1.81997	679.396	1406.9	2087.19
	1589.38	3.13172	671.106	1398.13	2119.1
	1590.34	-24.4969	679.87	1397.51	2124.71
	1591.29	-8.22003	692.251	1396.32	2110.35
	1592.24	-1.92037	704.266	1388.12	2115.97
	1593.19	4.37746	671.072	1414.33	2108.44
	1594.15	10.2303	695.242	1415.46	2121.29
	1595.1	10.3153	719.412	1423.6	2110.05
	1596.05	19.3802	721.877	1420.07	2116.16
	1597	61.3735	696.435	1439.28	2108.08
	1597.95	47.4853	698.9	1407.92	2115.25
	1598.9	19.619	726.689	1419.19	2109.79
	1599.85	16.7044	713.134	1418.8	2096.46
	1600.8	42.7194	725.419	1413.75	2095.21
	1601.75	48.7822	706.993	1398.2	2068.72
	1602.7	10.8074	692.737	1424.05	2100.6
	1603.65	20.0665	684.681	1381.68	2118.8
	1604.6	14.3569	667.84	1380.71	2114.39
	1605.55	-6.32111	687.69	1419.38	2104.21
	1606.5	17.9045	716.843	1425.41	2102.43
	1607.45	-16.744	693.799	1399.64	2112.75
	1608.4	-12.4785	684.705	1406.02	2095.2
	1609.35	3.76329	716.441	1383.83	2102.88
	1610.3	1.04515	714.067	1435.1	2099
	1611.24	-15.6452	707.557	1378.51	2087.52
	1612.19	-4.39594	685.026	1396.55	2096.04
	1613.14	-43.0402	694.019	1377.85	2094.05
	1614.09	-12.8305	673.556	1410.47	2091.53
	1615.03	-10.5632	710.972	1411.01	2127.39
	1615.98	17.6481	695.637	1399.32	2105.42
	1616.93	0.9534	692.825	1397.96	2077.66
	1617.87	29.1642	709.653	1396.61	2098.79
	1618.82	-28.4417	706.843	1393.52	2106.26
	1619.76	-18.1952	692.66	1397.99	2113.72
	1620.71	4.02711	668.143	1408.89	2068.62
	1621.65	10.2815	686.001	1401.12	2109.2
	1622.6	0.56952	711.093	1419.01	2119.29
	1623.54	36.7608	686.575	1401.91	2108.36
	1624.49	-1.88982	702.881	1390.65	2107.41
	1625.43	12.3456	708.85	1423.11	2105.93
	1626.38	25.583	703.449	1398.43	2106.03
	1627.32	9.88029	654.118	1363.26	2093.51
	1628.27	-0.83164	716.417	1395.14	2110.44
	1629.21	18.0385	694.477	1385.04	2125.78
	1630.15	13.9544	714.395	1384.26	2112.73
	1631.1	-7.09261	722.946	1397.48	2127.55
	1632.04	22.7503	676.713	1409.53	2109.77
	1632.98	20.6615	694.563	1403.51	2103.03
	1633.92	-5.37604	689.673	1405.07	2097.87
	1634.86	24.4664	700.286	1385.63	2074.83
	1635.81	7.40922	686.093	1398.26	2099.11
	1636.75	-27.6097	706.524	1395.74	2124.96
	1637.69	25.1832	695.431	1385.05	2085.1
	1638.63	10.1205	710.691	1383.1	2090.45
	1639.57	2.04352	704.248	1383.49	2113.67
	1640.51	-1.04515	701.419	1396.7	2124.28
	1641.45	22.8091	687.74	1414	2103.87
	1642.39	32.6925	713.851	1413.22	2093.02
	1643.33	0.66544	702.752	1387.36	2115.76
	1644.27	-7.41307	719.56	1382.5	2108
	1645.21	10.4527	718.28	1382.3	2116.02
	1646.15	34.3054	682.89	1400.18	2110.9
	1647.09	10.2606	695.045	1422.13	2107.87
	1648.03	8.16795	688.593	1409.69	2091.71
	1648.97	-42.8194	700.747	1382.66	2104.46
	1649.91	15.9572	703.596	1397.04	2107.22
	1650.84	5.8819	698.695	1416.66	2094.2
	1651.78	17.7586	719.512	1387.3	2097.49
	1652.72	4.68881	686.829	1399.34	2093.94
	1653.66	-0.39841	699.624	1403.8	2108.79
	1654.59	36.4244	715.003	1379.11	2122.06
	1655.53	29.3413	706.609	1391.73	2106.41
	1656.47	-5.68226	718.369	1364.12	2089.72
	1657.41	-8.77436	705.839	1387.82	2095.63
	1658.34	31.0409	705.195	1392.28	2095.76
	1659.28	-6.97672	679.228	1400.82	2090.1
	1660.21	-41.0037	674.448	1372.04	2113.36
	1661.15	-12.1655	708.428	1391.07	2083.52
	1662.08	15.6746	697.445	1406.02	2079.44
	1663.02	-8.3734	678.713	1408.15	2117.41
	1663.95	-5.48018	705.456	1406.77	2110.7
	1664.89	-21.547	692.921	1414.14	2081.39
	1665.82	8.28828	684.521	1388.86	2110.95
	1666.76	-4.78451	701.961	1414.3	2107.92
	1667.69	-2.89053	695.11	1391.35	2111.2
	1668.62	15.9678	717.717	1398.72	2115
	1669.56	-1.09771	704.664	1399.09	2105.13
	1670.49	-8.18398	696.78	1407.62	2102.1
	1671.42	-16.6529	699.746	1421.4	2104.85
	1672.36	-6.89751	706.847	1403.11	2089.72
	1673.29	33.7913	719.115	1428.55	2096.15
	1674.22	8.62085	700.892	1392.36	2089.44
	1675.15	-27.5263	680.601	1385.51	2094.81
	1676.09	9.16853	723.358	1396.74	2088.1
	1677.02	-11.0134	695.315	1381.14	2098.21
	1677.95	-8.24635	687.942	1401.11	2075.72
	1678.88	-7.47404	720.88	1408.25	2088.98
	1679.81	13.2541	684.565	1408.39	2094.88
	1680.74	12.0289	686.494	1400.95	2092.89
	1681.67	-11.1497	718.912	1397.01	2114.04
	1682.6	18.5581	731.176	1405.32	2080.51
	1683.53	-6.61665	700.028	1414.79	2081.15
	1684.46	26.0842	701.955	1370.04	2113.86
	1685.39	0.90859	705.948	1388.25	2106.61
	1686.32	-10.2983	707.873	1384.31	2106.73
	1687.25	1.44655	682.926	1373.38	2101.06
	1688.18	-9.76101	695.703	1398.59	2092.76
	1689.11	8.96665	694.008	1401.64	2114.43
	1690.04	0.7519	716.087	1408.2	2114.01
	1690.96	1.51913	700.44	1386.18	2110.45
	1691.89	-3.70241	713.216	1405.56	2081.64
	1692.82	25.9993	679.478	1407.45	2109.09
	1693.75	-0.17811	677.782	1386.6	2105
	1694.67	3.58011	688.49	1396.07	2095.11
	1695.6	17.3153	726.069	1401.45	2110.31
	1696.53	-3.87374	676.31	1391.09	2079.77
	1697.45	21.835	681.33	1391.23	2128.62
	1698.38	11.6208	691.001	1387.87	2094.92
	1699.31	-2.5842	689.82	1410.75	2109.6
	1700.23	15.1409	669.516	1400.39	2112.18
	1701.16	-9.04456	696.24	1430.84	2108.98
	1702.08	-1.30017	732.265	1382	2092.11
	1703.01	10.437	762.089	1410.71	2097.32
	1703.93	-1.77505	707.676	1414.34	2118.82
	1704.86	2.97481	721.994	1413.89	2098.8
	1705.78	3.73456	678.949	1398.28	2109.79
	1706.71	1.49894	706.639	1408.33	2083.45
	1707.63	27.2031	689.872	1410.8	2103.91
	1708.56	-15.9443	703.597	1403.35	2101.23
	1709.48	13.7509	698.199	1401.15	2089.09
	1710.4	-9.12002	706.753	1394.87	2108.49
	1711.32	6.83022	693.085	1385.09	2101.08
	1712.25	18.789	699.056	1407.38	2102.08
	1713.17	5.80104	681.254	1402.26	2097.82
	1714.09	-23.1536	715.647	1413.47	2089.36
	1715.02	4.77042	697.845	1424.68	2089.31
	1715.94	-9.21669	702.78	1416.07	2122.9
	1716.86	-9.23377	700.997	1419.7	2117.07
	1717.78	6.71455	717.301	1413.41	2117.54
	1718.7	-7.27293	711.383	1396.05	2108.55
	1719.62	-3.29919	694.612	1402.59	2090.63
	1720.54	-9.30419	688.176	1413.22	2094.78
	1721.46	12.63	712.748	1413.93	2095.78
	1722.38	5.62667	678.921	1418.72	2096.78
	1723.3	3.61173	682.304	1410.69	2111.97
	1724.22	-30.3341	708.942	1413.73	2105.08
	1725.14	28.5204	722.66	1408.03	2111.34
	1726.06	-16.403	714.672	1400.57	2110.23
	1726.98	19.5003	690.146	1384.96	2120.69
	1727.9	-10.4555	704.38	1387.42	2101.18
	1728.82	-8.48001	700.008	1406.78	2082.73
	1729.74	-0.51723	711.658	1408.66	2102.65
	1730.66	-8.52138	706.768	1397.71	2101.54
	1731.57	-15.527	722.035	1403.66	2081.51
	1732.49	18.3786	722.312	1437.61	2080.4
	1733.41	14.3664	691.584	1402.75	2106.63
	1734.33	15.3423	701.164	1405.48	2086.07
	1735.24	-19.6048	686.971	1404.68	2118.09
	1736.16	1.32804	687.248	1399.81	2100.68
	1737.08	2.3036	697.344	1405.43	2095.89
	1737.99	-3.70614	712.091	1418.04	2104.77
	1738.91	10.2404	706.165	1400.92	2083.68
	1739.82	-5.74827	701.273	1412.37	2090.99
	1740.74	19.1745	686.044	1390	2104.07
	1741.66	-15.7738	700.79	1410.78	2112.43
	1742.57	9.14865	726.905	1402.98	2107.63
	1743.49	-12.8286	711.158	1406.85	2129.13
	1744.4	0.1192	706.781	1421.8	2111.2
	1745.32	7.07959	686.9	1416.92	2114.82
	1746.23	-16.8939	700.094	1398.05	2111.08
	1747.14	3.03841	703.985	1397.25	2102.61
	1748.06	-9.95967	691.854	1371.38	2090.45
	1748.97	27.9339	697.295	1389.82	2102.49
	1749.88	11.9418	712.554	1400.1	2096.12
	1750.8	-8.04097	713.86	1394.05	2098.68
	1751.71	-23.0354	699.144	1399.09	2115.45
	1752.62	1.88437	698.898	1407.03	2084.37
	1753.54	-34.0654	703.304	1382.33	2090.09
	1754.45	-14.1351	695.306	1400.19	2094.76
	1755.36	-6.17942	695.443	1405.8	2115.2
	1756.27	22.7304	716.06	1400.34	2120.92
	1757.18	13.7222	708.255	1373.88	2102.98
	1758.09	-28.2164	709.751	1382.41	2098.71
	1759.01	5.68222	702.977	1382.77	2075.52
	1759.92	-18.2944	701.373	1389.55	2100.69
	1760.83	-9.34255	710.62	1413.24	2083.8
	1761.74	-4.38227	706.43	1373.96	2105.24
	1762.65	11.5542	707.408	1405.81	2112.82
	1763.56	25.4949	728.025	1398.59	2114.62
	1764.47	1.51592	688.175	1409.45	2115.89
	1765.38	-10.4882	697.421	1414.48	2079.83
	1766.29	26.402	694.78	1389.19	2118.42
	1767.19	-5.55965	722.631	1400.05	2095.51
	1768.1	-15.5693	738.077	1407.99	2089.94
	1769.01	-13.6451	716.314	1385.61	2106.98
	1769.92	5.15612	696.102	1388.89	2108.78
	1770.83	5.99554	729.636	1406.74	2104.26
	1771.74	19.8072	691.852	1388.45	2107.11
	1772.64	-6.29584	690.76	1395.81	2104.17
	1773.55	21.4847	700.004	1411.33	2110.17
	1774.46	1.36858	724.234	1399.44	2098.29
	1775.36	9.19191	693.684	1388.14	2094.3
	1776.27	9.03182	701.893	1403.08	2100.3
	1777.18	-3.10181	710.103	1415.69	2103.14
	1778.08	-9.2491	700.741	1417.21	2094.42
	1778.99	23.5201	715.668	1421.07	2136.69
	1779.9	1.40601	707.856	1405.69	2101.16
	1780.8	-2.74602	691.774	1390.3	2113.99
	1781.71	-9.89184	705.668	1406.41	2099.48
	1782.61	4.91467	713.875	1411.43	2111.26
	1783.52	-10.2143	700.377	1386.72	2102.54
	1784.42	-0.39745	695.148	1387.66	2104.85
	1785.33	13.4107	691.985	1403.18	2096.66
	1786.23	-6.70862	703.809	1430.36	2105.28
	1787.13	-5.87298	715.116	1411.47	2107.07
	1788.04	-31.9797	704.718	1411.25	2090.46
	1788.94	-5.19996	708.79	1401.11	2102.24
	1789.84	-3.36755	709.76	1384.56	2127.16
	1790.75	-12.511	692.126	1393.08	2116.33
	1791.65	-32.6318	688.962	1410.93	2114.97
	1792.55	-17.827	703.369	1406.04	2097.83
	1793.46	-12.0037	693.381	1383.07	2098.04
	1794.36	-4.18482	701.473	1407.91	2117.7
	1795.26	14.6105	697.679	1400.11	2114.23
	1796.16	5.4655	701.636	1402.21	2116.02
	1797.06	-21.6411	696.808	1433.47	2132.01
	1797.96	-32.783	706.966	1412.25	2107.51
	1798.86	-17.9796	714.541	1399.78	2086.16
	1799.76	-11.1602	698.342	1392.46	2088.48
	1800.67	-8.33154	710.568	1410.73	2098.15
	1801.57	-21.4694	702.121	1411.52	2116.76
	1802.47	-9.66098	695.741	1416.97	2121.7
	1803.37	7.13664	720.369	1393.85	2093
	1804.27	-6.00169	689.182	1416.79	2105.3
	1805.16	4.80775	698.305	1401.25	2111.81
	1806.06	-21.3031	717.247	1393.29	2101.51
	1806.96	-0.51462	701.047	1409.24	2104.87
	1807.86	-26.6264	681.229	1389.03	2100.87
	1808.76	11.1248	708.439	1411.97	2082.16
	1809.66	-11.993	703.608	1402.26	2092.35
	1810.56	-10.1651	707.045	1403.05	2106.23
	1811.45	-23.3052	710.999	1406.75	2108.54
	1812.35	12.449	700.999	1432.02	2106.65
	1813.25	-1.68928	697.2	1407.73	2099.49
	1814.15	-6.84683	716.141	1399.77	2082.88
	1815.04	-16.9947	694.253	1404.05	2100.96
	1815.94	-1.19746	696.14	1402.5	2095.38
	1816.83	23.5796	714.562	1412.61	2098.22
	1817.73	-3.53221	712.313	1413.4	2118.4
	1818.63	8.27246	719.882	1403.68	2099.68
	1819.52	-10.8568	712.464	1392.8	2101.99
	1820.42	8.9306	696.261	1416.91	2102.72
	1821.31	-9.20115	702.797	1413.61	2087.68
	1822.21	16.5724	690.21	1408.56	2086.31
	1823.1	30.3719	703.98	1402.93	2103.87
	1824	3.25861	711.032	1411.87	2098.29
	1824.89	-1.90146	705.163	1412.66	2100.07
	1825.79	-20.0343	717.899	1404.69	2119.2
	1826.68	3.74278	713.58	1403.14	2109.94
	1827.57	-20.3778	693.758	1403.92	2089.64
	1828.47	1.4034	710.111	1398.29	2102.47
	1829.36	36.1558	716.127	1386.82	2100.03
	1830.25	13.0329	692.686	1414.42	2090.22
	1831.15	-0.11221	695.084	1398.29	2106.17
	1832.04	-20.2418	727.974	1424.15	2094.79
	1832.93	14.51	724.687	1400.44	2097.07
	1833.82	8.34953	708.997	1414.63	2100.93
	1834.71	17.1569	701.576	1421.82	2105.31
	1835.61	-2.97406	700.356	1399.86	2110.75
	1836.5	-3.19479	712.572	1391.89	2107.77
	1837.39	-12.397	726.339	1392.08	2106.37
	1838.28	33.2823	718.4	1386.45	2093.93
	1839.17	19.0906	709.427	1423.38	2112.51
	1840.06	-4.08276	701.488	1430.57	2083.25
	1840.95	-11.2904	711.636	1404.53	2097.09
	1841.84	6.44827	692.326	1384.89	2107.78
	1842.73	16.2041	707.125	1410.74	2096.92
	1843.62	-23.9334	708.487	1397.53	2103.93
	1844.51	23.7408	696.929	1404.14	2105.16
	1845.4	-4.42248	690.022	1399.08	2090.61
	1846.29	-6.64213	704.303	1397.53	2082.9
	1847.18	-19.8381	710.743	1403.55	2088.34
	1848.06	-15.073	709.421	1388.58	2084.83
	1848.95	-12.3038	714.818	1401.6	2090.79
	1849.84	-5.54325	710.395	1407.04	2089.39
	1850.73	12.1936	689.951	1432.31	2100.08
	1851.61	-25.9498	690.179	1396.35	2096.57
	1852.5	19.727	687.824	1406.45	2085.18
	1853.39	23.4926	709.24	1406.06	2110.07
	1854.28	-13.6533	687.762	1388.76	2097.62
	1855.16	11.0673	717.963	1403.53	2096.22
	1856.05	13.8356	723.876	1409.55	2109.01
	1856.93	27.5794	707.565	1401.58	2116.55
	1857.82	-2.58265	725.88	1412.27	2085.18
	1858.71	11.1609	713.703	1398.46	2104.8
	1859.59	-0.04267	703.593	1392.82	2103.4
	1860.48	10.7071	702.786	1401.76	2094.63
	1861.36	8.4847	697.328	1410.08	2105.32
	1862.25	-20.6809	700.137	1393.89	2079.73
	1863.13	-15.9186	709.665	1389.37	2104.61
	1864.01	3.81077	690.252	1392.43	2113.2
	1864.9	-4.4	714.25	1408.89	2093.39
	1865.78	24.31	709.307	1418.95	2115.12
	1866.67	10.1117	699.713	1415.01	2111.61
	1867.55	11.8787	700.454	1412.81	2123.35
	1868.43	-6.31133	709.981	1419.95	2124.57
	1869.32	-34.48	691.084	1385.69	2093.2
	1870.2	-0.78197	704.228	1391.08	2136.48
	1871.08	9.96499	703.935	1420.96	2101.95
	1871.96	10.7334	701.058	1412.93	2100.02
	1872.84	13.498	709.551	1400.83	2108.6
	1873.73	-1.70038	689.618	1396.89	2108.25
	1874.61	-26.8769	699.661	1405.19	2092.65
	1875.49	-2.16037	713.837	1401.25	2093.34
	1876.37	-4.38627	714.06	1415.96	2094.56
	1877.25	8.35499	694.128	1427.18	2099.99
	1878.13	8.12392	706.753	1405.16	2091.22
	1879.01	-23.0402	699.224	1415.21	2084.03
	1879.89	12.6515	690.66	1413.6	2102.08
	1880.77	25.3924	713.104	1416.66	2114.86
	1881.65	-11.7601	691.103	1407.46	2122.39
	1882.53	-2.01377	705.278	1405.27	2086.81
	1883.41	-18.2113	700.332	1407.74	2102.22
	1884.29	7.5005	705.72	1417.79	2110.28
	1885.17	-3.70796	704.908	1417.93	2104.14
	1886.05	24.9971	721.149	1415.15	2098.52
	1886.92	4.80716	704.832	1417.03	2128.13
	1887.8	33.5121	706.602	1402.59	2119.36
	1888.68	-7.63336	700.104	1396.32	2101.13
	1889.56	-1.87956	710.143	1410.45	2106.55
	1890.44	-10.0958	716.048	1418.75	2091.47
	1891.31	-9.33205	702.83	1406.05	2098.48
	1892.19	-14.5551	708.735	1409.69	2099.17
	1893.07	-6.80662	707.403	1392.33	2092.5
	1893.94	-9.03693	715.891	1409.38	2117.38
	1894.82	19.6666	704.223	1416.51	2123.32
	1895.7	9.45322	701.341	1409.06	2100.88
	1896.57	14.2075	696.908	1382.96	2105.78
	1897.45	8.98331	690.925	1418.08	2090.7
	1898.32	0.7652	709.231	1402.47	2106.64
	1899.2	10.5079	721.335	1412.52	2093.13
	1900.07	-6.69164	711.733	1424.31	2109.07
	1900.95	-14.9101	701.098	1404.04	2123.86
	1901.82	15.7874	716.303	1389.01	2085.52
	1902.7	25.5296	712.902	1408.97	2099.22
	1903.57	8.32951	693.481	1405.02	2118.71
	1904.44	-10.8672	701.449	1408.07	2119.27
	1905.32	9.85124	725.955	1406.45	2113.52
	1906.19	8.61651	706.533	1414.75	2111.45
	1907.06	-18.5634	706.232	1407.3	2111.49
	1907.94	-4.83109	721.435	1429.59	2106.79
	1908.81	26.8626	719.061	1413.98	2115.24
	1909.68	-6.30418	691.87	1411.78	2120.53
	1910.55	-12.53	702.921	1425.91	2101.64
	1911.43	-18.7555	709.322	1414.38	2095.36
	1912.3	-29.9704	687.815	1422.09	2111.69
	1913.17	30.6608	711.786	1411.14	2111.73
	1914.04	-0.51211	714.051	1414.77	2101.77
	1914.91	17.2101	709.598	1413.15	2116.53
	1915.78	24.9535	709.279	1408.03	2105.52
	1916.65	6.753	720.33	1439.65	2107.66
	1917.52	-26.4166	712.775	1451.44	2120.31
	1918.39	-11.6886	716.073	1421.84	2117.72
	1919.26	16.0116	708.002	1428.38	2096.2
	1920.13	-43.1023	702.514	1405.77	2119.89
	1921	19.5222	685.14	1412.31	2097.32
	1921.87	-4.6675	689.987	1402.53	2101.56
	1922.74	0.08144	701.037	1431.81	2119.47
	1923.61	7.82313	720.871	1431.94	2103.73
	1924.48	-10.3797	703.496	1427.41	2117.96
	1925.35	14.3255	711.444	1425.2	2110.26
	1926.21	0.11311	697.686	1422.42	2087.96
	1927.08	14.8395	709.251	1400.97	2099.83
	1927.95	5.61637	711.513	1437.25	2113.28
	1928.82	9.36586	701.372	1411.72	2115.17
	1929.68	-6.84261	695.366	1422.93	2106.01
	1930.55	-3.09396	696.594	1411.98	2093.18
	1931.42	-13.3154	721.078	1426.1	2104
	1932.28	-16.552	726.44	1422.14	2113.76
	1933.15	31.1021	722.5	1427.52	2114.6
	1934.02	-5.06468	692.203	1427.65	2088.62
	1934.88	-10.2973	715.652	1422.52	2098.38
	1935.75	-21.5179	686.388	1412.16	2092.38
	1936.61	9.17217	718.107	1422.19	2081.12
	1937.48	2.94063	696.595	1423.49	2090.89
	1938.34	32.4168	708.157	1414.87	2102.23
	1939.21	41.8384	704.732	1426.65	2108.85
	1940.07	25.3154	726.63	1438.44	2102.84
	1940.94	-0.18826	695.815	1427.49	2107.36
	1941.8	13.2247	714.095	1420.03	2099.81
	1942.67	-8.288	721.522	1407.33	2109.09
	1943.53	17.0987	706.21	1407.45	2102.07
	1944.39	12.5495	703.301	1417.49	2107.14
	1945.25	0.01741	716.929	1417.62	2108
	1946.12	1.45531	708.852	1431.15	2102.04
	1946.98	15.8654	715.245	1442.94	2106.05
	1947.84	13.3116	709.234	1427.9	2113.75
	1948.7	1.77665	708.908	1439.1	2092.54
	1949.57	3.21428	735.972	1429.9	2099.71
	1950.43	3.65359	724.793	1452.76	2097.94
	1951.29	-9.87728	725.5	1432.48	2107.74
	1952.15	-9.4381	726.207	1440.76	2109.66
	1953.01	16.9453	711.41	1422.23	2105.26
	1953.87	11.3972	712.633	1440.42	2121.37
	1954.73	0.85973	712.823	1432.97	2090.69
	1955.59	-17.6612	723.865	1431.92	2113.63
	1956.46	16.7049	698.214	1434.38	2102.4
	1957.32	-3.81184	721.659	1453.74	2094.33
	1958.17	-6.36714	731.15	1443.95	2110.44
	1959.03	-17.9032	708.082	1435.91	2129.17
	1959.89	-4.49281	730.493	1453.52	2116.89
	1960.75	10.9132	742.051	1457.72	2110.92
	1961.61	-0.62351	732.42	1467.17	2125.44
	1962.47	-7.17052	729.507	1439.31	2125.25
	1963.33	6.23918	714.19	1449.92	2120.86
	1964.19	3.68339	736.084	1460.54	2125.92
	1965.04	-12.8428	726.968	1490.98	2126.78
	1965.9	8.54959	747.311	1467.19	2136.05
	1966.76	14.974	740.263	1478.39	2138.49
	1967.62	23.3937	737.865	1454.6	2129.88
	1968.47	11.8564	744.253	1484.46	2140.73
	1969.33	-3.67228	740.822	1458.34	2138.44
	1970.19	-11.2186	765.297	1468.96	2146.65
	1971.04	1.19223	739.127	1462.08	2139.63
	1971.9	0.6021	755.85	1476.19	2139.96
	1972.76	13.7816	734.847	1481.56	2131.88
	1973.61	26.9611	746.402	1480.51	2145.35
	1974.47	-0.77188	753.305	1494.04	2136.22
	1975.32	-6.55182	764.86	1501.15	2135.5
	1976.18	9.62101	757.293	1494.27	2146.35
	1977.03	7.8323	768.331	1490.89	2158.77
	1977.89	2.05206	772.649	1486.93	2144.38
	1978.74	26.2075	777.484	1491.71	2135.25
	1979.59	-9.50845	800.408	1506.4	2163.97
	1980.45	-3.31452	800.592	1513.52	2153.78
	1981.3	19.843	757.882	1500.22	2143.07
	1982.16	12.0667	767.367	1491.01	2163.38
	1983.01	8.28205	782.538	1495.21	2144.78
	1983.86	27.4479	787.889	1511.07	2147.74
	1984.71	17.6758	796.858	1503.6	2166.99
	1985.57	-8.06211	799.624	1513.05	2146.29
	1986.42	-4.86212	783.786	1528.32	2149.25
	1987.27	24.2822	791.72	1508.03	2167.45
	1988.12	1.53777	809.474	1513.98	2172.51
	1988.97	-2.24737	787.434	1514.09	2171.79
	1989.83	8.93522	796.918	1499.05	2150.56
	1990.68	9.1413	814.67	1511.99	2177.7
	1991.53	-14.6011	801.416	1524.93	2144.9
	1992.38	-2.42078	806.249	1536.71	2165.73
	1993.23	4.77026	792.476	1533.32	2161.85
	1994.08	-6.00025	810.745	1525.27	2160.6
	1994.93	-28.7454	801.107	1497.98	2163.56
	1995.78	0.39862	815.758	1521.42	2149.69
	1996.63	-23.3444	806.635	1528.53	2166.31
	1997.48	-12.1622	810.433	1523.4	2153.49
	1998.33	-9.96079	817.332	1525.26	2169.07
	1999.18	-5.42565	815.445	1530.03	2168.34
	2000.03	17.2981	826.477	1522.57	2188.12
	2000.87	1.10513	822.005	1505.77	2159.52
	2001.72	24.8259	819.601	1509.96	2165.63
	2002.57	-17.3116	809.961	1526.4	2152.81
	2003.42	12.396	814.274	1503.19	2147.35
	2004.27	10.1728	809.802	1524.29	2170.81
	2005.11	4.95499	808.43	1522.66	2172.18
	2005.96	-12.2371	812.743	1518.68	2172.51
	2006.81	5.49577	829.975	1518.8	2161.79
	2007.65	3.27062	825.502	1524.74	2162.64
	2008.5	23.9968	816.377	1520.77	2186.09
	2009.35	25.7636	842.912	1531.96	2172.74
	2010.19	5.57663	820.867	1530.9	2163.6
	2011.04	-3.63399	830.863	1504.19	2167.61
	2011.88	-6.85762	813.986	1524.71	2181.07
	2012.73	-0.10281	804.343	1523.65	2180.86
	2013.57	-7.31801	798.836	1506.27	2176.98
	2014.42	-6.55048	808.314	1511.04	2162.58
	2015.26	5.19275	801.772	1505.32	2166.58
	2016.11	0.9707	831.923	1518.26	2171.11
	2016.95	2.32822	819.696	1512.53	2171.95
	2017.8	0.15733	827.107	1514.97	2170.17
	2018.64	-8.00086	810.746	1530.83	2171.02
	2019.48	-3.18656	809.37	1521.61	2170.28
	2020.33	-0.36802	826.083	1509.47	2169.03
	2021.17	1.45264	818.506	1528.82	2180.39
	2022.01	-21.6733	812.996	1533.59	2155.47
	2022.85	4.09633	824.54	1522.04	2174.19
	2023.7	2.92359	795.774	1523.31	2176.08
	2024.54	-3.23837	835.225	1552.57	2171.14
	2025.38	-2.41533	819.895	1545.1	2187.23
	2026.22	-16.5601	803.532	1539.96	2181.24
	2027.06	-15.7369	827.995	1530.74	2198.38
	2027.91	4.04559	826.618	1561.16	2198.17
	2028.75	-3.11399	810.254	1553.69	2206.38
	2029.59	10.6814	823.864	1544.47	2214.05
	2030.43	-9.45021	828.172	1575.48	2197.55
	2031.27	7.33894	824.727	1582	2213.11
	2032.11	-2.81406	831.101	1561.11	2188.72
	2032.95	-20.95	815.77	1561.8	2196.92
	2033.79	-22.1221	827.828	1584.64	2195.13
	2034.63	9.63522	836.786	1570.75	2204.91
	2035.47	-4.50905	856.596	1595.93	2214.69
	2036.31	-4.68331	852.634	1589.04	2211.85
	2037.14	6.11913	856.94	1610.14	2198.49
	2037.98	-1.62898	840.573	1590.41	2206.17
	2038.82	4.17932	872.269	1592.27	2228.56
	2039.66	5.99629	856.937	1603.45	2198.39
	2040.5	-8.1515	857.107	1600.64	2226.04
	2041.34	8.63373	862.446	1616.49	2202.17
	2042.17	15.4416	877.087	1610.76	2212.99
	2043.01	0.29571	869.505	1596.28	2211.73
	2043.85	6.10599	869.675	1614.46	2222.56
	2044.68	2.93572	884.832	1599.41	2207.1
	2045.52	0.76349	905.157	1606.51	2225.81
	2046.36	15.556	874.836	1603.11	2216.66
	2047.19	-10.5644	880.69	1625.95	2219.6
	2048.03	1.23479	871.039	1609.73	2209.92
	2048.86	30.9949	870.692	1596.42	2210.76
	2049.7	12.8589	886.882	1600.02	2218.43
	2050.54	19.6694	897.903	1613.53	2198.24
	2051.37	-15.2218	883.084	1622.96	2216.43
	2052.21	0.93358	886.353	1602.65	2208.85
	2053.04	7.11025	863.266	1607.42	2216.52
	2053.87	1.31244	867.568	1607.52	2207.9
	2054.71	3.49754	874.971	1596.54	2179.82
	2055.54	-6.29173	879.789	1582.07	2193.27
	2056.38	4.87402	888.742	1578.08	2215.13
	2057.21	-7.90895	888.392	1614.92	2211.76
	2058.04	19.2225	881.841	1584.7	2223.64
	2058.88	-0.54554	872.189	1575.47	2185.57
	2059.71	17.6051	863.57	1565.66	2187.98
	2060.54	-1.16531	873.039	1569.25	2175.14
	2061.37	-33.9058	871.137	1562.94	2183.34
	2062.21	0.21058	845.981	1572.37	2194.16
	2063.04	7.38444	846.147	1541.56	2179.22
	2063.87	-8.39244	848.897	1542.83	2181.11
	2064.7	-11.1975	855.78	1534.18	2170.9
	2065.53	-13.0043	856.463	1519.12	2178.57
	2066.36	-10.82	839.573	1548.95	2182.03
	2067.19	15.3131	853.175	1537.97	2158.15
	2068.02	2.52946	834.735	1519.41	2177.91
	2068.85	-24.2243	859.706	1520.67	2147.2
	2069.68	5.90011	846.951	1512.61	2164.33
	2070.51	-4.49975	837.812	1526.12	2162.53
	2071.34	2.17084	822.473	1520.38	2158.11
	2072.17	8.83995	810.75	1521.65	2153.68
	2073	3.53562	820.217	1477.43	2149.25
	2073.83	10.2042	811.595	1500.85	2144.3
	2074.66	7.89159	807.624	1484.03	2152.49
	2075.49	33.5185	793.833	1488.79	2159.63
	2076.32	2.26787	796.063	1476.65	2160.99
	2077.14	17.9157	800.877	1473.83	2141.84
	2077.97	-11.3417	788.12	1475.09	2141.62
	2078.8	25.2613	793.967	1461.77	2122.47
	2079.63	-19.9624	762.605	1470.03	2113.83
	2080.45	-17.2892	757.082	1476.54	2129.91
	2081.28	-9.62626	778.949	1452.14	2127.06
	2082.11	-5.95571	768.775	1450.49	2125.78
	2082.93	16.6742	781.857	1450.58	2135.02
	2083.76	12.3619	761.863	1429.69	2126.39
	2084.59	-6.92038	735.667	1458.35	2134.05
	2085.41	-19.2462	745.131	1444.45	2131.72
	2086.24	18.1763	768.03	1442.8	2128.34
	2087.06	26.6607	741.834	1440.56	2118.13
	2087.89	5.20871	732.176	1424.32	2128.95
	2088.71	0.72007	751.974	1425	2111.37
	2089.54	-10.7546	743.865	1422.18	2107.47
	2090.36	18.6836	730.072	1445.59	2107.77
	2091.19	-28.7149	754.004	1420.03	2109.12
	2092.01	-13.2468	750.546	1422.46	2115.73
	2092.84	-12.7484	716.08	1433.63	2108.67
	2093.66	13.694	720.89	1415.06	2095.82
	2094.48	-3.76959	712.264	1418.65	2109.79
	2095.31	-22.2324	727.409	1412.91	2107.46
	2096.13	-25.7263	706.896	1414.17	2095.67
	2096.95	-2.27925	735.478	1423.01	2105.43
	2097.77	-3.7783	710.83	1424.26	2095.21
	2098.6	-39.2056	714.089	1411.53	2110.23
	2099.42	-18.7531	718.381	1419.78	2104.22
	2100.24	-11.2727	706.136	1396.55	2113.46
	2101.06	7.18368	700.092	1414.13	2107.97
	2101.88	6.67882	698.182	1418.3	2111.95
	2102.7	-2.8054	711.776	1413.73	2089.46
	2103.53	-0.31659	704.697	1406.82	2110.06
	2104.35	-14.7918	698.136	1405.16	2105.94
	2105.17	-18.2906	691.057	1413.41	2092.36
	2105.99	-3.82845	714.986	1404.17	2108.22
	2106.81	-25.2895	709.458	1397.26	2105.69
	2107.63	8.13155	703.929	1409.01	2094.21
	2108.45	4.63055	704.602	1414.35	2116.91
	2109.27	14.1026	697.006	1387.03	2088.08
	2110.09	0.6225	698.711	1412.78	2088.7
	2110.9	13.0864	716.438	1415.78	2101.4
	2111.72	-22.3471	703.156	1390.21	2086.25
	2112.54	-14.8729	711.58	1404.88	2104.21
	2113.36	9.56305	697.783	1394.47	2111.66
	2114.18	-0.92435	690.809	1414.97	2121.74
	2115	-6.42466	721.559	1417.97	2098.69
	2115.81	3.04434	711.484	1404.06	2099.84
	2116.63	20.4949	716.395	1417.56	2105.71
	2117.45	-29.9097	690.815	1418.81	2117.36
	2118.26	-1.48313	704.511	1403.74	2107.46
	2119.08	26.9417	714.589	1409.07	2112.28
	2119.9	-5.50181	713.298	1403.33	2100.8
	2120.71	-5.01761	702.187	1392.34	2090.37
	2121.53	-3.53415	698.828	1397.67	2100.45
	2122.35	-29.9927	701.671	1418.16	2097.91
	2123.16	-1.56877	701.929	1411.84	2110.09
	2123.98	-3.08114	709.939	1424.17	2111.75
	2124.79	-1.60129	711.747	1400.93	2096.07
	2125.61	-9.10126	710.454	1387.02	2106.14
	2126.42	-1.63475	693.657	1395.85	2094.66
	2127.24	6.83103	693.915	1408.18	2096.85
	2128.05	-4.66262	708.641	1391.94	2099.04
	2128.86	9.78852	701.663	1406.6	2093.87
	2129.68	3.28416	706.054	1413.68	2103.94
	2130.49	-15.195	691.323	1411.43	2098.25
	2131.31	-6.73321	715.352	1408.6	2090.97
	2132.12	9.71243	705.789	1409.85	2109.98
	2132.93	-3.77926	707.078	1404.1	2109.02
	2133.74	6.6778	699.065	1409.43	2090.17
	2134.56	-2.04971	701.904	1403.1	2086.58
	2135.37	-9.14732	699.058	1407.85	2095.6
	2136.18	-3.27273	683.809	1416.68	2100.94
	2136.99	5.5946	699.05	1409.18	2109.44
	2137.81	9.47317	690.52	1399.93	2120.04
	2138.62	3.37233	702.66	1419.84	2104.87
	2139.43	21.2199	697.229	1396.01	2098.65
	2140.24	-20.8045	714.02	1400.18	2090.32
	2141.05	-5.9505	717.892	1387.43	2095.14
	2141.86	-16.0436	706.259	1399.76	2091.01
	2142.67	2.80132	691.525	1408.58	2086.37
	2143.48	29.6283	703.147	1413.33	2117.46
	2144.29	2.57055	693.58	1399.42	2095.96
	2145.1	0.46009	701.585	1410.58	2111.27
	2145.91	-21.6087	714.758	1394.33	2099.77
	2146.72	14.1985	713.976	1406.65	2106.66
	2147.53	-1.8841	712.16	1407.21	2098.84
	2148.34	-6.98945	698.976	1403.09	2088.91
	2149.14	-2.1173	701.811	1401.88	2099.48
	2149.95	-13.2101	714.254	1408.83	2097.96
	2150.76	7.62783	704.981	1408.21	2100.13
	2151.57	-4.46387	699.326	1402.34	2100.71
	2152.38	-15.558	710.725	1392.97	2105.5
	2153.18	-11.6843	711.272	1404	2098.2
	2153.99	-2.8222	694.763	1415.62	2104.04
	2154.8	3.04707	698.927	1402.17	2088.86
	2155.6	12.907	697.922	1406.79	2108.89
	2156.41	0.81361	703.636	1391.59	2096.33
	2157.22	12.669	697.98	1398.55	2093.76
	2158.02	-6.40968	708.861	1417.75	2112.75
	2158.83	4.44731	703.205	1402.54	2101.24
	2159.64	22.2893	721.838	1408.33	2104.45
	2160.44	3.20958	718.765	1387.88	2108.72
	2161.25	11.0304	697.088	1397.17	2095.11
	2162.05	30.5879	710.552	1410.54	2099.37
	2162.86	12.2265	711.614	1418.66	2096.27
	2163.66	31.7838	724.561	1422.69	2119.46
	2164.46	3.44323	701.332	1398.16	2093.76
	2165.27	-0.94849	694.125	1414.44	2085.93
	2166.07	0.64664	707.071	1421.4	2110.17
	2166.88	7.23142	699.347	1393.36	2106.02
	2167.68	-11.1311	689.038	1390.4	2095.04
	2168.48	7.42728	715.938	1411.35	2114.54
	2169.29	-8.9397	714.93	1406.06	2099.35
	2170.09	16.6035	714.957	1386.77	2105.19
	2170.89	13.2082	710.332	1397.22	2103.67
	2171.69	4.82396	702.089	1410.01	2098.99
	2172.5	4.4221	692.813	1401.21	2096.42
	2173.3	-4.96075	699.557	1402.92	2094.9
	2174.1	25.5709	695.448	1397.63	2088.65
	2174.9	8.20498	706.326	1408.66	2087.12
	2175.7	-6.16754	712.553	1402.78	2109.78
	2176.5	9.39547	705.343	1400.4	2090.39
	2177.3	11.9867	700.2	1403.27	2103.58
	2178.1	22.5599	715.212	1400.89	2107.32
	2178.91	0.20377	707.484	1413.09	2095.81
	2179.71	19.7577	688.387	1399.05	2096.91
	2180.51	2.39065	702.365	1404.25	2094.86
	2181.31	11.9659	698.256	1401.88	2085.98
	2182.1	23.5362	708.099	1398.33	2102.33
	2182.9	15.1495	711.223	1392.45	2110.8
	2183.7	2.77096	697.294	1410.48	2102.44
	2184.5	-18.5884	697.834	1390.61	2108.8
	2185.3	17.9281	694.757	1392.89	2106.22
	2186.1	10.5386	695.297	1378.85	2102.07
	2186.9	8.13827	702.555	1412.04	2107.91
	2187.69	-6.30305	704.129	1406.16	2087.98
	2188.49	24.0445	700.017	1391.54	2098.55
	2189.29	10.4859	701.074	1398.48	2108.06
	2190.09	15.8864	688.176	1397.27	2101.28
	2190.88	18.2934	705.253	1404.8	2094.5
	2191.68	3.73672	705.276	1401.84	2089.29
	2192.48	13.1282	698.062	1383.13	2111.95
	2193.27	8.54987	708.42	1407.57	2106.22
	2194.07	17.9413	696.039	1408.1	2096.8
	2194.87	-12.5815	703.296	1410.39	2098.96
	2195.66	-0.19667	719.338	1407.42	2109.52
	2196.46	35.139	723.494	1405.04	2125.87
	2197.25	-3.36758	710.595	1407.32	2101.74
	2198.05	20.9915	708.033	1402.03	2097.06
	2198.84	23.3974	700.818	1396.73	2105.52
	2199.64	14.8266	697.222	1417.09	2114.51
	2200.43	-9.71033	703.961	1411.21	2112.45
	2201.23	-3.3134	684.859	1394.83	2104.09
	2202.02	29.028	698.317	1392.45	2099.41
	2202.81	0.49956	711.257	1400.56	2104.72
	2203.61	13.8809	704.042	1405.17	2091.62
	2204.4	-4.66892	709.747	1398.71	2103.24
	2205.19	5.71866	715.968	1412.65	2100.13
	2205.99	14.1107	684.98	1391.61	2105.44
	2206.78	15.5174	700.503	1395.64	2094.97
	2207.57	-21.9924	721.194	1400.25	2105.01
	2208.36	22.3223	695.89	1405.45	2092.97
	2209.16	14.7482	703.662	1400.15	2104.05
	2209.95	14.1588	703.68	1387.27	2098.32
	2210.74	2.59261	698.014	1409.96	2093.11
	2211.53	3.00082	705.268	1409.32	2087.37
	2212.32	-0.58242	707.354	1410.43	2105.82
	2213.11	10.8021	696.519	1409.22	2109.02
	2213.9	3.22739	701.706	1404.5	2095.4
	2214.69	0.64138	713.093	1412.03	2109.64
	2215.49	24.998	701.225	1402.64	2101.28
	2216.27	12.4333	705.377	1396.76	2102.38
	2217.06	-21.0865	696.609	1397.87	2095.06
	2217.85	5.2652	693.008	1412.98	2093.53
	2218.64	-4.30611	700.778	1408.26	2107.25
	2219.43	-15.8735	709.063	1406.46	2104.14
	2220.22	2.49525	689.442	1397.07	2106.81
	2221.01	3.8998	696.177	1388.86	2096.87
	2221.8	34.2425	714.798	1398.13	2095.34
	2222.59	6.70899	699.311	1402.16	2104.85
	2223.38	-10.8458	706.563	1416.68	2098.58
	2224.16	-6.44789	723.116	1410.8	2102.31
	2224.95	3.93728	709.696	1411.32	2107.61
	2225.74	24.3006	694.208	1404.27	2105.55
	2226.53	3.75149	698.875	1395.47	2094.56
	2227.31	16.1321	686.487	1404.16	2109.85
	2228.1	12.5467	702.524	1401.19	2093.59
	2228.89	-1.01794	703.572	1404.63	2106.78
	2229.67	3.37931	714.44	1399.33	2098.94
	2230.46	7.77644	697.918	1403.94	2097.93
	2231.24	-3.79256	698.966	1403.88	2105.34
	2232.03	-15.3617	695.88	1409.66	2103.8
	2232.81	-14.9566	703.13	1411.93	2112.78
	2233.6	11.393	699.527	1408.38	2104.94
	2234.39	6.80873	693.34	1384.42	2103.41
	2235.17	5.21807	691.804	1401.27	2113.44
	2235.95	2.62906	700.603	1398.88	2096.66
	2236.74	-5.94673	692.865	1405.24	2088.81
	2237.52	-7.53802	699.08	1397.02	2106.73
	2238.31	-14.1186	698.06	1398.13	2099.41
	2239.09	7.2408	714.611	1398.65	2097.88
	2239.87	-16.304	713.074	1412.59	2094.76
	2240.66	-7.91672	701.718	1388.04	2097.43
	2241.44	-4.51931	703.281	1407.81	2100.1
	2242.22	-3.11737	708.979	1407.75	2099.62
	2243.01	3.27351	706.924	1405.36	2102.82
	2243.79	1.68143	688.301	1393.64	2089.19
	2244.57	9.06997	699.068	1400.58	2100.8
	2245.35	1.49026	702.083	1397.02	2110.82
	2246.13	14.866	694.245	1399.29	2107.19
	2246.92	9.28193	706.045	1391.07	2108.8
	2247.7	-10.2724	711.126	1393.34	2091.49
	2248.48	-15.8566	708.456	1407.86	2097.84
	2249.26	-8.4686	705.785	1411.88	2094.73
	2250.04	10.8935	710.866	1411.83	2103.18
	2250.82	4.31129	696.826	1399.52	2102.69
	2251.6	26.6666	711.209	1420.45	2116.4
	2252.38	-5.86019	702.337	1403.48	2095.41
	2253.16	10.5078	685.195	1399.34	2090.72
	2253.94	-16.0323	700.095	1402.2	2093.91
	2254.72	-4.65364	704.659	1398.05	2103.42
	2255.5	-10.2391	707.155	1391.58	2112.92
	2256.28	8.12441	706.551	1407.26	2110.33
	2257.06	3.53669	691.992	1395.54	2106.16
	2257.83	-1.05113	688.803	1409.47	2088.85
	2258.61	-21.6044	701.119	1400.67	2098.35
	2259.39	-24.197	701.03	1408.77	2095.23
	2260.17	7.13818	705.593	1412.2	2093.69
	2260.95	3.54804	698.27	1397.57	2097.41
	2261.72	-9.02328	697.664	1398.67	2104.81
	2262.5	-10.6178	696.542	1398.61	2097.9
	2263.28	1.75734	712.474	1403.79	2105.63
	2264.05	-7.82068	685.512	1410.73	2113.88
	2264.83	7.54796	691.624	1397.84	2087.96
	2265.61	22.916	711.173	1400.11	2093.59
	2266.38	-11.6086	686.278	1394.78	2088.17
	2267.16	5.75525	690.839	1401.01	2099.58
	2267.93	-6.81661	701.086	1400.83	2100.47
	2268.71	19.5279	709.782	1400.65	2097.69
	2269.48	10.947	696.255	1405.72	2106.46
	2270.26	1.36793	696.682	1398.54	2111.04
	2271.03	-2.22358	699.176	1402.44	2092.48
	2271.81	-2.82169	688.234	1399.93	2085.48
	2272.58	-0.42666	708.815	1408.5	2091.11
	2273.36	7.95564	693.738	1393.15	2104.61
	2274.13	5.36119	695.197	1392.39	2104.98
	2274.91	7.75621	690.456	1388.71	2101.14
	2275.68	-15.7933	692.949	1411.85	2095.2
	2276.45	-13.3989	694.925	1400.59	2095.56
	2277.22	-17.9892	690.7	1399.83	2100.14
	2278	-13.5992	680.273	1413.06	2096.3
	2278.77	-2.22417	699.82	1399.47	2090.88
	2279.54	11.1466	696.628	1394.62	2110.17
	2280.31	-3.42294	708.94	1385.69	2101.6
	2281.09	-7.01638	697.478	1397.17	2108.27
	2281.86	-9.61163	684.984	1395.82	2086.56
	2282.63	-2.2286	705.047	1396.22	2099.54
	2283.4	-21.7881	686.35	1393.13	2083.6
	2284.17	-1.43296	704.863	1392.36	2097.64
	2284.94	-13.0096	709.422	1393.34	2103.26
	2285.71	-22.5905	693.826	1394.33	2087.33
	2286.48	-1.23816	702.519	1418.05	2112.93
	2287.25	-12.815	691.574	1399.79	2105.93
	2288.02	13.5266	716.287	1411.27	2096.31
	2288.79	9.91004	699.657	1414	2107.71
	2289.56	0.29066	691.295	1406.82	2093.88
	2290.33	4.64125	693.27	1403.72	2092.67
	2291.1	11.9852	709.197	1417.54	2089.88
	2291.87	1.36786	701.869	1410.94	2104.43
	2292.64	0.72864	713.662	1408.42	2090.6
	2293.41	-8.89133	704.783	1396.58	2104.11
	2294.18	-0.54981	694.353	1406.3	2092.38
	2294.94	-8.17418	709.247	1407.29	2105.89
	2295.71	-6.81778	702.951	1395.44	2098.36
	2296.48	7.51044	687.354	1398.76	2107.14
	2297.25	14.8539	695.012	1395.07	2091.73
	2298.01	-6.74106	704.736	1405.38	2093.67
	2298.78	4.59348	694.823	1396.45	2094.56
	2299.55	-4.02944	704.548	1416.09	2088.61
	2300.31	-14.6483	702.386	1406	2102.64
	2301.08	-1.31824	688.338	1398.23	2084.61
	2301.85	8.02004	698.062	1399.79	2089.7
	2302.61	6.38194	695.383	1379.78	2091.64
	2303.38	-0.24572	707.691	1382.51	2087.27
	2304.14	5.10087	698.811	1388.74	2097.09
	2304.91	-9.50978	697.682	1397.3	2104.82
	2305.67	-3.16568	700.687	1393.62	2096.24
	2306.44	7.1701	709.377	1394.6	2081.36
	2307.2	-8.43885	690.677	1400.25	2103.27
	2307.97	5.8879	695.749	1408.22	2099.43
	2308.73	-4.73191	703.405	1406.87	2095.06
	2309.5	-10.3625	711.578	1410.77	2105.41
	2310.26	5.95987	705.28	1405.33	2107.87
	2311.02	14.2991	692.264	1398.73	2113.49
	2311.79	-3.30595	693.718	1411.37	2105.44
	2312.55	-14.9243	693.105	1400.11	2093.71
	2313.31	5.3891	699.21	1392.92	2096.7
	2314.07	9.73658	699.63	1408.48	2103.37
	2314.84	9.09426	703.667	1404.8	2102.15
	2315.6	-5.51775	702.02	1398.19	2096.2
	2316.36	5.81431	697.789	1393.93	2090.26
	2317.12	-17.7786	695.108	1409.48	2099.55
	2317.88	-3.45306	695.527	1404.63	2095.18
	2318.65	-7.08918	690.779	1398.61	2104.48
	2319.41	-8.72956	706.702	1394.34	2095.9
	2320.17	-2.38737	694.718	1399.99	2093.63
	2320.93	-10.015	707.54	1402.13	2099.78
	2321.69	8.30137	707.959	1411.27	2095.93
	2322.45	12.6477	704.76	1404.67	2102.07
	2323.21	6.01744	696.393	1400.98	2081.4
	2323.97	11.3613	703.53	1410.71	2105.42
	2324.73	8.72249	712.734	1403.52	2102.1
	2325.49	-11.8784	706.434	1404.5	2100.88
	2326.25	24.3993	700.134	1408.98	2101.77
	2327.01	-1.19095	694.35	1414.62	2101.07
	2327.76	-1.83465	702.004	1410.35	2103.01
	2328.52	-4.47412	694.669	1405.49	2093.9
	2329.28	-4.12039	688.885	1405.89	2090.06
	2330.04	12.1994	690.854	1402.2	2109.87
	2330.8	-2.4149	707.292	1410.76	2106.55
	2331.55	-9.04596	699.441	1405.32	2105.85
	2332.31	6.27544	705.542	1418.54	2102.53
	2333.07	15.6097	689.939	1391.53	2107.62
	2333.83	7.97986	692.94	1404.17	2099.57
	2334.58	-11.6239	703.665	1394.07	2105.18
	2335.34	-0.29451	699.346	1400.29	2093.45
	2336.1	-7.92414	712.082	1396.02	2104.85
	2336.85	0.41173	704.663	1409.82	2105.2
	2337.61	5.75388	711.714	1405.55	2108.19
	2338.36	-4.86975	710.496	1396.61	2094.35
	2339.12	4.46349	696.358	1409.25	2105.22
	2339.87	16.7905	705.476	1416.64	2099.27
	2340.63	9.15992	704.774	1410.62	2095.42
	2341.38	1.52935	693.737	1401.68	2109.45
	2342.14	2.87951	696.652	1402.07	2097.72
	2342.89	8.22094	692.85	1396.05	2095.97
	2343.65	9.57103	707.135	1406.94	2094.75
	2344.4	7.92708	704.366	1410.25	2099.34
	2345.15	-0.70165	696.429	1411.22	2107.09
	2345.91	-10.3286	702.962	1401.7	2085.4
	2346.66	13.9717	699.159	1392.76	2087.9
	2347.41	1.35106	702.074	1413.56	2101.96
	2348.17	-1.29093	706.54	1404.62	2106.04
	2348.92	-9.92054	701.186	1404.43	2108.01
	2349.67	6.39668	711.853	1389.08	2097.89
	2350.43	-7.22225	698.231	1405.21	2110.37
	2351.18	11.0902	709.931	1403.85	2094.47
	2351.93	-2.52893	706.127	1410.08	2116.41
	2352.68	3.8089	692.504	1402.3	2099.98
	2353.43	-16.7953	708.339	1419.02	2093.02
	2354.18	-7.46375	696.266	1401.34	2110.76
	2354.93	-2.124	696.596	1391.23	2099.58
	2355.68	15.1901	712.431	1421.36	2110.49
	2356.44	6.55967	694.673	1406	2104.05
	2357.19	-2.07075	708.957	1411.64	2096.55
	2357.94	11.2514	703.602	1423.69	2102.73
	2358.69	-3.3663	689.978	1410.09	2094.18
	2359.44	-10.0015	704.778	1396.48	2091.42
	2360.18	4.31839	704.074	1414.95	2093.92
	2360.93	8.65956	707.504	1395.51	2102.19
	2361.68	-2.96512	683.028	1384.82	2095.22
	2362.43	-1.61764	687.492	1404.46	2096.14
	2363.18	16.6932	713.144	1414.17	2102.32
	2363.93	7.06384	685.049	1405.82	2092.72
	2364.68	-3.56339	693.647	1397.46	2098.89
	2365.42	8.75994	703.278	1414.17	2097.18
	2366.17	5.11771	692.238	1408.15	2097.04
	2366.92	10.456	695.151	1406.79	2096.91
	2367.67	-4.16322	698.58	1394.93	2093.09
	2368.41	3.17078	690.64	1392.88	2088.23
	2369.16	-15.4401	704.922	1407.72	2084.94
	2369.91	7.85932	688.713	1403.32	2089.01
	2370.65	2.22056	688.525	1409.41	2101.49
	2371.4	-5.41382	697.122	1406.76	2093.99
	2372.15	14.8915	709.336	1402.36	2108.05
	2372.89	7.25662	706.047	1409.62	2105.29
	2373.64	10.5984	697.072	1411.05	2110.41
	2374.38	15.9357	705.152	1411.31	2104.49
	2375.13	13.29	698.245	1419.74	2096.99
	2375.87	6.65251	709.425	1403.68	2089.5
	2376.62	-9.96345	697.866	1398.69	2108.29
	2377.36	3.35623	692.509	1405.37	2089.22
	2378.11	1.70789	692.32	1400.38	2109.59
	2378.85	5.04882	697.815	1409.39	2102.09
	2379.59	8.38964	709.512	1414.32	2118.78
	2380.34	8.73677	708.288	1418.08	2099.72
	2381.08	16.0691	703.448	1406.1	2098
	2381.82	7.43512	702.224	1409.86	2085.77
	2382.57	7.7819	710.303	1399.62	2098.25
	2383.31	4.13713	704.428	1403.38	2102.85
	2384.05	8.47525	694.419	1411.81	2115.33
	2384.8	9.81967	695.779	1410.91	2106.78
	2385.54	27.1299	712.643	1405.34	2093.5
	2386.28	16.4996	688.163	1406.18	2099.67
	2387.02	17.8438	712.262	1414.61	2096.9
	2387.76	17.1919	705.353	1409.04	2096.23
	2388.5	4.56576	709.814	1407.55	2105.03
	2389.25	-31.0113	699.804	1402.56	2114.36
	2389.99	-2.72514	718.734	1407.49	2099.5
	2390.73	-9.36446	712.859	1408.33	2099.36
	2391.47	5.94895	700.781	1403.35	2087.66
	2392.21	12.2816	696.456	1400.11	2096.45
	2392.95	22.6057	699.365	1406.2	2104.2
	2393.69	1.99604	709.51	1407.05	2095.12
	2394.43	1.34348	697.949	1388.07	2113.91
	2395.17	-5.29647	706.543	1395.32	2097.47
	2395.91	-9.94091	690.847	1399.08	2097.86
	2396.64	1.38054	702.025	1400.51	2104.03
	2397.38	7.7126	702.35	1410.1	2099.68
	2398.12	3.06811	704.225	1415.02	2098.49
	2398.86	-1.57646	709.718	1413.54	2090.99
	2399.6	20.7208	709.009	1399.8	2098.21
	2400.34	-1.88563	690.729	1407.64	2097.02
	2401.07	16.4202	698.805	1389.83	2096.88
	2401.81	-11.1757	702.23	1395.92	2096.74
	2402.55	-5.84208	702.555	1383.93	2101.33
	2403.29	11.4657	695.127	1416.26	2096.99
	2404.02	5.82227	707.854	1414.77	2093.69
	2404.76	8.16186	711.279	1401.62	2104.59
	2405.5	12.4972	693.515	1404.8	2100.24
	2406.23	7.85162	693.322	1398.64	2099.58

## Sheet: Figure 4e
	AA-CuNW
	Raman Shift (cm-1)	OCP	-0.4 V (vs RHE)	-0.6 V (vs RHE)	-0.8 V (vs RHE)
	-20.5661	-2582.89	-4339.42	-3757.87	-3799.94
	-19.225	-2566.5	-4302.26	-3723.96	-3758.67
	-17.8833	-2549.52	-4265.31	-3690.51	-3713.42
	-16.5428	-2532.23	-4228.09	-3655.66	-3666.65
	-15.2026	-2513.55	-4192.6	-3621.94	-3624.74
	-13.8617	-2496.09	-4153.65	-3587.33	-3576.67
	-12.5221	-2475.61	-4114.94	-3546.4	-3529.62
	-11.1827	-2448.73	-4068.8	-3501.88	-3473.18
	-9.84364	-2395.58	-3999.2	-3417.67	-3372.01
	-8.50486	-2146.08	-3747.19	-3100.56	-3047.07
	-7.16635	-1097.85	-2782.16	-2222.04	-2117.17
	-5.82912	361.788	-1916.99	-1081.86	-1045.64
	-4.49118	873.883	-1770.75	-957.246	-679.331
	-3.15351	1588.32	-1328.82	-865.423	-238.842
	-1.81712	1341.4	-1430.88	-676.504	7.01959
	-0.48002	1437.12	-1412.34	-543.524	-343.821
	0.85581	1528.98	-1282.04	-516.365	-341.312
	2.19235	1665.41	-791.057	-99.3742	-183.046
	3.52762	896.876	-1106.89	-431.029	-395.952
	4.86261	378.875	-1844.88	-1242.27	-814.431
	6.19732	-1023.56	-3167.97	-2473.93	-2266.36
	7.53175	-2092.39	-3515.07	-2966.21	-2813.01
	8.8659	-2190.76	-3516.04	-2989.53	-2821.52
	10.1998	-2188.98	-3487.3	-2966.42	-2785.58
	11.5334	-2174.98	-3454.49	-2938.23	-2746.75
	12.8667	-2161.55	-3417.24	-2906.09	-2706.33
	14.1987	-2146.26	-3383.61	-2872.42	-2662.18
	15.5315	-2131.44	-3347.66	-2839.82	-2619.91
	16.863	-2114.51	-3311.78	-2807.8	-2577.21
	18.1952	-2097.82	-3274.62	-2773.65	-2533.63
	19.5261	-2080.65	-3239.86	-2739.44	-2490.72
	20.8577	-2065.19	-3203.55	-2705.65	-2447.36
	22.1881	-2050.08	-3165.38	-2673.57	-2403.42
	23.5182	-2032.75	-3129.14	-2638.11	-2360.39
	24.848	-2016.91	-3092.16	-2604.69	-2316.17
	26.1775	-2000.83	-3058.28	-2570.54	-2272.68
	27.5068	-1982.61	-3019.96	-2538.19	-2231.54
	28.8358	-1966.45	-2982.16	-2503.21	-2186.62
	30.1645	-1948.23	-2946.68	-2468.67	-2140.16
	31.4919	-1932.5	-2910.49	-2432.79	-2099.96
	32.8201	-1916.52	-2871.72	-2399.15	-2052.42
	34.147	-1898.25	-2832.67	-2362.96	-2008.24
	35.4746	-1881.61	-2791.89	-2322.31	-1957.82
	36.8009	-1863.51	-2741.99	-2273.83	-1897.94
	38.1279	-1839.25	-2672.74	-2200.27	-1820.24
	39.4537	-1805.72	-2570.96	-2085.44	-1696.26
	40.7792	-1759.4	-2418.03	-1913.38	-1519.4
	42.1044	-1694.6	-2207.28	-1681.38	-1284.02
	43.4294	-1603.63	-1929.81	-1362.3	-951.309
	44.754	-1490.08	-1592.38	-984.6	-568.252
	46.0784	-1352.81	-1203.12	-561.512	-142.528
	47.4026	-1206.76	-838.022	-138.633	293.384
	48.7264	-1072.46	-450.07	290.71	697.64
	50.049	-927.167	-71.9943	707.072	1110.12
	51.3723	-789.997	253.602	1082.29	1460.47
	52.6943	-675.99	523.666	1410.91	1793.75
	54.017	-577.243	715.639	1630.02	2029.76
	55.3385	-503.958	873.534	1777.52	2172.28
	56.6597	-468.849	929.351	1832.26	2259.2
	57.9807	-442.858	944.517	1859.72	2285.95
	59.3023	-435.243	966.669	1848.28	2269.46
	60.6227	-425.673	942.948	1835.85	2285.5
	61.9428	-412.661	933.338	1817.97	2275.02
	63.2616	-417.724	893.439	1770.13	2229.79
	64.5812	-423.186	869.206	1723.87	2218.5
	65.9005	-427.093	851.567	1691.93	2187.25
	67.2195	-414.014	801.893	1656.97	2175.81
	68.5372	-411.292	803.953	1639.37	2165.97
	69.8557	-404.456	789.469	1625.53	2134.62
	71.1729	-400.755	766.149	1581.53	2131.24
	72.4898	-383.102	758.408	1595.46	2145.53
	73.8074	-358.464	757.469	1563.47	2123.21
	75.1238	-340.163	751.058	1562.26	2121.51
	76.4399	-315.461	759.001	1536.71	2116.68
	77.7558	-288.382	743.895	1522.73	2101.07
	79.0713	-256.381	736.299	1509.57	2105.33
	80.3866	-211.742	712.255	1481.14	2108.74
	81.7007	-181.402	707.612	1465.14	2098.34
	83.0154	-139.725	722.18	1463.68	2096.1
	84.3299	-112.417	715.715	1430.79	2084
	85.6431	-70.841	714.607	1438.22	2094.75
	86.957	-48.3011	701.42	1446.63	2097.91
	88.2697	-36.2843	706.971	1438.78	2109.59
	89.5821	-19.0174	697.419	1420.49	2107.79
	90.8952	-8.47253	702.612	1421.4	2120.27
	92.207	-17.0704	696.044	1422.38	2118.96
	93.5186	-4.32838	701.083	1432.55	2126.69
	94.8299	-23.0301	702.204	1445.38	2128.7
	96.141	-23.6754	698.919	1436.04	2122.73
	97.4517	-16.4437	688.439	1446.18	2124.32
	98.7613	-24.414	701.322	1447.02	2133.85
	100.071	-23.4278	711.229	1456.47	2132.07
	101.381	-24.8286	696.864	1469.4	2127.22
	102.69	-14.6654	701.048	1439.82	2127.39
	104	-8.01751	707.023	1432.21	2116.32
	105.308	4.02203	701.843	1431.86	2120.4
	106.616	22.6228	699.833	1435.04	2124.05
	107.923	33.8229	702.502	1413.34	2123.91
	109.231	24.126	703.148	1418.35	2110.01
	110.538	10.323	696.575	1409.65	2098.8
	111.844	16.7122	703.442	1401.28	2094.53
	113.151	15.3834	679.681	1388.18	2090.15
	114.457	7.89605	695.763	1385.64	2096.88
	115.763	11.4891	702.731	1381.67	2082.22
	117.068	12.8579	696.467	1401.38	2098.04
	118.373	2.65651	687.953	1383.89	2087.64
	119.678	14.6935	690.299	1380.14	2086.7
	120.983	10.2351	681.105	1403.95	2095.32
	122.286	18.903	682.098	1410.27	2102.21
	123.59	8.93488	684.125	1425.38	2096.32
	124.893	5.6964	689.266	1416.36	2103.43
	126.197	7.05941	691.728	1433.46	2097.21
	127.499	14.4891	677.47	1431.61	2106.31
	128.801	8.202	687.871	1424.41	2096.7
	130.103	11.0513	677.438	1423	2101.58
	131.405	7.8296	683.504	1417.97	2113.44
	132.706	10.3527	680.766	1416.01	2104.2
	134.006	12.1297	678.258	1417.79	2109.41
	135.307	16.5376	690.794	1409.35	2110.56
	136.607	27.4233	678.195	1404.85	2107.81
	137.907	24.8451	681.363	1407.37	2106.77
	139.207	50.5098	698.534	1417.39	2108.09
	140.506	66.1521	696.683	1397.14	2108.9
	141.804	84.5839	695.563	1397.6	2097.16
	143.103	102.932	705.38	1403.99	2105.94
	144.401	101.167	705.66	1405.95	2099.9
	145.699	123.042	710.095	1403.47	2100.41
	146.995	103.044	707.875	1397.51	2108.96
	148.293	119.826	704.317	1404.43	2100.56
	149.59	107.794	707.663	1405.36	2098.71
	150.886	100.105	714.361	1406	2095.85
	152.182	78.1364	712.385	1401.8	2104.19
	153.478	63.3027	707.709	1415.66	2097.9
	154.773	50.6016	711.16	1417.04	2099.03
	156.067	45.6153	717.848	1411.05	2106
	157.362	31.8441	709.865	1409.45	2099.74
	158.656	25.131	715.449	1404.16	2096.86
	159.95	18.9909	712.412	1401.46	2101.89
	161.244	12.9313	720.924	1389.83	2099.51
	162.537	15.7359	709.02	1403.08	2100.61
	163.83	12.3823	709.155	1402.69	2096.65
	165.122	10.4992	719.486	1388.05	2094.97
	166.415	2.29912	709.697	1387.38	2092.43
	167.706	8.95015	711.01	1385.96	2089.45
	168.998	16.749	707.981	1380.17	2093.1
	170.289	11.6639	707.83	1383.25	2099.04
	171.58	11.8252	710.91	1386.38	2094.63
	172.87	14.9403	713.744	1387.34	2089.3
	174.16	10.9782	703.985	1383.59	2101.92
	175.45	5.58242	706.266	1375.26	2099.71
	176.74	1.90963	696.321	1383.78	2099.43
	178.028	1.43424	708.248	1381.44	2106.91
	179.317	5.64011	707.712	1384.98	2103.12
	180.606	4.09902	711.88	1391.24	2109.32
	181.893	8.21797	702.777	1390.33	2105.68
	183.181	6.4256	710.97	1381.37	2110.8
	184.469	2.09073	709.448	1391.24	2112.37
	185.755	6.37117	698.446	1379.83	2106.8
	187.042	2.19565	704.066	1396.43	2104.36
	188.328	2.04155	719.097	1410.58	2123.38
	189.614	3.93882	714.396	1398.54	2112.24
	190.9	5.99935	711.662	1400.49	2107.3
	192.185	1.90229	712.533	1401.95	2106.14
	193.47	-0.06116	708.635	1404.91	2107.34
	194.754	2.97859	703.875	1407.53	2107.59
	196.039	-0.9569	712.81	1402.94	2107.92
	197.322	4.79012	711.288	1402.1	2106.4
	198.607	7.0917	710.808	1405.34	2111.1
	199.889	6.84444	718.817	1409.54	2108.18
	201.172	6.35006	716.313	1406.3	2106.48
	202.454	12.504	714.725	1410.13	2105.05
	203.737	10.5302	714.276	1401.12	2107.91
	205.018	11.5108	713.444	1411.21	2106.12
	206.3	16.6928	718.295	1406.97	2113.18
	207.581	13.0211	719.295	1415.75	2102.06
	208.862	14.1105	721.149	1428.76	2103.48
	210.142	14.2959	727.033	1414.5	2109.39
	211.423	15.6312	725.218	1409.38	2110.81
	212.702	8.59232	725.661	1423.81	2109.16
	213.981	7.54569	732.703	1417.11	2118.27
	215.261	8.38781	729.663	1423.16	2114.2
	216.539	7.25875	735.848	1430.84	2112.47
	217.818	10.8907	732.742	1433.27	2118.09
	219.096	9.92543	730.613	1428.13	2118.28
	220.373	9.20623	731.172	1420.13	2119.55
	221.651	4.05396	725.19	1428.69	2115.33
	222.927	10.9679	728.922	1430.71	2116.66
	224.204	1.79292	726.728	1425.02	2119.56
	225.481	1.8938	732.601	1431.33	2117.9
	226.756	0.92656	731.746	1431.63	2112.03
	228.031	1.51883	721.662	1429.41	2114.78
	229.307	0.71608	725.576	1423.31	2114.11
	230.582	0.4049	720.44	1421.64	2120.64
	231.857	1.08052	727.344	1432.71	2110.2
	233.131	-0.90126	722.94	1421.22	2114.02
	234.405	2.206	715.784	1417.36	2112.7
	235.678	2.1112	717.49	1420.24	2106.61
	236.952	0.78447	713.389	1419.99	2108.71
	238.224	1.91798	708.366	1413.26	2102.4
	239.497	-1.37995	706.341	1417.24	2114.69
	240.768	1.55841	713.969	1414.25	2105.24
	242.041	2.03547	710.964	1416.52	2107.56
	243.312	0.53984	712.783	1414.06	2111.08
	244.583	6.26762	715.09	1412.94	2119.37
	245.854	3.70369	706.334	1415.9	2117.04
	247.125	4.26071	706.015	1412.33	2111.83
	248.394	-5.28392	710.956	1413.11	2107.02
	249.664	3.39683	704.477	1406.12	2108.21
	250.934	4.11435	703.316	1416.11	2107.32
	252.203	4.74925	700.504	1411.37	2108.42
	253.471	11.374	712.056	1408.88	2108.11
	254.74	12.4183	699.098	1414.28	2099.38
	256.007	7.79585	696.896	1411.37	2108.04
	257.276	11.2196	703.198	1423.44	2110.29
	258.543	13.2452	699.537	1409.76	2109.61
	259.81	16.4196	703.088	1413.38	2112.93
	261.076	13.683	709.45	1423.28	2111.4
	262.343	17.1026	714.467	1421.86	2115.43
	263.609	17.8571	716.672	1434.48	2118.89
	264.875	14.1116	723.155	1433.61	2125.91
	266.14	16.4406	718.087	1443.37	2126.37
	267.405	21.8063	726.158	1436.7	2127.26
	268.67	15.2694	735.819	1439.1	2138.99
	269.933	16.12	734.11	1455.67	2135.32
	271.197	20.172	736.435	1447.37	2136.35
	272.461	19.7914	740.167	1458.08	2144.23
	273.724	15.9625	746.953	1459.38	2150.32
	274.987	16.4842	752.639	1463.62	2158.69
	276.25	19.058	747.629	1465.2	2154.52
	277.512	16.296	753.682	1466.36	2156.41
	278.774	12.6308	752.277	1466.37	2153.16
	280.035	12.1665	754.783	1458.95	2150.99
	281.297	9.8966	743.171	1461.82	2151.52
	282.557	12.3052	753.806	1461.22	2157.04
	283.818	14.4679	750.811	1456.25	2146.67
	285.078	11.0479	748.182	1462.05	2147.2
	286.337	11.4039	749.037	1456.74	2147.02
	287.598	9.37963	743.413	1460.43	2147.9
	288.857	7.10849	740.845	1445.99	2145.73
	290.116	7.05369	739.376	1442.86	2143.69
	291.374	8.31218	731.184	1449.07	2146.86
	292.631	5.05518	734.054	1440.96	2133.13
	293.889	16.4577	736.802	1436.74	2140.58
	295.147	8.24114	723.903	1431.3	2135.55
	296.404	11.9275	727.322	1433.41	2132.8
	297.661	10.3601	724.751	1429.53	2124.27
	298.917	0.5017	720.53	1428.86	2122.66
	300.173	4.68056	714.047	1419.73	2123.05
	301.429	6.72499	716.242	1417.07	2121.08
	302.684	3.67994	712.998	1422.94	2120.33
	303.939	5.23186	711.831	1412.65	2122.35
	305.194	8.58976	706.325	1409.24	2118.32
	306.449	8.08936	706.809	1411.97	2116.78
	307.703	4.30545	706.803	1406.69	2116.38
	308.956	3.14829	710.585	1409.49	2115.69
	310.21	8.1479	709.784	1406.91	2114.22
	311.462	4.93846	704.765	1409.5	2104.41
	312.715	3.69919	709.158	1406.58	2110.71
	313.968	6.56442	707.745	1400.86	2120.36
	315.22	6.88485	703.482	1403.39	2115.51
	316.471	10.3246	700.792	1403.05	2113.07
	317.723	0.54794	700.67	1402.17	2114.13
	318.974	6.2041	699.814	1397.17	2113.18
	320.224	1.59904	706.171	1403.07	2110.03
	321.474	2.32977	697.247	1402.63	2112.44
	322.725	3.38889	700.246	1404.51	2114.42
	323.974	8.47028	701.971	1403.6	2115.92
	325.223	3.78306	711.03	1411.07	2118.78
	326.472	3.28239	704.015	1404.49	2119.57
	327.721	4.34142	704.578	1408.82	2117.72
	328.969	5.40039	707.585	1409.47	2114.88
	330.217	10.3175	712.793	1421.71	2121.73
	331.464	6.20486	706.938	1418.55	2121.67
	332.712	6.52498	722.169	1429.76	2121.18
	333.958	6.18831	729.087	1437.23	2128.81
	335.205	9.13522	726.593	1434.88	2131.24
	336.451	9.6195	739.5	1446.37	2132.53
	337.697	9.85743	739.022	1441.15	2132.68
	338.942	10.5058	752.418	1449.1	2143.95
	340.187	6.14668	752.795	1462.97	2148.45
	341.433	14.2652	768.82	1466.96	2147.82
	342.677	10.6448	774.147	1473.06	2153.81
	343.921	9.81556	781.369	1483.59	2165.65
	345.164	15.1429	791.219	1497.12	2175.14
	346.408	10.3732	797.096	1502.41	2181.35
	347.652	15.5364	802.239	1511.3	2180.07
	348.894	18.5651	813.799	1528.1	2191.41
	350.137	11.0865	816.559	1525.62	2204.25
	351.379	14.6898	822.068	1536.15	2209.17
	352.621	15.8306	823.421	1552.81	2214.59
	353.862	15.0832	834.186	1548.76	2218.38
	355.103	19.4254	832.544	1561.74	2231.07
	356.344	14.4913	840.68	1565.73	2239.99
	357.585	17.8484	838.732	1572.99	2240.42
	358.824	17.5934	838.677	1578.33	2236.01
	360.064	24.6444	845.408	1577.28	2240.07
	361.304	17.576	839.486	1571.38	2250.91
	362.542	17.4031	833.441	1578.02	2255.7
	363.782	23.3869	829.353	1578.46	2249.64
	365.02	21.9826	834.37	1569.7	2248.01
	366.258	21.4813	819.279	1571.98	2241.6
	367.495	23.1143	812.317	1567.72	2254.22
	368.733	23.5159	807.494	1559.17	2250.59
	369.97	25.313	804.443	1552.24	2237.98
	371.207	24.6474	794.607	1537.82	2229.93
	372.443	27.1013	787.155	1537.72	2227.8
	373.679	28.4878	783.248	1518.94	2216.18
	374.915	28.0685	772.74	1520.67	2214.41
	376.15	29.1267	772.376	1510.89	2203.22
	377.385	31.9089	766.085	1505.26	2192.53
	378.62	27.467	756.309	1499.36	2187.55
	379.854	30.8236	749.283	1488.21	2183.56
	381.088	36.3965	750.692	1487.08	2172.66
	382.322	34.4174	742.138	1472.66	2173.16
	383.555	29.8935	738.229	1475.01	2161.98
	384.788	34.5637	738.109	1468.29	2150.86
	386.02	33.1588	731.448	1453.66	2154.78
	387.253	32.1647	728.639	1450.62	2144.45
	388.485	31.6629	725.706	1445.13	2144.88
	389.717	42.0792	730.536	1435.89	2136.41
	390.948	40.0177	719.902	1432.51	2130.42
	392.179	34.8368	712.935	1433.42	2125.01
	393.409	38.6037	713.18	1430.72	2121.66
	394.64	45.9006	713.425	1425.09	2123.66
	395.87	40.7196	706.519	1422.94	2115.39
	397.1	37.9191	703.768	1420.1	2109.2
	398.329	45.9547	707.007	1412.7	2108.23
	399.558	43.4005	707.74	1413.61	2109.23
	400.787	47.2495	702.815	1415.21	2112.24
	402.015	47.158	703.435	1408.14	2109.63
	403.242	47.477	704.177	1412.94	2101.52
	404.47	52.557	702.963	1414.93	2110.74
	405.698	49.8389	704.011	1408.7	2109.76
	406.925	51.9637	705.364	1409.5	2109.42
	408.15	51.5437	700.116	1407.29	2111.65
	409.377	46.1986	704.891	1414.84	2111.46
	410.603	47.8307	702.026	1409.5	2112.83
	411.828	46.2615	705.884	1415.95	2119.4
	413.054	52.1623	702.102	1414.15	2118
	414.278	47.8021	702.414	1414.54	2120.37
	415.504	49.7626	707.189	1417.1	2128.44
	416.728	45.8127	710.129	1420.15	2130.31
	417.952	50.4821	712.947	1427.35	2132.11
	419.175	47.6817	713.504	1429.3	2132.55
	420.399	49.8882	708.437	1427.77	2136.35
	421.621	48.0727	714.126	1424.41	2143.35
	422.844	51.7569	713.888	1432.9	2142.87
	424.066	49.8593	714.26	1434.17	2142.95
	425.288	49.6033	714.204	1427.19	2143.54
	426.51	50.168	713.109	1435.55	2143.77
	427.731	51.3895	713.297	1431.43	2144.57
	428.951	50.1485	711.468	1428.34	2148.79
	430.172	49.564	713.978	1432.88	2137.76
	431.392	44.6288	708.054	1421.33	2134.71
	432.612	48.5593	710.686	1426.96	2131.23
	433.832	53.5569	710.751	1426.8	2128.32
	435.05	56.0094	707.943	1418.32	2125.06
	436.27	53.3729	705.991	1419.79	2122.08
	437.488	54.2657	705.81	1414.1	2119.45
	438.707	55.0768	707.708	1417.62	2113.41
	439.924	54.3281	704.9	1409	2112.85
	441.142	49.8031	706.063	1409.79	2115.86
	442.359	51.3528	707.227	1416.98	2111.52
	443.576	48.9619	705.885	1411.57	2114.03
	444.792	57.079	704.542	1409.63	2104.2
	446.009	51.4866	701.671	1408.72	2100.87
	447.224	58.1257	700.083	1406.44	2103.44
	448.44	52.9441	696.357	1405.25	2102.74
	449.655	53.837	696.052	1402.97	2102.32
	450.87	48.7372	698.682	1400.89	2103.28
	452.084	54.3913	700.516	1403.99	2101.53
	453.298	56.7615	702.9	1408.12	2097
	454.512	54.5352	705.406	1404.07	2100.95
	455.726	64.4576	701.067	1403.69	2102.48
	456.939	56.1563	697.461	1399.5	2097.88
	458.152	56.3923	702.595	1405.81	2103.33
	459.364	56.382	691.226	1405.57	2098.3
	460.577	58.67	701.616	1400.48	2104.6
	461.788	54.8837	704.548	1398.19	2104.35
	462.999	61.7688	703.875	1402.92	2102.74
	464.211	62.0869	704.485	1403.36	2099.92
	465.422	63.3899	698.189	1405.77	2099.88
	466.633	65.8422	701.365	1404.43	2102.19
	467.843	64.1079	708.881	1406.57	2100.79
	469.052	65.1644	709.062	1403.52	2102.39
	470.262	64.0048	707.392	1401.91	2098.14
	471.471	68.5913	704.57	1403.17	2102.02
	472.68	66.9391	704.987	1399.78	2099.06
	473.889	73.3313	703.938	1401.24	2097.88
	475.097	72.6641	702.582	1403.31	2100.04
	476.304	68.4669	702.388	1399.38	2095.94
	477.512	70.016	708.245	1399.33	2101.88
	478.719	73.5353	697.599	1404.74	2100.34
	479.926	79.7636	707.55	1400.81	2101.66
	481.133	78.7677	707.539	1405.88	2099.05
	482.338	77.772	702.699	1405.36	2104.42
	483.544	78.3359	698.715	1405.45	2101.24
	484.749	83.7431	706.282	1406.15	2102.91
	485.955	89.6429	709.448	1406.93	2104.79
	487.16	84.4604	702.163	1408.65	2111.16
	488.364	81.823	698.911	1402.41	2101.99
	489.568	87.5583	701.649	1402.16	2099.6
	490.772	89.025	699.253	1401.84	2102.55
	491.976	86.5514	707.675	1401.31	2104.14
	493.178	88.0184	707.724	1403.79	2101.39
	494.382	86.5298	704.105	1400.61	2107.19
	495.584	93.1683	706.109	1401.18	2105.48
	496.786	92.7468	704.201	1403.11	2102.42
	497.988	97.0045	704.188	1405.04	2102.07
	499.189	88.8668	706.497	1397.56	2104.5
	500.39	95.1766	703.367	1405.01	2110.21
	501.591	100.912	701.703	1402.03	2102.45
	502.792	99.4234	706.09	1404.03	2109.87
	503.992	94.6511	704.426	1403.23	2107.81
	505.192	99.4012	706.795	1402.03	2105.03
	506.391	102.017	706.72	1402.87	2107.96
	507.59	102.498	703.222	1402	2108.75
	508.79	102.898	707.058	1406.25	2102.27
	509.988	112.163	708.389	1408.04	2109.47
	511.186	111.413	706.051	1405.13	2109.83
	512.384	106.723	710.498	1408.76	2111.69
	513.582	108.107	707.244	1409.19	2113.76
	514.779	106.043	709.552	1406.89	2113.69
	515.975	114.323	706.48	1410.32	2114.2
	517.172	118.745	712.21	1413.47	2116.2
	518.368	113.644	713.05	1407.09	2116.84
	519.564	116.67	708.207	1413.79	2117.06
	520.759	114.771	709.047	1408.15	2118.06
	521.955	113.364	709.703	1413.96	2117.42
	523.149	121.233	712.927	1414.73	2115.29
	524.344	113.587	712.238	1414.95	2118.57
	525.538	112.016	711.672	1415.86	2122.99
	526.732	113.975	707.988	1416.15	2115.79
	527.925	118.971	708.033	1412.42	2121.28
	529.119	112.474	710.522	1416.93	2123.07
	530.312	107.866	710.383	1411.91	2117.15
	531.505	118.526	708.961	1418.13	2121.08
	532.697	114.328	709.372	1417.8	2115.52
	533.889	110.376	712.411	1410.87	2121.29
	535.08	116.275	709.887	1409.52	2120.79
	536.271	107.398	709.748	1410.09	2115.88
	537.462	112.394	708.997	1411.47	2115.02
	538.653	118.375	707.329	1402.55	2121.94
	539.843	107.117	709.023	1414.64	2115.17
	541.033	101.769	707.415	1405.38	2111.6
	542.222	101.84	707.642	1407.65	2110.39
	543.411	107.985	703.651	1409.64	2112.1
	544.601	109.205	707.178	1405.98	2112.6
	545.789	101.558	707.526	1407.7	2112.1
	546.977	103.353	709.463	1405.46	2111.96
	548.165	106.707	713.356	1404.05	2111.74
	549.353	99.389	706.859	1405.36	2111.81
	550.539	100.034	706.167	1403.81	2111.81
	551.727	103.059	706.087	1402.6	2113.02
	552.913	103.786	702.89	1405.27	2119.15
	554.099	93.5135	704.459	1402.63	2113.8
	555.285	96.2927	703.217	1399.85	2107.03
	556.471	97.43	703.137	1401.91	2107.88
	557.656	96.2686	706.417	1397.5	2106.45
	558.841	95.0255	704.686	1397.9	2110.51
	560.026	92.7149	697.454	1401.71	2104.95
	561.21	94.9193	699.207	1398.3	2105.95
	562.394	95.6461	704.382	1402.52	2103.38
	563.578	101.298	705.033	1401.97	2106.08
	564.761	105.801	701.468	1395.42	2108.86
	565.944	104.23	703.953	1395.42	2106.15
	567.127	103.233	698.921	1401.75	2107.14
	568.308	100.594	704.247	1395.47	2106.78
	569.491	103.29	700.272	1401.74	2102.79
	570.672	96.0542	701.002	1399.41	2104.49
	571.853	99.7363	703.566	1401.11	2101.21
	573.035	105.47	701.301	1398.51	2106.84
	574.215	102.421	702.275	1398.1	2107.54
	575.395	98.058	695.488	1397.68	2105.47
	576.576	104.038	693.162	1394.4	2101.9
	577.756	104.519	697.192	1396.91	2098.62
	578.935	102.454	697.86	1395	2097.62
	580.113	107.039	696.695	1398.87	2099.96
	581.292	105.877	691.251	1401.39	2098.17
	582.471	102.335	696.381	1396.13	2104.73
	583.649	107.576	700.655	1397.96	2102.58
	584.826	114.952	694.722	1400.54	2097.09
	586.004	110.014	697.774	1400.73	2098.29
	587.181	107.95	695.447	1397.93	2109.19
	588.358	108.266	693.486	1403.64	2105.12
	589.534	112.111	696.66	1402.47	2096.77
	590.709	118.502	693.171	1403.35	2104.54
	591.885	109.87	694.755	1399.39	2105.61
	593.061	114.701	696.523	1405.85	2102.19
	594.236	110.83	696.334	1403.32	2104.62
	595.41	118.37	697.612	1406.78	2104.91
	596.585	120.491	692.962	1399.41	2095.86
	597.759	125.322	698.641	1403.01	2106.41
	598.933	121.616	696.557	1405.65	2104.71
	600.107	117.909	700.157	1408.64	2105.14
	601.279	121.59	692.206	1407.74	2104
	602.452	124.04	699.229	1409.43	2101.94
	603.625	120.169	698.001	1408.53	2104.08
	604.797	127.545	699.339	1409.74	2103.59
	605.968	119.734	698.11	1407.25	2104.09
	607.14	124.154	697.371	1405.75	2106.37
	608.311	125.783	697.365	1409.29	2101.1
	609.482	125.934	698.458	1413.11	2104.96
	610.653	130.518	698.146	1411.54	2102.04
	611.822	132.065	703.701	1407.66	2107.81
	612.992	129.836	698.866	1413.38	2110.45
	614.161	133.599	700.387	1408.89	2105.25
	615.331	127.512	700.258	1409.43	2103.83
	616.499	130.947	702.207	1408.75	2105.04
	617.668	132.247	699.327	1408.07	2104.76
	618.836	124.6	693.819	1414.68	2104.34
	620.004	132.385	693.078	1404.93	2104.27
	621.171	132.537	696.004	1408.61	2102.7
	622.339	128.912	692.207	1404.8	2102.56
	623.506	135.876	694.644	1403.3	2105.34
	624.672	132.662	696.592	1406.5	2100.5
	625.838	126.574	703.919	1411.95	2104.35
	627.004	129.845	698.777	1411.2	2104.85
	628.17	119.817	694.368	1404.11	2103.78
	629.335	132.363	699.005	1409.9	2108.27
	630.5	124.223	700.647	1412.01	2102
	631.665	122.158	695.627	1410.11	2108.13
	632.828	124.279	692.562	1408.81	2110.63
	633.993	123.774	694.448	1410.03	2105.64
	635.156	124.417	698.046	1412.08	2104.71
	636.32	122.68	699.382	1410.03	2104.14
	637.482	122.256	701.573	1412.62	2107.14
	638.645	116.907	696.491	1407.57	2105.07
	639.807	115.17	696.543	1406.14	2108.85
	640.969	115.896	700.69	1408.59	2107.56
	642.131	113.748	702.331	1409.2	2104.64
	643.292	102.981	698.715	1406.34	2109.84
	644.453	101.736	696.445	1403.41	2106.42
	645.613	98.6035	695.396	1404.29	2110.41
	646.774	103.023	694.592	1410.08	2107.71
	647.934	98.4946	698.371	1408.1	2104.5
	649.094	91.8318	695.978	1410.76	2105.49
	650.253	91.6542	698.779	1401.01	2102.71
	651.412	83.7601	695.652	1408.09	2103.85
	652.571	80.3809	698.331	1404.07	2104.21
	653.729	74.2107	694.715	1397.66	2105.42
	654.887	64.1003	698.25	1404.95	2103.35
	656.045	67.3703	699.339	1406.79	2103.06
	657.202	61.118	697.556	1406.37	2099.14
	658.36	58.2312	700.724	1403.24	2106.98
	659.516	56.6581	696.862	1407.73	2110.04
	660.672	45.5624	695.507	1399.55	2102.7
	661.828	40.6232	698.185	1402.2	2101.91
	662.984	46.6842	697.257	1409.49	2099.84
	664.14	38.5438	698.957	1404.1	2102.62
	665.295	36.8882	699.557	1406.76	2099.77
	666.449	27.3522	697.651	1409.07	2103.26
	667.604	28.734	697.762	1408.66	2112.09
	668.759	24.4516	697.2	1407.49	2106.46
	669.912	25.3408	700.489	1403.81	2105.32
	671.065	21.715	697.727	1404.35	2107.81
	672.219	14.3132	696.553	1408.57	2102.39
	673.372	16.8442	696.114	1402.3	2099.82
	674.524	16.9944	693.107	1406.79	2098.75
	675.676	15.0105	693.217	1398.88	2102.15
	676.828	16.9667	699.622	1402.96	2101.41
	677.979	6.77371	697.593	1406.03	2106.45
	679.131	10.3717	703.081	1405.41	2109.27
	680.282	7.23837	703.68	1405.06	2105.18
	681.432	5.74682	695.905	1403.08	2108.01
	682.583	6.47164	695.892	1402.67	2103.56
	683.732	3.74864	701.624	1403.07	2102.68
	684.882	9.39879	699.167	1403	2103.16
	686.031	8.81017	701.782	1402.38	2102.49
	687.18	3.54234	701.829	1403.73	2104.6
	688.329	6.23718	691.304	1403.52	2099.09
	689.477	3.18581	696.363	1403.31	2100.84
	690.625	0.70902	694.76	1408.28	2099.25
	691.773	0.94115	697.253	1399.69	2099.5
	692.92	3.47173	700.356	1401.66	2103.9
	694.067	1.24116	698.998	1408.67	2103.66
	695.213	1.71947	693.361	1404.24	2102.28
	696.36	-1.16782	699.031	1405.32	2102.46
	697.506	0.21347	700.789	1404.74	2099.37
	698.652	-4.56199	698.086	1403.19	2107.33
	699.798	2.07299	701.128	1404.23	2105.59
	700.942	0.25271	694.084	1402.96	2099.72
	702.087	-1.15712	699.999	1406.93	2108.1
	703.232	-3.38783	702.184	1407.83	2104.22
	704.375	0.70225	697.341	1403.83	2105.26
	705.519	1.6975	696.287	1407.25	2101.1
	706.662	-4.31345	699.387	1402.91	2106.49
	707.806	-0.96606	699.304	1401.63	2106.89
	708.948	-5.33571	703.927	1406.08	2099.24
	710.091	-1.08576	699.81	1404.46	2104.7
	711.233	-0.4478	700.337	1410.2	2102.96
	712.375	-4.57111	698.542	1404.49	2102.5
	713.516	-1.06047	704.754	1401.71	2103.04
	714.657	-4.52753	702.897	1406.57	2101.02
	715.799	-2.90483	702.324	1407.27	2104.55
	716.939	-4.23769	703.035	1405.03	2103.24
	718.08	-2.12287	704.417	1402.39	2103.21
	719.219	-3.94874	695.837	1403.98	2100.69
	720.358	-2.08034	704.004	1408.49	2108.57
	721.498	0.44469	704.592	1407.42	2106.12
	722.636	-0.88883	704.324	1411.39	2109.51
	723.776	-0.00573	709.435	1404.65	2107.84
	724.914	2.84715	705.56	1407.53	2111.45
	726.052	0.69248	704.803	1409.87	2107.07
	727.189	-2.11897	706.674	1402.45	2105.26
	728.327	1.14411	702.372	1409.63	2107.23
	729.464	0.79521	706.015	1408.96	2105.35
	730.6	-1.19587	706.113	1411.7	2104.1
	731.737	-0.31358	704.072	1403.54	2099.87
	732.872	-5.26002	707.348	1406.41	2102.97
	734.009	1.53256	701.945	1403.98	2101.16
	735.144	-0.13046	701.004	1403.45	2105.69
	736.279	-1.79358	705.074	1402.1	2105.09
	737.414	-0.41938	699.854	1398.71	2101.64
	738.547	3.25284	700.746	1403.01	2099.12
	739.682	0.6045	699.499	1403.71	2098.8
	740.816	4.93366	702.102	1406.32	2104.4
	741.949	4.99378	701.343	1407.15	2109.22
	743.082	-1.51333	700.095	1403.48	2105.27
	744.215	2.32304	705.082	1400.97	2102.03
	745.348	-0.49015	697.295	1403.72	2105.42
	746.479	1.21114	698.186	1401.07	2100.9
	747.611	3.73359	696.51	1402.11	2104.14
	748.743	0.59179	705.713	1403.01	2102.05
	749.874	2.45736	700.065	1402.89	2105.94
	751.005	-0.02819	701.444	1401.4	2105.9
	752.135	0.44142	700.196	1405.16	2102.09
	753.265	-1.38754	698.397	1407.09	2100
	754.396	1.70905	701.611	1401.31	2099.25
	755.525	2.99908	701.523	1401.32	2102.71
	756.654	1.16989	707.914	1403.92	2102.61
	757.783	0.81823	702.326	1402.64	2101.22
	758.912	1.28738	700.833	1403.75	2102.9
	760.04	4.62931	704.106	1406.96	2100.02
	761.168	4.76969	707.013	1405	2105.97
	762.296	9.01477	699.102	1403.58	2106.44
	763.423	2.50573	703.292	1404.21	2100.85
	764.55	8.55628	699.659	1407.15	2105.16
	765.676	9.59904	706.599	1399.39	2104.99
	766.803	8.75401	700.399	1402.06	2106.38
	767.93	3.55812	699.455	1399.76	2095.09
	769.055	5.01111	704.439	1401.34	2106.96
	770.18	7.94163	702.395	1400.74	2096.73
	771.306	11.2828	705.118	1404.98	2104.11
	772.43	7.07145	706.557	1401.24	2104.79
	773.555	6.55396	698.033	1402.48	2101.55
	774.679	5.87232	703.934	1398.74	2101.8
	775.802	1.24993	698.466	1397.32	2099.41
	776.926	11.9443	700.333	1398.63	2098.24
	778.049	9.391	704.338	1398.98	2099.7
	779.172	6.50938	703.638	1399.13	2102.09
	780.295	8.55306	699.392	1404.26	2102.2
	781.417	11.9102	703.887	1402.09	2101.53
	782.539	16.1702	707.22	1405.44	2102.85
	783.661	14.4378	705.235	1405.93	2099.25
	784.781	11.556	705.817	1398.24	2102.71
	785.902	5.88318	707.5	1400.5	2101.39
	787.023	8.33721	703.437	1400.24	2101.57
	788.143	8.98524	702.369	1400.04	2102.46
	789.263	9.30491	705.151	1402.44	2109.34
	790.383	10.7738	705.305	1403.82	2101.54
	791.502	7.31732	705.643	1402.12	2103
	792.621	8.62196	703.902	1401.32	2097.76
	793.739	4.59075	704.3	1395.67	2102.86
	794.858	4.82823	709.893	1402.77	2103.04
	795.977	11.5508	707.541	1404.69	2105.43
	797.094	7.02699	707.756	1405.79	2109.6
	798.211	6.19722	706.809	1404.44	2099.94
	799.328	6.68083	706.29	1403.36	2101.61
	800.445	3.63463	704.976	1407.39	2102.79
	801.562	1.98389	703.601	1399.76	2106.17
	802.678	6.16152	708.522	1407.54	2106.5
	803.794	7.54804	705.619	1398.49	2107.53
	804.91	8.35995	705.466	1402.18	2101.72
	806.025	1.70172	702.257	1399.87	2102.9
	807.139	4.81205	702.104	1406.02	2104.64
	808.254	5.37758	703.968	1404.87	2100.9
	809.368	6.02522	708.04	1401.74	2100.93
	810.482	1.25497	704.172	1399.37	2096.55
	811.595	10.6861	703.239	1400.67	2098.58
	812.709	2.55011	703.222	1402.73	2099.54
	813.821	2.70512	703.939	1394.01	2097.08
	814.935	2.44968	699.949	1398.66	2098.76
	816.047	3.0972	702.805	1398.39	2102
	817.159	5.71483	699.915	1402.01	2101.11
	818.27	0.36976	706.866	1403.79	2099.22
	819.382	4.05457	704.648	1400.19	2101.96
	820.492	3.3885	703.47	1404.09	2100.28
	821.604	4.7747	705.042	1400.76	2098.32
	822.714	5.75047	704.964	1404.04	2100.99
	823.823	6.9724	709.47	1399.96	2103.16
	824.934	7.86609	701.751	1406.99	2101.41
	826.043	7.77459	711.88	1407	2107.14
	827.152	7.1084	702.634	1401.69	2100.74
	828.261	3.81539	708.851	1406.2	2100.82
	829.37	7.6642	708.528	1402.73	2103.26
	830.477	3.96066	706.921	1407.86	2103.78
	831.586	5.34672	708.188	1400.09	2100.87
	832.693	4.76257	707.192	1403.65	2101.88
	833.8	2.94704	703.202	1400.59	2100.76
	834.907	6.13899	708.808	1403.94	2097.63
	836.014	6.29356	711.418	1407.56	2099.57
	837.12	4.80633	704.067	1404.02	2099.94
	838.226	6.5206	706.677	1401.24	2105.23
	839.332	6.10055	705.804	1403.97	2105.46
	840.437	-0.06584	706.826	1401.18	2101.48
	841.542	5.34234	706.502	1404.74	2102.64
	842.646	10.6685	704.162	1404.2	2105.01
	843.751	6.30801	706.467	1404.48	2100.46
	844.855	0.30572	707.244	1402.65	2102.25
	845.959	6.61685	707.043	1405.18	2102.06
	847.062	9.06972	707.636	1403.48	2104.92
	848.166	2.65696	709.33	1400.77	2099.95
	849.268	4.94564	704.728	1401.59	2098.04
	850.37	7.89097	709.05	1404.33	2099.55
	851.473	8.37364	708.054	1409.51	2103.41
	852.575	2.61749	711.948	1404	2104.14
	853.676	7.3688	705.634	1407.01	2098.16
	854.777	6.4558	703.477	1402.18	2105.02
	855.878	3.24441	706.332	1403.48	2102.4
	856.978	4.95829	705.336	1399.6	2100.98
	858.078	7.08261	706.235	1399.75	2097.29
	859.179	4.77413	698.699	1400.91	2097.95
	860.279	0.82384	704.12	1401.33	2103.23
	861.377	4.34355	704.836	1399.97	2102.18
	862.477	1.70664	704.94	1403.32	2098.63
	863.576	5.22638	705.41	1398.08	2100.21
	864.674	1.35805	709.793	1399.45	2098.01
	865.772	4.30317	702.196	1399.59	2103.09
	866.87	4.62135	705.356	1405.94	2103.74
	867.967	5.43205	700.264	1404.04	2102.55
	869.064	3.12335	707.886	1402	2099.71
	870.161	4.18031	705.79	1403.78	2102.79
	871.257	7.69984	707.299	1406.58	2105.94
	872.354	5.22696	704.714	1398.89	2102.31
	873.449	3.00019	706.04	1401.62	2101.33
	874.544	5.61676	699.359	1396.45	2101.98
	875.64	2.40501	704.169	1399.46	2096.15
	876.735	5.34985	703.967	1399.39	2102.15
	877.829	1.23497	702.726	1398.52	2100.74
	878.923	3.68727	704.052	1400.36	2096.05
	880.018	3.10222	703.239	1398.73	2103.19
	881.111	3.0097	704.993	1397.31	2098.71
	882.205	3.98432	701.735	1404.2	2103.14
	883.297	2.24998	703.489	1403.18	2098.59
	884.39	0.5977	704.325	1405.1	2102.03
	885.482	8.13942	709.93	1405.04	2100.19
	886.575	5.74831	708.811	1404.5	2099.7
	887.666	8.03621	714.109	1407.03	2103.42
	888.757	3.42867	707.489	1403.35	2102.22
	889.848	5.30609	707.531	1404.79	2102.02
	890.94	3.40747	710.08	1408.62	2098.54
	892.03	3.06846	707.616	1408.62	2107.46
	893.12	-1.78546	700.751	1403.38	2101.99
	894.21	0.9128	702.627	1397.05	2097.72
	895.3	0.98419	700.652	1405.64	2101.16
	896.388	1.79434	701.122	1400.81	2096.53
	897.478	1.45526	699.575	1399.66	2102.25
	898.566	3.66091	699.678	1395.16	2096.49
	899.654	2.33669	700.514	1395.99	2094.93
	900.742	-0.71144	695.483	1389.32	2096.58
	901.83	1.00161	692.53	1397.98	2097.31
	902.917	6.1624	696.484	1399.07	2093.97
	904.004	1.80084	695.67	1393.08	2098.04
	905.091	3.26752	695.223	1393.29	2096.42
	906.177	5.71933	697.648	1398.48	2099.21
	907.263	3.73821	695.612	1400.73	2099.43
	908.349	1.26459	694.859	1398.08	2097.59
	909.434	6.83574	695.145	1397.81	2100.03
	910.519	4.27996	698.487	1399.66	2099.04
	911.604	5.82868	694.373	1394.96	2096.63
	912.688	10.0042	699.976	1398.17	2099.99
	913.773	5.97076	697.817	1398.11	2101.21
	914.857	6.20595	699.204	1399.55	2100.51
	915.94	6.76945	693.316	1394.65	2095.54
	917.024	2.90022	698.431	1399.49	2095.83
	918.107	3.05322	694.133	1398.47	2099.98
	919.189	4.84802	695.824	1395.28	2097.99
	920.271	6.807	693.299	1397.73	2101.28
	921.354	8.84806	699.33	1395.15	2103.43
	922.435	7.60548	697.11	1398.36	2102.87
	923.516	-0.12218	696.479	1396.93	2099.39
	924.597	3.15017	699.27	1396.39	2100.54
	925.678	-0.37688	695.767	1396.19	2102.84
	926.759	6.44634	699.719	1401.04	2101.49
	927.839	4.48599	697.683	1397.84	2102.36
	928.918	5.64498	694.607	1398.39	2098.95
	929.998	6.88607	698.315	1398.87	2097.25
	931.077	3.3659	695.667	1390.22	2102.03
	932.156	2.63677	694.157	1397.04	2101.4
	933.234	0.43003	691.733	1399.3	2099.42
	934.313	4.37989	693.588	1396.23	2101.07
	935.391	6.93427	698.866	1398.56	2101.29
	936.469	8.17518	689.964	1393.38	2100.16
	937.545	4.16234	695.669	1395.91	2103.88
	938.623	5.8958	693.857	1394.55	2101.32
	939.699	5.49484	696.873	1398.78	2104.76
	940.776	4.76546	689.865	1393.33	2105.48
	941.852	5.26741	695.081	1403.42	2103.21
	942.928	7.73953	696.813	1393.07	2105.79
	944.003	7.74886	695.367	1397.37	2100.24
	945.078	4.39254	694.838	1397.64	2106.73
	946.152	5.22277	695.409	1396.15	2101.33
	947.227	6.05299	698.424	1394.11	2100.91
	948.302	3.51749	696.856	1399.36	2099.99
	949.375	0.8999	695.226	1396.23	2104.35
	950.449	9.36433	693.719	1398.35	2101.22
	951.522	-0.39518	696.734	1390.72	2104.58
	952.595	7.41253	697.121	1398.42	2102.24
	953.667	-1.69031	690.479	1396.18	2102.32
	954.74	7.92333	696.428	1394.68	2104.11
	955.812	4.3205	694.676	1396.32	2101.42
	956.884	2.19521	695.552	1395.78	2101.78
	957.955	2.28634	693.983	1396.26	2104.64
	959.025	0.81767	695.47	1398.86	2102.16
	960.096	5.5879	700.318	1400.09	2102.74
	961.167	5.02221	698.932	1397.64	2098.97
	962.237	8.47889	694.49	1392.8	2102.33
	963.307	6.68184	697.994	1401.12	2104.26
	964.376	5.45936	696.363	1396.97	2097.43
	965.445	1.36373	696.322	1394.04	2100.15
	966.515	3.83528	698.175	1399.5	2103.65
	967.583	-0.17835	696.544	1397.86	2102.16
	968.651	6.06923	697.848	1402.43	2101.39
	969.719	6.16003	697.806	1397.39	2099.9
	970.787	1.24348	697.886	1396.92	2107.32
	971.854	7.81929	692.649	1396.45	2104.05
	972.921	-2.84365	697.253	1397.2	2103.56
	973.987	4.06043	698.739	1398.63	2100.08
	975.054	2.67354	699.491	1399.39	2100.02
	976.12	3.09261	691.626	1399.53	2107.87
	977.186	3.01905	700.446	1399.39	2099.96
	978.251	6.47532	701.565	1399.53	2108.56
	979.316	8.20769	698.956	1399.67	2104.09
	980.381	2.55199	697.691	1395.86	2101.77
	981.446	4.85897	698.994	1399.75	2109.78
	982.51	4.53903	698.218	1400.09	2103.96
	983.573	11.3608	699.337	1400.78	2105.48
	984.638	6.36177	699.966	1396.14	2110.78
	985.701	6.45221	692.039	1403.58	2108.6
	986.763	7.69184	700.37	1397.72	2104.49
	987.826	11.9688	703.934	1399.08	2105.58
	988.889	9.76067	702.485	1398.13	2107.25
	989.951	5.00774	699.57	1402.84	2108.7
	991.012	0.99354	698.427	1395.66	2107.73
	992.074	7.48682	698.078	1402.15	2107.04
	993.135	4.53973	701.947	1400.86	2112.7
	994.195	5.77924	701.598	1403.32	2108.45
	995.256	6.93655	703.878	1398.76	2110.11
	996.316	11.4596	701.756	1408.58	2111.06
	997.376	8.51243	704.586	1402.05	2110.8
	998.436	11.3116	703.137	1406.83	2111.54
	999.495	6.1479	709.266	1409.63	2111.63
	1000.55	8.20805	707.573	1407.39	2111.16
	1001.61	10.1862	702.273	1405.55	2107.34
	1002.67	4.77626	706.814	1403.92	2105.79
	1003.73	12.7468	706.953	1406.45	2110.02
	1004.79	14.2322	703.854	1404.55	2112.26
	1005.84	8.74014	706.499	1405.51	2106.65
	1006.9	6.53152	700.221	1402.65	2109.31
	1007.96	5.88263	706.167	1404.77	2108.2
	1009.01	5.6441	705.084	1409.28	2109.15
	1010.07	8.93543	705.224	1407.31	2111.59
	1011.13	8.20434	706.586	1409.15	2107.06
	1012.18	6.40611	703.547	1407.59	2107.08
	1013.24	9.04056	708.27	1405.76	2106.04
	1014.29	9.29451	706.881	1406.44	2105.28
	1015.35	10.6155	703.72	1409.38	2107.65
	1016.4	6.19029	704.898	1407.95	2105.25
	1017.45	4.72021	701.736	1406.59	2104.35
	1018.51	1.69047	702.059	1409.53	2104.73
	1019.56	8.5935	702.809	1409.12	2104.33
	1020.62	6.13826	705.882	1405.99	2103.49
	1021.67	5.89945	703.576	1407.22	2102.59
	1022.72	5.16806	701.269	1402.25	2104.18
	1023.77	6.16058	706.176	1404.03	2101.85
	1024.82	7.31719	705.458	1407.37	2105.8
	1025.88	7.65286	701.869	1409.42	2104.82
	1026.93	7.49603	706.591	1410.04	2103.2
	1027.98	4.13768	705.691	1410.18	2103.8
	1029.03	4.55533	701.062	1408.95	2103.89
	1030.08	8.7492	700.528	1408.34	2100.99
	1031.13	9.2489	703.05	1408.55	2102.8
	1032.18	7.0397	703.493	1402.08	2104.39
	1033.23	6.55433	700.514	1411.83	2102.99
	1034.28	5.08388	704.601	1406.65	2102.15
	1035.33	6.81482	704.133	1407.88	2102.6
	1036.37	2.79957	703.053	1408.29	2097.07
	1037.42	11.426	702.095	1410.81	2100.94
	1038.47	3.63451	702.91	1413.07	2098.18
	1039.52	2.9027	702.869	1409.26	2099.98
	1040.56	9.72311	701.544	1408.72	2104.5
	1041.61	9.56589	699.608	1412.27	2104.09
	1042.66	3.74454	701.4	1409.14	2105.25
	1043.7	3.66927	700.992	1407.11	2102.42
	1044.75	9.25823	707.979	1415.29	2101.66
	1045.8	6.96666	709.649	1410.46	2103.04
	1046.84	8.36895	710.402	1411.29	2104.56
	1047.89	7.55488	709.077	1411.36	2106.79
	1048.93	9.28548	712.763	1412.4	2105.74
	1049.98	10.4415	710.582	1411.93	2106.12
	1051.02	6.91834	714.574	1415.27	2106.85
	1052.06	6.35046	716.61	1419.99	2107.59
	1053.11	7.58845	723.841	1417.81	2109.39
	1054.15	5.21452	725.877	1420.89	2112.19
	1055.19	6.8629	730.236	1416.74	2118.2
	1056.24	11.3843	734.044	1426.9	2118.08
	1057.28	5.56263	739.746	1428.75	2118.03
	1058.32	9.3453	748.139	1429.78	2125.53
	1059.36	12.7175	752.436	1429.38	2131.33
	1060.4	9.02991	760.155	1441.93	2134.41
	1061.44	7.80503	766.713	1439.82	2133.15
	1062.48	8.13984	770.46	1442.22	2137.02
	1063.53	3.38506	776.284	1446.99	2138.82
	1064.57	9.05555	769.824	1444.48	2136.28
	1065.61	6.68141	770.514	1437.88	2133.66
	1066.64	8.822	766.804	1443.34	2138.31
	1067.68	14.082	761.932	1435.71	2134.91
	1068.72	12.1181	754.738	1432.72	2130.3
	1069.76	7.77368	746.749	1427.55	2127.61
	1070.8	7.77988	742.122	1427.42	2124.28
	1071.84	7.62187	733.766	1421.09	2115.54
	1072.88	4.09823	725.777	1421.43	2115.27
	1073.91	8.86555	723.472	1415.51	2110.87
	1074.95	11.4165	723.062	1417.56	2112.39
	1075.99	4.69123	719.106	1417.37	2110.98
	1077.02	7.40626	716.251	1410.97	2106.94
	1078.06	5.03167	718.59	1406.34	2105.18
	1079.1	10.5377	712.923	1410.3	2100.99
	1080.13	7.7526	711.596	1406.63	2105.64
	1081.17	8.33325	708.373	1409.22	2105.66
	1082.2	6.36904	712.485	1406.57	2103.76
	1083.24	6.62123	710.668	1409.38	2105.77
	1084.27	8.02258	709.401	1407.2	2104.94
	1085.3	10.1628	707.951	1411.91	2102.25
	1086.34	8.28058	709.985	1406.13	2106.69
	1087.37	8.94312	706.762	1405.52	2106.35
	1088.4	9.35932	705.8	1404.5	2105.51
	1089.44	10.3501	713.396	1403.76	2103.82
	1090.47	8.632	714.023	1407.11	2111.11
	1091.5	4.28696	704.199	1403.43	2102.29
	1092.53	4.62104	709.105	1405.55	2106.94
	1093.57	6.84307	706.554	1405.02	2102.04
	1094.6	7.75166	705.714	1403.18	2106.68
	1095.63	9.15283	705.796	1403.94	2103.55
	1096.66	4.97182	705.495	1407.35	2103.2
	1097.69	2.10419	707.456	1405.52	2102.71
	1098.72	7.36345	709.6	1402.32	2098.87
	1099.75	4.7421	706.304	1403.49	2099.02
	1100.78	5.73265	707.837	1408.2	2102.67
	1101.81	10.4172	703.808	1404.71	2106.03
	1102.84	5.33306	707.602	1399.52	2102.4
	1103.86	6.07735	708.523	1406.39	2103.26
	1104.89	5.4259	708.039	1400.65	2105.69
	1105.92	5.67755	704.132	1401.25	2101.85
	1106.95	4.45154	705.604	1404.44	2097.51
	1107.98	1.82993	700.902	1402.11	2105.43
	1109	7.41727	705.368	1403.33	2101.59
	1110.03	6.76577	699.444	1399.84	2098.61
	1111.06	5.78593	704.583	1401.73	2102.46
	1112.08	6.85828	705.138	1403.01	2102.97
	1113.11	7.356	697.502	1400.82	2101.27
	1114.13	8.92077	701.357	1402.03	2097.14
	1115.16	5.31403	701.056	1407.68	2103.28
	1116.18	8.35639	705.644	1407.32	2102.08
	1117.21	7.21219	705.16	1404.85	2102.8
	1118.23	10.2545	707.976	1402.45	2099.24
	1119.26	9.76702	706.024	1409.26	2102.39
	1120.28	7.47347	708.84	1409.99	2101.61
	1121.3	7.80679	708.417	1412.36	2104.61
	1122.33	4.28185	714.472	1405.12	2107.61
	1123.35	4.7793	719.244	1410.83	2106.05
	1124.37	9.70952	718.026	1418.05	2104.63
	1125.39	9.71435	718.702	1419.67	2109.27
	1126.42	6.18935	719.195	1418.09	2110.71
	1127.44	9.31349	721.094	1419.43	2107.08
	1128.46	8.08702	724.399	1421.12	2109.73
	1129.48	4.15145	727.276	1420.84	2114.22
	1130.5	8.91737	722.818	1419.87	2109.95
	1131.52	11.631	722.211	1419.99	2111.03
	1132.54	6.0536	720.137	1417.18	2108.47
	1133.56	9.01349	714.763	1414.17	2109.69
	1134.58	8.93598	717.212	1413.13	2107.56
	1135.6	6.72414	712.021	1414.61	2103.65
	1136.62	10.669	709.397	1413.85	2105.37
	1137.64	4.59897	705.55	1409.27	2103.31
	1138.65	5.34234	701.887	1403.12	2100.96
	1139.67	5.18256	706.903	1406.24	2104.96
	1140.69	9.04524	701.101	1407.86	2105.75
	1141.71	11.2661	700.677	1407.16	2102.48
	1142.72	6.09888	702.148	1403.33	2101.56
	1143.74	10.6182	702.029	1406.11	2104.71
	1144.76	4.7942	698.733	1409.43	2101.65
	1145.77	7.75376	701.365	1408.94	2104.86
	1146.79	7.75802	705.647	1406.54	2105.58
	1147.8	4.88923	701.617	1407.07	2105.38
	1148.82	8.91582	704.188	1408.21	2107.45
	1149.83	9.65895	702.175	1407.38	2108.67
	1150.85	7.61086	702.606	1409.34	2105.97
	1151.86	5.8091	700.165	1406.39	2104.34
	1152.88	6.79825	694.241	1407.13	2103.49
	1153.89	7.37707	697.423	1407.79	2105.56
	1154.9	2.37374	697.121	1409	2108.78
	1155.92	7.63148	701.403	1410.76	2110.21
	1156.93	9.44151	700.306	1413.88	2107.01
	1157.94	9.11719	697.56	1409.43	2107.94
	1158.95	6.74056	701.414	1409.69	2115.43
	1159.97	2.80433	695.367	1408.79	2109.81

## Sheet: Figure 4f
	AA-CuNW
	Raman Shift (cm-1)	OCP	-0.4 V (vs RHE)	-0.6 V (vs RHE)	-0.8 V (vs RHE)
	1552.99	-11.0897	683.393	1386.23	2123.63
	1553.96	10.2911	701.805	1399.37	2098.43
	1554.92	1.93799	698.472	1405.91	2096.49
	1555.88	12.0114	697.637	1411.9	2125.89
	1556.84	11.1953	698.802	1405.24	2106.83
	1557.8	30.4818	703.966	1390.87	2110.39
	1558.76	10.8207	680.635	1397.96	2091.97
	1559.72	2.88498	694.796	1391.57	2109.42
	1560.68	5.41876	699.459	1372.81	2090.03
	1561.64	3.76457	689.874	1380.45	2115.23
	1562.6	25.5627	708.035	1400.19	2102.95
	1563.56	25.5832	717.696	1406.17	2103.28
	1564.52	27.6977	700.862	1399.23	2108.45
	1565.48	32.3247	707.273	1410.72	2091.65
	1566.44	27.7375	695.687	1407.91	2118.14
	1567.4	12.2624	711.346	1411.14	2107.48
	1568.36	19.8203	731.505	1417.13	2112.97
	1569.31	4.76315	708.67	1402.49	2113.29
	1570.27	5.20156	702.582	1412.33	2095.85
	1571.23	-1.4803	710.241	1415.01	2106.51
	1572.19	-0.20545	720.15	1393.64	2098.11
	1573.15	9.02629	688.066	1403.68	2091
	1574.1	-3.59725	697.474	1401.89	2111.03
	1575.06	-12.6495	706.132	1402.86	2116
	1576.02	2.16908	708.291	1410.7	2117.79
	1576.97	11.9622	685.955	1402.59	2098.91
	1577.93	10.8669	715.831	1384.31	2108.13
	1578.88	13.1215	689.451	1397.65	2098.29
	1579.84	7.00077	691.316	1419.79	2088.78
	1580.79	-10.0086	704.429	1390.51	2095.09
	1581.75	-5.66	701.044	1396.98	2105.97
	1582.7	-0.47366	701.909	1396.02	2114.81
	1583.66	4.29366	688.026	1382.41	2101.35
	1584.61	-3.92143	709.886	1408.46	2101.47
	1585.57	-6.69212	711.553	1380.91	2089.96
	1586.52	-5.27521	694.061	1395.17	2094.93
	1587.48	-13.9092	695.566	1399.79	2090.4
	1588.43	-9.56067	692.821	1394.52	2090.79
	1589.38	-5.2123	702.324	1401.07	2105.72
	1590.34	13.3745	696.332	1400.2	2108.37
	1591.29	9.3471	700.339	1393	2086.79
	1592.24	-6.82499	702.344	1411.1	2109.8
	1593.19	10.0867	697.353	1403.08	2125.7
	1594.15	-2.31664	705.11	1412.38	2121.88
	1595.1	25.4835	708.673	1400.82	2112.9
	1596.05	12.2426	718.952	1403.45	2109.74
	1597	21.6161	704.486	1416.25	2124.67
	1597.95	-1.25691	707.016	1403.47	2097.27
	1598.9	-8.21618	698.298	1402.52	2112.53
	1599.85	17.9087	707.826	1413.94	2108.39
	1600.8	3.41102	701.108	1408.87	2112.02
	1601.75	17.8099	695.639	1396.36	2117.25
	1602.7	-15.1143	703.918	1422.09	2119.58
	1603.65	5.98486	691.7	1410.14	2115.45
	1604.6	-3.4074	707.227	1395.57	2115.36
	1605.55	14.0968	697.508	1406.86	2107.26
	1606.5	8.98653	706.786	1397.79	2105.63
	1607.45	2.61982	718.263	1413.48	2102.06
	1608.4	23.4733	705.983	1407.71	2100.74
	1609.35	-5.50806	705.454	1401.12	2113.97
	1610.3	-1.8244	697.425	1421.2	2106.52
	1611.24	-9.44867	710.889	1424.79	2105.21
	1612.19	8.05413	712.856	1400.59	2087.09
	1613.14	10.4805	708.148	1398.68	2118.74
	1614.09	-3.00653	693.919	1384.05	2093.19
	1615.03	-1.83684	716.432	1416.64	2096.07
	1615.98	-0.66714	700.952	1384.61	2099.04
	1616.93	4.27081	711.965	1412.26	2100.72
	1617.87	1.25236	720.98	1393.36	2083.99
	1618.82	-6.37286	708.258	1404.73	2106.35
	1619.76	19.0851	712.566	1391.62	2108.02
	1620.71	0.99004	705.878	1392.27	2103.89
	1621.65	4.67097	713.685	1391.81	2108.47
	1622.6	1.65109	709.993	1410.88	2096.62
	1623.54	6.58894	692.556	1397.23	2099.59
	1624.49	4.82526	704.361	1411.34	2116.77
	1625.43	-15.7839	707.166	1391.91	2094.54
	1626.38	-7.07805	724.968	1395.3	2109.78
	1627.32	4.13959	703.275	1407.76	2106.28
	1628.27	-30.7085	708.128	1400.98	2104.72
	1629.21	14.4311	709.075	1397.21	2104.13
	1630.15	-3.66647	702.272	1407.2	2097.4
	1631.1	-11.7127	700.22	1396.84	2098.75
	1632.04	-13.4315	693.916	1407.65	2101.71
	1632.98	-6.32703	695.36	1406.08	2087.87
	1633.92	17.9474	704.053	1394.34	2103.76
	1634.86	-6.35753	684.5	1403.23	2090.24
	1635.81	8.28436	712.688	1408.81	2095.46
	1636.75	-28.1657	698.134	1378.64	2088.08
	1637.69	7.4151	693.328	1401.27	2086.52
	1638.63	8.65431	688.769	1397.23	2092.71
	1639.57	0.68092	694.46	1405.28	2098.57
	1640.51	-9.80637	701.399	1396.56	2088.28
	1641.45	10.6974	703.84	1408.19	2089.95
	1642.39	16.961	702.779	1395.62	2093.45
	1643.33	14.849	695.219	1416.32	2109.54
	1644.27	-11.1341	704.156	1388.89	2113.99
	1645.21	-4.03337	715.592	1418.8	2094.85
	1646.15	-1.53964	694.283	1388.88	2109.31
	1647.09	-1.13994	694.97	1410.11	2091.15
	1648.03	0.09618	691.406	1399.43	2084.93
	1648.97	-11.2304	698.091	1403.89	2094.23
	1649.91	7.59416	692.027	1381.39	2077.67
	1650.84	14.2749	717.458	1412.79	2109.91
	1651.78	-0.82266	711.142	1394.97	2081.07
	1652.72	-8.38201	708.327	1400.24	2103.94
	1653.66	-4.63445	696.261	1406.34	2089
	1654.59	-0.46848	687.945	1395.12	2102.16
	1655.53	-9.28473	704.992	1398.74	2094.98
	1656.47	4.93186	706.245	1397.14	2076.48
	1657.41	1.97783	703.997	1388.67	2088.68
	1658.34	4.46707	688.751	1388.44	2087.95
	1659.28	-2.67504	697.251	1401.41	2091.75
	1660.21	6.51428	710.249	1400.91	2101.36
	1661.15	-10.2614	701.5	1385.56	2080.28
	1662.08	-18.2427	702.999	1408.15	2086.98
	1663.02	-1.0961	706.749	1410.95	2094.33
	1663.95	5.57973	694.5	1401.92	2076.8
	1664.89	8.06638	706.495	1412.96	2092.87
	1665.82	-0.75329	701.245	1394.86	2098.6
	1666.76	4.66553	708.241	1418.28	2083.01
	1667.69	5.47639	696.49	1398.25	2086.16
	1668.62	0.00641	709.485	1401.04	2105.14
	1669.56	4.58606	700.482	1397.51	2090.51
	1670.49	-5.49123	697.479	1399.75	2104.64
	1671.42	3.27591	690.226	1401.99	2111.98
	1672.36	3.24825	675.723	1395.16	2102.53
	1673.29	11.5962	701.463	1402.35	2110.2
	1674.22	4.02994	698.958	1396.06	2092.34
	1675.15	16.4992	691.953	1406	2102.91
	1676.09	11.978	699.694	1409.34	2106.37
	1677.02	2.43215	699.688	1406.08	2089.04
	1677.95	17.1748	692.93	1400.62	2098.85
	1678.88	6.37216	693.923	1413.3	2084.12
	1679.81	1.01289	699.163	1396.02	2084.57
	1680.74	-3.92778	706.403	1385.33	2102.78
	1681.67	-2.16801	704.393	1417.26	2091.92
	1682.6	-0.4085	700.884	1393.92	2089.78
	1683.53	2.60737	694.126	1393.68	2087.32
	1684.46	11.486	698.614	1398.39	2095.53
	1685.39	-6.0191	694.354	1400.08	2086.28
	1686.32	-9.2862	706.185	1405.06	2091.89
	1687.25	-20.091	702.441	1423.52	2105.59
	1688.18	5.11894	705.945	1408.63	2099.57
	1689.11	2.68882	700.949	1396.62	2098.07
	1690.04	0.67735	702.203	1427.23	2104.33
	1690.96	6.20452	702.707	1398.72	2105.43
	1691.89	19.2691	704.71	1405.95	2092.95
	1692.82	-4.93924	703.462	1386.51	2087.57
	1693.75	-6.95124	697.215	1416.58	2088.34
	1694.67	2.34366	688.719	1400.44	2097.83
	1695.6	4.5185	702.718	1393.1	2095.36
	1696.53	-10.0577	705.969	1397.31	2100.97
	1697.45	5.09913	708.968	1393.82	2104
	1698.38	-9.89674	723.216	1410.68	2086.67
	1699.31	0.65379	712.469	1389.04	2093.57
	1700.23	7.01554	701.471	1407.55	2104.03
	1701.16	-4.21174	690.972	1393.88	2088.64
	1702.08	1.31143	706.967	1409.09	2105.23
	1703.01	15.2109	708.715	1408.9	2094.04
	1703.93	-0.20465	707.464	1399.63	2093.51
	1704.86	6.5743	700.712	1398.61	2105.9
	1705.78	-0.88467	691.962	1403.37	2100.53
	1706.71	2.96263	712.455	1419.68	2105.81
	1707.63	0.52802	702.703	1406.84	2097.2
	1708.56	-17.4012	701.701	1409.39	2109.92
	1709.48	5.29107	707.696	1407.83	2101.31
	1710.4	-0.49507	710.94	1409.28	2105.94
	1711.32	-17.1692	698.937	1408.81	2109.61
	1712.25	14.7359	701.432	1403.12	2099.27
	1713.17	5.59976	707.925	1386.7	2106.42
	1714.09	-8.98142	696.671	1405.2	2086.75
	1715.02	-4.29794	695.915	1399.78	2098.74
	1715.94	-15.1104	702.407	1396.29	2091.68
	1716.86	-2.47108	711.398	1408.74	2101.41
	1717.78	2.21127	705.642	1410.19	2107.58
	1718.7	1.86792	703.384	1405.6	2098.58
	1719.62	-1.40697	691.128	1387.8	2101.85
	1720.54	-8.86998	703.868	1403.83	2102.85
	1721.46	-16.3337	694.11	1402.26	2099.34
	1722.38	11.7997	707.099	1399.58	2093.88
	1723.3	11.8737	709.94	1413.68	2101.99
	1724.22	-3.12808	709.943	1409.64	2105.59
	1725.14	11.1844	696.697	1390.46	2093.34
	1726.06	-9.68135	698.449	1393.56	2093.7
	1726.98	2.95564	683.452	1398.04	2111.19
	1727.9	2.19124	706.449	1410.49	2100.24
	1728.82	-12.3932	702.451	1398.19	2097.69
	1729.74	-12.3202	694.703	1413.39	2101.28
	1730.66	-10.9918	698.701	1393.66	2096.47
	1731.57	1.22567	693.702	1404.74	2100.38
	1732.49	-1.21546	701.2	1417.33	2094.92
	1733.41	9.7454	695.701	1403.79	2102.71
	1734.33	-1.4904	705.697	1408.11	2109.53
	1735.24	-4.35054	701.446	1413.81	2103.1
	1736.16	8.70289	696.195	1406.86	2101.2
	1737.08	7.93639	675.447	1409.26	2095.74
	1737.99	7.16968	705.19	1391.31	2098.68
	1738.91	-25.007	699.187	1395.09	2107.11
	1739.82	-5.25353	708.933	1395.56	2116.51
	1740.74	-3.50876	694.931	1403.46	2088.11
	1741.66	9.5438	708.676	1395.13	2101.07
	1742.57	-2.11278	697.173	1406.33	2101.1
	1743.49	7.58849	695.169	1419.45	2113.73
	1744.4	-12.0254	704.413	1410.3	2112.15
	1745.32	-2.74324	705.907	1407.47	2080.84
	1746.23	-6.86232	706.152	1400.8	2103.49
	1747.14	-5.11862	708.896	1407.32	2108.69
	1748.06	9.60666	693.393	1404.77	2094.82
	1748.97	1.2992	701.885	1405.79	2100.35
	1749.88	10.5799	697.629	1399.93	2087.77
	1750.8	-4.84721	698.623	1386.11	2106.87
	1751.71	-11.4807	703.864	1401.7	2107.87
	1752.62	-13.9264	700.107	1389.52	2096.26
	1753.54	-3.80874	700.849	1400.17	2103.72
	1754.45	7.98392	704.841	1413.29	2096.64
	1755.36	3.02501	710.581	1383.23	2103.78
	1756.27	2.25308	709.822	1388.93	2091.53
	1757.18	6.50712	702.814	1381.15	2106.42
	1758.09	-10.5976	697.056	1396.74	2110
	1759.01	3.70609	708.044	1394.46	2114.55
	1759.92	-3.76623	683.539	1405.65	2111.35
	1760.83	0.48653	709.774	1405.57	2100.07
	1761.74	11.0209	704.514	1398.34	2092.34
	1762.65	6.89757	697.504	1394.68	2102.7
	1763.56	5.2869	709.491	1409.72	2098.21
	1764.47	-6.37547	709.979	1402.76	2100.17
	1765.38	14.2091	708.717	1392.23	2094.06
	1766.29	-11.2736	701.456	1395.72	2100.55
	1767.19	-10.3722	704.943	1417.36	2090.88
	1768.1	11.8864	695.258	1378.78	2090.58
	1769.01	-8.9901	686.221	1393.27	2107.4
	1769.92	-8.50892	711.928	1392.91	2103.23
	1770.83	11.9995	702.642	1398.05	2099.7
	1771.74	19.1066	699.854	1400.72	2101.66
	1772.64	2.76172	700.065	1391.83	2090.38
	1773.55	-2.27695	703.775	1403.57	2100.74
	1774.46	-4.38355	705.235	1409.81	2106.58
	1775.36	8.16662	699.447	1378.65	2095.94
	1776.27	-0.2227	709.155	1405.79	2101.78
	1777.18	6.46482	698.367	1400.75	2115.37
	1778.08	2.26312	705.076	1394.62	2106.26
	1778.99	47.0593	715.283	1414.06	2124.83
	1779.9	-13.6793	702.744	1381.79	2114.96
	1780.8	-8.2495	702.953	1393.26	2096.7
	1781.71	5.13726	718.159	1404.44	2097.82
	1782.61	-12.8857	697.871	1397.19	2103.79
	1783.52	0.08192	700.079	1403.59	2109.11
	1784.42	-2.02745	714.534	1402.28	2104.74
	1785.33	-2.04293	707.993	1394.38	2098.11
	1786.23	-13.366	707.95	1398.03	2096.64
	1787.13	10.0701	707.658	1397	2103.26
	1788.04	-3.34694	704.365	1401.75	2100.18
	1788.94	-5.87586	710.321	1397.7	2111.31
	1789.84	-5.89279	706.778	1407.95	2099.51
	1790.75	-9.6782	713.733	1395.92	2102.57
	1791.65	-28.5408	694.692	1401.49	2093.03
	1792.55	-3.01166	706.146	1399.64	2099.64
	1793.46	-2.61026	700.853	1393.93	2111.74
	1794.36	-5.97829	697.558	1403.08	2096.71
	1795.26	15.3621	699.013	1396.82	2093.63
	1796.16	-16.0647	715.465	1396.9	2107.02
	1797.06	-8.54462	712.883	1398.89	2097.8
	1797.96	-14.4265	707.712	1391.26	2103.77
	1798.86	-6.90659	702.291	1382.81	2102.62
	1799.76	-18.6517	694.621	1391.68	2089.85
	1800.67	17.7641	699.198	1393.67	2104.21
	1801.57	6.01878	710.024	1383.29	2085.3
	1802.47	-3.21402	706.852	1394.36	2111.94
	1803.37	-1.13968	713.178	1398.83	2112.73
	1804.27	4.70355	714.505	1411	2098.99
	1805.16	-12.4872	711.832	1408.86	2106.57
	1806.06	-5.80675	709.909	1399.03	2098.31
	1806.96	-2.89534	704.237	1393.05	2109.12
	1807.86	9.22845	704.563	1410.17	2098.93
	1808.76	0.41283	701.639	1406.94	2091
	1809.66	4.58014	701.465	1399.85	2103.75
	1810.56	-2.97951	709.539	1392.5	2097.75
	1811.45	0.76819	697.367	1398.89	2098.87
	1812.35	-14.7492	696.692	1391.25	2102.89
	1813.25	-7.65163	698.017	1402.59	2084.62
	1814.15	-4.32325	701.341	1401.84	2098.66
	1815.04	-4.346	703.415	1406.03	2102.36
	1815.94	-9.39351	710.988	1394.82	2091.84
	1816.83	9.84767	711.812	1401.48	2102.65
	1817.73	-6.08933	712.886	1402.65	2095.68
	1818.63	1.42556	714.959	1403.54	2105.2
	1819.52	0.56461	716.532	1402.78	2098.56
	1820.42	2.63509	697.359	1402.84	2096.76
	1821.31	-2.4141	712.679	1404.56	2096.26
	1822.21	-16.2583	710.252	1390.87	2091.56
	1823.1	5.49449	714.824	1398.91	2105.27
	1824	5.88862	694.9	1393.2	2111.87
	1824.89	10.8898	713.469	1401.51	2110.08
	1825.79	23.0098	720.54	1399.65	2119.59
	1826.68	16.7028	700.865	1398.89	2102.93
	1827.57	4.95157	708.436	1395.1	2101.46
	1828.47	-5.1246	696.259	1402.04	2100.31
	1829.36	-13.5266	707.078	1404.58	2120.16
	1830.25	7.80598	712.898	1399.14	2100.27
	1831.15	2.75408	707.22	1406.9	2111.07
	1832.04	-5.64745	699.042	1403.11	2096.68
	1832.93	-1.48634	705.111	1416.37	2103.93
	1833.82	8.9565	708.181	1402.96	2096.31
	1834.71	-23.3169	709.25	1413.74	2100.33
	1835.61	11.4152	704.821	1403.08	2108.55
	1836.5	2.17463	706.39	1404.24	2103.84
	1837.39	11.7794	693.212	1392.2	2102.04
	1838.28	4.63183	702.279	1406.84	2106.54
	1839.17	-0.4211	708.347	1398.39	2105.55
	1840.06	-6.73132	691.208	1411.95	2111.34
	1840.95	18.786	702.566	1395.27	2107.12
	1841.84	10.3816	702.925	1400.03	2105.15
	1842.73	-8.91135	694.036	1401.22	2106.1
	1843.62	-4.33367	692.395	1394.71	2102.19
	1844.51	14.4826	709.751	1406.89	2106.04
	1845.4	11.9408	695.112	1398.18	2099.23
	1846.29	-23.2672	697.72	1410.64	2103.41
	1847.18	0.15525	704.827	1406.05	2109.52
	1848.06	-16.2077	695.936	1405.59	2109.49
	1848.95	13.4959	708.041	1411.18	2109.79
	1849.84	9.69619	714.898	1406.86	2090.05
	1850.73	-3.73568	694.008	1395.67	2087.76
	1851.61	2.93422	695.365	1404.28	2076.75
	1852.5	9.18512	714.469	1410.97	2100.31
	1853.39	-1.31629	703.077	1400.88	2099.96
	1854.28	-0.92862	697.435	1392.44	2101.87
	1855.16	-2.63568	705.789	1403.25	2099.9
	1856.05	10.7339	705.645	1399.76	2092.77
	1856.93	19.0774	719.748	1404.24	2113.74
	1857.82	11.5069	702.607	1405.43	2102.08
	1858.71	8.54294	701.462	1407.44	2103.35
	1859.59	-6.14769	710.565	1410.27	2083.93
	1860.48	-12.8811	696.173	1398.25	2100.06
	1861.36	10.9567	701.026	1404.39	2097.77
	1862.25	-10.435	701.38	1413.07	2097.09
	1863.13	-5.02388	695.236	1409.08	2089.63
	1864.01	-5.0579	719.335	1406.46	2091.22
	1864.9	6.21526	697.943	1401.09	2102.17
	1865.78	7.85638	713.044	1399.84	2109.57
	1866.67	2.79643	710.897	1404.37	2102.11
	1867.55	4.01771	704.501	1417.7	2109.19
	1868.43	9.00865	716.352	1391.43	2105.93
	1869.32	-14.8969	703.457	1396.79	2099.76
	1870.2	12.7074	701.809	1405.17	2097.47
	1871.08	5.13363	698.832	1397.6	2110.36
	1871.96	-4.5342	703.347	1413.13	2106.45
	1872.84	-12.5263	708.113	1400.88	2104.81
	1873.73	-2.09329	693.881	1401.01	2099.61
	1874.61	4.98986	701.645	1397.01	2111.85
	1875.49	-10.9603	698.911	1408.14	2098.25
	1876.37	4.07956	703.176	1411.85	2091.43
	1877.25	8.23025	713.689	1388.88	2095.6
	1878.13	7.35532	697.207	1404.96	2108.17
	1879.01	-5.24493	692.223	1398.21	2095.43
	1879.89	-10.306	709.234	1392.29	2094.43
	1880.77	3.4789	712.748	1406.44	2089.23
	1881.65	-0.74421	706.763	1409.59	2097.28
	1882.53	-0.3614	713.775	1398.72	2103.71
	1883.41	7.56014	703.791	1407.93	2101.1
	1884.29	14.2243	714.052	1406.95	2107.85
	1885.17	-8.8445	703.068	1402.13	2103.3
	1886.05	0.33213	707.33	1399.59	2104.56
	1886.92	20.8161	723.59	1405.66	2101.95
	1887.8	-9.79202	709.355	1400.45	2094.81
	1888.68	-2.7096	702.369	1400.74	2097.69
	1889.56	-10.7036	708.13	1397.46	2088.62
	1890.44	5.5918	700.144	1399.67	2100.54
	1891.31	17.6987	701.905	1414.81	2101.48
	1892.19	3.00376	708.166	1405.48	2106.95
	1893.07	2.54671	704.928	1408.8	2096.26
	1893.94	10.8841	709.938	1397.54	2106.57
	1894.82	3.72628	707.45	1407.18	2107.51
	1895.7	-4.2692	714.709	1411.32	2091.65
	1896.57	-3.05155	704.722	1402.82	2110.68
	1897.45	-5.60312	703.483	1388.53	2091.91
	1898.32	1.4772	706.993	1400.1	2080.9
	1899.2	17.3513	726.499	1412.49	2115.12
	1900.07	-9.072	716.511	1402.34	2100.55
	1900.95	-9.9491	723.02	1408.95	2094.02
	1901.82	-10.8268	700.783	1396.32	2101.69
	1902.7	-5.84158	718.539	1402.94	2100.32
	1903.57	15.0573	729.047	1410.93	2103.15
	1904.44	10.8283	720.557	1409.85	2116.32
	1905.32	12.4628	727.314	1406.29	2098.48
	1906.19	12.8407	713.576	1404.93	2113.58
	1907.06	1.49195	720.583	1394.47	2088.95
	1907.94	12.7574	715.092	1405.45	2101.8
	1908.81	-8.64248	718.849	1407.08	2109.05
	1909.68	14.3495	728.855	1385.07	2096.32
	1910.55	-2.44476	721.114	1407.88	2114.28
	1911.43	-13.7942	719.621	1409.24	2106.72
	1912.3	3.33364	711.88	1397.95	2100.44
	1913.17	-2.99062	722.635	1407.28	2100.63
	1914.04	1.99156	726.141	1405.06	2098.56
	1914.91	0.69187	705.901	1405.05	2106.51
	1915.78	5.67377	730.653	1402.01	2106.7
	1916.65	11.075	729.41	1414.09	2111.09
	1917.52	3.91133	736.914	1402.25	2104.17
	1918.39	-6.60229	731.421	1414.06	2099.19
	1919.26	2.14824	721.429	1402.77	2106.81
	1920.13	0.01009	727.433	1413.48	2098.6
	1921	6.24703	724.439	1399.44	2118.18
	1921.87	-5.52413	720.444	1409.91	2100.06
	1922.74	11.1829	729.448	1410.78	2109.82
	1923.61	19.0944	729.202	1411.1	2113.77
	1924.48	-1.47149	736.955	1408.11	2113.19
	1925.35	11.0464	736.21	1415.31	2103.56
	1926.21	-1.1447	735.464	1424.15	2091.03
	1927.08	4.67263	747.716	1405.22	2098.53
	1927.95	2.53202	737.471	1410.21	2106.35
	1928.82	-5.05219	716.478	1393.76	2114.17
	1929.68	1.60153	728.229	1398.75	2114.56
	1930.55	-0.5394	725.982	1408.97	2114.95
	1931.42	2.76391	730.235	1405.71	2108.87
	1932.28	3.55421	742.485	1405.48	2099.89
	1933.15	7.69468	729.24	1404.43	2099.31
	1934.02	2.20229	725.243	1410.86	2118.76
	1934.88	12.6243	732.994	1414.55	2103.63
	1935.75	-5.43179	743.993	1398.7	2107.9
	1936.61	6.66509	733.247	1409.53	2105.46
	1937.48	-15.5791	736.248	1412.94	2104.14
	1938.34	4.89255	728.001	1404.52	2100.56
	1939.21	6.93752	740.5	1396.93	2100.21
	1940.07	20.2891	725.003	1415.73	2105.68
	1940.94	-0.69935	739.251	1409.79	2092.08
	1941.8	-12.8934	731.753	1410.72	2099.16
	1942.67	2.97043	733.503	1412.2	2107.85
	1943.53	-6.71187	726.504	1413.13	2100.39
	1944.39	-2.99307	743.001	1412.96	2108.44
	1945.25	0.72547	728.253	1413.06	2094.84
	1946.12	-2.2565	744.5	1404.37	2117.43
	1946.98	0.20561	738.251	1413	2102.54
	1947.84	-5.28952	746.498	1417.5	2119.63
	1948.7	-18.3235	749.496	1410.45	2099.25
	1949.57	8.42779	738.497	1415.78	2124.74
	1950.43	3.76933	743.495	1419.46	2119.87
	1951.29	0.78597	745.993	1426.99	2109.17
	1952.15	13.2974	752.24	1422.14	2106.23
	1953.01	6.1258	733.241	1414.82	2123
	1953.87	-1.4646	745.237	1416.02	2100.36
	1954.73	13.978	741.485	1426.57	2114.22
	1955.59	0.10484	755.73	1428.32	2108.05
	1956.46	9.68415	752.478	1434.75	2115.77
	1957.32	9.63074	749.225	1422.2	2114.44
	1958.17	-3.82407	751.971	1432.47	2106.66
	1959.03	-10.5783	757.467	1435.33	2116.32
	1959.89	1.51261	749.965	1426.9	2114.34
	1960.75	6.90291	760.959	1444.88	2123.36
	1961.61	-5.71538	765.954	1450.47	2129.79
	1962.47	-1.58177	748.203	1443.7	2115.86
	1963.33	6.32009	760.946	1441.05	2138.44
	1964.19	-12.1609	766.441	1443.9	2127.74
	1965.04	-4.25933	764.436	1449.22	2130.62
	1965.9	11.1805	776.679	1458.95	2128.32
	1966.76	13.2189	776.174	1450.79	2135.07
	1967.62	11.9063	775.918	1444.29	2139.56
	1968.47	9.75653	770.414	1457.86	2123.69
	1969.33	-10.4009	784.405	1459.61	2131.09
	1970.19	-5.85092	781.15	1467.41	2137.84
	1971.04	10.4249	778.394	1475.21	2136.83
	1971.9	-4.7082	786.636	1467.05	2151.33
	1972.76	-6.44036	789.629	1474.3	2136.11
	1973.61	9.41626	792.622	1476.05	2137.36
	1974.47	-0.27306	785.366	1470.09	2157.04
	1975.32	19.7712	802.106	1487.24	2132.12
	1976.18	15.9441	802.848	1491.46	2145.98
	1977.03	-0.86501	795.592	1486.05	2145.94
	1977.89	10.3838	799.583	1485.6	2139.11
	1978.74	10.3253	798.326	1479.09	2144.89
	1979.59	20.7363	784.071	1478.64	2146.79
	1980.45	3.92613	796.81	1500.46	2145.14
	1981.3	-1.99577	800.801	1498.63	2161.25
	1982.16	7.15778	806.541	1486.35	2152.17
	1983.01	0.81689	817.78	1471.59	2152.13
	1983.86	-10.9689	816.271	1498.08	2149.18
	1984.71	-0.55937	807.263	1497.07	2149.14
	1985.57	-2.71344	827.499	1501.29	2131.97
	1986.42	-1.09866	811.743	1505.51	2140.98
	1987.27	-4.09051	808.484	1488.83	2145.14
	1988.12	10.5065	830.719	1500.47	2157.37
	1988.97	-9.65594	822.961	1501.94	2155.07
	1989.83	18.3413	809.453	1499.55	2158.58
	1990.68	-0.14671	810.192	1498.55	2152.4
	1991.53	-4.39567	827.428	1494.79	2150.74
	1992.38	3.49957	821.668	1495.43	2149.41
	1993.23	-8.28849	828.655	1507.07	2166.81
	1994.08	0.86288	828.144	1511.83	2139.31
	1994.93	-0.87506	821.633	1508.35	2142.17
	1995.78	3.25054	823.621	1519.99	2155.37
	1996.63	-5.60702	837.607	1498.08	2141.11
	1997.48	-1.9005	831.346	1504.77	2149.15
	1998.33	12.275	822.085	1496.88	2141.67
	1999.18	11.3741	839.569	1510.17	2146.8
	2000.03	9.63536	834.307	1487.99	2146.43
	2000.87	8.31523	815.548	1507.6	2140.89
	2001.72	0.71275	829.032	1510.99	2147.63
	2002.57	11.5373	822.769	1500.35	2145.97
	2003.42	-9.04792	831.504	1500.99	2148.19
	2004.27	-1.99268	831.991	1509.05	2143.29
	2005.11	12.1811	812.98	1511.34	2146.16
	2005.96	11.6974	822.713	1500.43	2145.79
	2006.81	8.28198	820.45	1501.61	2149.94
	2007.65	6.54087	820.185	1508.85	2149.57
	2008.5	1.03127	810.172	1513.33	2147.91
	2009.35	8.08507	831.653	1517.27	2146.24
	2010.19	12.6256	827.889	1522.58	2153.95
	2011.04	4.18338	832.372	1508.37	2134.84
	2011.88	-5.51516	824.109	1515.6	2150.3
	2012.73	12.4258	836.091	1509.91	2152.19
	2013.57	13.1967	816.578	1506.15	2154.08
	2014.42	15.2238	812.563	1501.56	2144.98
	2015.26	10.5495	815.545	1496.97	2148.17
	2016.11	-5.43152	815.529	1528.4	2144.24
	2016.95	1.2012	822.511	1504.01	2146.45
	2017.8	-3.05465	828.992	1507.67	2164.49
	2018.64	10.6979	824.727	1517.38	2166.06
	2019.48	7.69741	833.707	1508.39	2151.79
	2020.33	-9.95988	824.942	1515.89	2152.71
	2021.17	14.2611	837.922	1535.23	2159.77
	2022.01	2.88525	820.657	1521.84	2171.03
	2022.85	3.23474	831.887	1531.82	2161.28
	2023.7	-2.69779	832.368	1516.77	2151.86
	2024.54	17.7531	835.849	1531.15	2161.82
	2025.38	6.37611	841.079	1529.59	2165.65
	2026.22	15.1008	836.311	1536.82	2171.09
	2027.06	-3.81451	845.54	1549.27	2171.68
	2027.91	-3.46592	831.274	1543.03	2168.4
	2028.75	-2.28038	847.751	1542.84	2179.98
	2029.59	2.25597	849.481	1549.24	2177.02
	2030.43	-2.42179	841.463	1558.4	2183.1
	2031.27	-1.65537	850.191	1563.43	2184.34
	2032.11	-20.1534	849.921	1562.13	2176.21
	2032.95	-4.85255	855.9	1577.61	2190.37
	2033.79	-3.79208	869.126	1560.09	2189.02
	2034.63	0.61908	880.354	1579.42	2197.05
	2035.47	-4.60246	880.832	1589.12	2189.88
	2036.31	1.90242	890.81	1589.47	2194.35
	2037.14	-1.22545	883.54	1596.43	2207.22
	2037.98	5.69754	877.519	1608.6	2196.5
	2038.82	9.68884	895.244	1585.58	2195.8
	2039.66	-3.07131	888.723	1581.54	2209.64
	2040.5	10.9702	900.448	1592.89	2208.61
	2041.34	-6.39689	904.426	1596.81	2207.59
	2042.17	-3.24402	897.904	1591.12	2200.42
	2043.01	1.16553	887.884	1600.54	2205.86
	2043.85	-2.80118	895.609	1593.19	2204.51
	2044.68	-9.69948	887.337	1587.77	2206.39
	2045.52	3.50374	874.067	1597.2	2204.07
	2046.36	5.81797	892.539	1584.07	2206.27
	2047.19	-4.01216	887.017	1594.6	2209.44
	2048.03	2.48983	874.495	1579.82	2186.77
	2048.86	-1.05872	877.471	1579.07	2192.2
	2049.7	-3.77034	887.944	1561	2193.76
	2050.54	12.7821	873.422	1575.65	2207.91
	2051.37	3.78839	870.648	1568.02	2185.88
	2052.21	1.07655	878.122	1562.32	2200.36
	2053.04	-9.5928	871.347	1553.04	2181.56
	2053.87	4.02754	857.825	1559.99	2192.49
	2054.71	-6.22313	857.549	1557.59	2201.15
	2055.54	7.39662	850.524	1566.46	2198.18
	2056.38	16.4096	853.248	1563.51	2188.1
	2057.21	1.97068	858.721	1571.01	2194.18
	2058.04	-8.69953	863.444	1549.63	2185.4
	2058.88	-6.38725	852.17	1543.38	2188.89
	2059.71	-6.58787	844.145	1550.05	2170.73
	2060.54	0.74907	824.621	1547.92	2192.32
	2061.37	-2.38387	832.343	1533.42	2178.69
	2062.21	-3.84108	829.317	1538.16	2181.86
	2063.04	-15.3498	826.79	1526.68	2198.92
	2063.87	-18.9017	821.013	1548.48	2173.97
	2064.7	-9.05317	827.483	1522.15	2188.77
	2065.53	-9.25498	825.456	1532.39	2177.08
	2066.36	-5.26963	825.427	1532.19	2192.2
	2067.19	-7.14672	824.65	1535.28	2180.18
	2068.02	-3.16159	827.62	1531.23	2208.22
	2068.85	-2.52692	818.593	1532.95	2188.45
	2069.68	8.57752	820.064	1521.46	2198.08
	2070.51	-12.9835	804.787	1538.58	2202.21
	2071.34	-11.0927	798.509	1538.93	2198.59
	2072.17	-17.1594	810.977	1547.79	2198.85
	2073	-2.2863	817.447	1541.81	2198.79
	2073.83	-8.77198	807.668	1516.86	2203.89
	2074.66	-1.01903	816.636	1532.6	2199.95
	2075.49	-6.24866	804.858	1534.31	2207.96
	2076.32	-8.96539	815.576	1518.43	2201.75
	2077.14	-0.37526	797.798	1506.12	2199.74
	2077.97	0.67612	804.765	1503.44	2190.95
	2078.8	0.89057	793.237	1500.48	2201.87
	2079.63	4.87325	789.706	1483.22	2173.05
	2080.45	0.06131	789.424	1475.59	2160.05
	2081.28	-4.75045	785.894	1476.2	2163.22
	2082.11	-12.9129	769.364	1464.17	2151.84
	2082.93	2.79544	767.583	1459.56	2143.37
	2083.76	-14.999	770.05	1448.62	2130.05
	2084.59	-2.22293	760.019	1446.49	2137.09
	2085.41	4.6905	766.986	1436.93	2143.81
	2086.24	0.29619	753.955	1426.54	2132.75
	2087.06	-0.32903	747.423	1420.56	2114.59
	2087.89	2.39583	751.639	1433.27	2121.63
	2088.71	-19.169	749.106	1428.93	2116.06
	2089.54	-1.78725	730.825	1415.24	2117.28
	2090.36	11.8257	742.79	1423.83	2106.55
	2091.19	-4.7145	731.757	1407.12	2111.33
	2092.01	9.31714	728.724	1409.11	2103.18
	2092.84	-12.2486	726.19	1414.67	2105.04
	2093.66	-0.73056	717.657	1402.36	2094.96
	2094.48	-0.10094	719.122	1405.99	2104.25
	2095.31	-4.07844	727.585	1406.05	2104.5
	2096.13	1.15763	721.051	1404.19	2087.63
	2096.95	14.7689	714.267	1397.38	2090.14
	2097.77	-0.93471	716.981	1400.46	2095.24
	2098.6	-5.7502	718.445	1392.55	2105.5
	2099.42	-3.44654	716.409	1405.26	2089.27
	2100.24	6.81404	710.374	1406.97	2114.4
	2101.06	-4.70243	710.838	1397.68	2100.76
	2101.88	6.81359	700.303	1409.84	2109.41
	2102.7	5.34778	704.266	1400.82	2107.07
	2103.53	7.2317	712.977	1396.48	2096.33
	2104.35	-2.19172	701.192	1392.14	2094.32
	2105.17	-6.58974	701.405	1392.2	2097.15
	2105.99	-0.09952	706.116	1398.31	2090.61
	2106.81	1.78383	706.828	1401.11	2098.29
	2107.63	7.85505	706.541	1397.87	2104.68
	2108.45	4.29369	710.002	1392.43	2090.39
	2109.27	1.57023	710.964	1401.29	2101.62
	2110.09	0.52137	713.425	1388.14	2095.72
	2110.9	1.14745	706.887	1396.17	2090.48
	2111.72	5.12385	710.598	1388.26	2108.82
	2112.54	-3.88231	702.31	1395.19	2095.49
	2113.36	-5.35109	712.019	1391.94	2088.95
	2114.18	-7.65667	704.231	1396.12	2099.54
	2115	-4.10023	701.691	1397.56	2098.81
	2115.81	-1.38078	705.401	1394.31	2105.84
	2116.63	18.0895	705.361	1401.79	2095.1
	2117.45	-1.80615	702.322	1401.02	2089.21
	2118.26	2.5877	708.28	1399.98	2104.64
	2119.08	3.21174	709.739	1395.35	2103.26
	2119.9	8.86172	712.448	1393.48	2088.97
	2120.71	-3.91555	721.905	1401.24	2103.75
	2121.53	-16.2735	702.368	1387.54	2096.24
	2122.35	-4.34261	693.828	1392.27	2105.85
	2123.16	-5.81287	697.786	1392.87	2103.51
	2123.98	-0.58274	710.991	1401.45	2102.78
	2124.79	-1.63496	700.451	1400.68	2099.14
	2125.61	0.24468	716.406	1393.86	2094.54
	2126.42	-5.83314	702.366	1397.48	2094.46
	2127.24	-0.18446	696.325	1389.01	2092.44
	2128.05	-15.8948	707.78	1400.34	2092.68
	2128.86	-4.80251	700.739	1394.06	2095.5
	2129.68	-2.50505	703.445	1393.02	2107.97
	2130.49	-6.07074	706.651	1401.87	2099.29
	2131.31	-16.7563	700.609	1388.44	2092.54
	2132.12	5.6425	704.814	1405.54	2105.18
	2132.93	0.8197	707.02	1401.19	2094.23
	2133.74	3.95385	704.476	1402.34	2105.25
	2134.56	4.57509	698.183	1399.09	2095.28
	2135.37	-6.11104	707.637	1390.62	2097.25
	2136.18	3.72321	715.341	1398.92	2089.54
	2136.99	4.34373	709.297	1401.17	2100.88
	2137.81	-1.31718	704.003	1402.87	2094.78
	2138.62	2.65341	714.909	1400.71	2104.19
	2139.43	-4.26461	703.412	1395.26	2098.08
	2140.24	3.05585	692.164	1397.79	2108.14
	2141.05	2.83841	701.914	1410.48	2095.57
	2141.86	-2.40484	708.163	1405.86	2104.98
	2142.67	-8.48568	706.164	1401.26	2096.94
	2143.48	-4.09742	711.163	1398.8	2101.5
	2144.29	3.22216	697.915	1403.21	2092.81
	2145.1	-9.97822	713.163	1394.71	2104.47
	2145.91	-3.07761	705.914	1398.85	2094.82
	2146.72	0.47272	697.915	1398.87	2099.38
	2147.53	-1.84079	698.414	1399.16	2100.06
	2148.34	-2.89729	704.663	1398.9	2105.91
	2149.14	-16.0993	700.163	1399.46	2101.42
	2149.95	-10.0367	706.911	1393.98	2101.45
	2150.76	-2.71825	708.91	1399.5	2110.86
	2151.57	2.08731	706.409	1390.44	2089.57
	2152.38	-11.5338	696.159	1400.08	2101.88
	2153.18	-5.05338	696.908	1394.59	2099.97
	2153.99	-4.01783	694.906	1389.38	2097.1
	2154.8	-10.9387	701.154	1398.47	2102.3
	2155.6	7.68586	704.651	1398.21	2097.81
	2156.41	-21.4313	705.899	1398.23	2104.3
	2157.22	5.98753	696.149	1387.52	2102.72
	2158.02	-5.54087	706.145	1396.88	2103.4
	2158.83	-7.01862	705.393	1400.47	2101.49
	2159.64	-7.23996	705.14	1398.01	2086.66
	2160.44	-18.3504	697.389	1399.95	2107.05
	2161.25	-6.42711	703.635	1405.46	2090.93
	2162.05	9.68338	704.632	1396.95	2095.48
	2162.86	-1.00851	694.381	1403.56	2099.07
	2163.66	18.0333	691.378	1397.8	2107.82
	2164.46	-12.7609	696.874	1399.46	2098.81
	2165.27	-3.35156	692.121	1398.65	2112.73
	2166.07	-10.2752	707.865	1401.69	2102.42
	2166.88	6.25358	694.614	1407.75	2108.27
	2167.68	-5.27708	690.61	1404.47	2099.25
	2168.48	-10.5259	707.104	1407.23	2106.71
	2169.29	-10.3307	700.101	1390.74	2105.13
	2170.09	-4.69138	706.345	1403.95	2099.66
	2170.89	6.39166	704.091	1392.41	2099.05
	2171.69	-3.46422	700.837	1399.03	2098.75
	2172.5	-1.17583	697.583	1401.51	2102.98
	2173.3	-8.51977	705.327	1399.05	2091.7
	2174.1	9.68226	697.823	1394.38	2105.95
	2174.9	-3.10605	693.319	1401	2106.95
	2175.7	0.01931	706.062	1408.98	2108.91
	2176.5	-7.32529	700.557	1399.64	2105.39
	2177.3	7.10724	697.552	1396.9	2109.94
	2178.1	3.11252	702.046	1408.46	2112.23
	2178.91	-11.3519	700.04	1404.35	2106.44
	2179.71	-2.78327	701.284	1404.36	2104.85
	2180.51	-6.77815	696.279	1407.94	2098.09
	2181.31	-0.30342	700.772	1401.35	2100.38
	2182.1	9.52084	706.765	1406.86	2113.01
	2182.9	6.78189	697.76	1410.45	2114.98
	2183.7	9.90535	697.253	1400.01	2100.14
	2184.5	-13.7734	697.497	1397.54	2095.64
	2185.3	-10.6502	706.238	1399.48	2095.35
	2186.1	5.03678	701.732	1397.84	2101.83
	2186.9	-6.91636	700.725	1394.54	2092.17
	2187.69	-3.37503	697.718	1401.15	2098.01
	2188.49	-4.85872	697.961	1402.26	2105.79
	2189.29	-3.83032	698.704	1398.69	2105.49
	2190.09	-9.50257	701.695	1406.13	2102.89
	2190.88	-8.05553	702.687	1400.09	2104.76
	2191.68	3.02357	695.181	1407.52	2103.72
	2192.48	-4.32464	700.672	1399.83	2109.47
	2193.27	7.1729	708.412	1406.43	2113.92
	2194.07	10.7034	695.656	1402.32	2101.9
	2194.87	9.55829	703.646	1403.42	2108.93
	2195.66	5.89979	701.638	1410.58	2110.15
	2196.46	11.4546	708.378	1399.86	2109.76
	2197.25	6.95789	696.371	1416.09	2105.49
	2198.05	2.88047	700.861	1404.28	2103.15
	2198.84	-2.87224	694.354	1403.18	2104.7
	2199.64	6.4508	694.594	1407.31	2106.57
	2200.43	-7.25956	706.115	1399.07	2103.58
	2201.23	-14.688	707.909	1399.35	2105.77
	2202.02	-9.13416	696.704	1397.98	2107.96
	2202.81	3.12005	706.246	1399.36	2099.17
	2203.61	-11.8473	705.04	1399.64	2100.06
	2204.4	-2.94346	697.334	1396.62	2101.28
	2205.19	-6.60392	697.127	1403.23	2102.18
	2205.99	0.62426	704.169	1402.68	2115.68
	2206.78	1.98907	697.213	1398.56	2106.23
	2207.57	0.00382	702.255	1410.12	2113.59
	2208.36	10.163	699.048	1400.5	2098.01
	2209.16	0.63937	704.59	1388.4	2095.03
	2209.95	-7.20972	702.132	1396.38	2107.55
	2210.74	-1.23904	701.674	1406.01	2109.42
	2211.53	-6.99439	698.466	1401.07	2103.85
	2212.32	10.7023	708.256	1395.29	2099.9
	2213.11	-3.01013	707.298	1401.35	2108.55
	2213.9	7.567	693.592	1403.83	2103.3
	2214.69	-2.37698	690.384	1397.23	2105.17
	2215.49	4.01211	697.424	1399.43	2097.98
	2216.27	-14.3077	703.464	1402.19	2106.96
	2217.06	0.87522	694.506	1406.04	2111.73
	2217.85	-2.36855	705.795	1399.99	2106.81
	2218.64	-14.8256	697.337	1398.35	2106.73
	2219.43	2.86949	700.126	1401.65	2103.1
	2220.22	-3.72473	688.169	1403.57	2101.73
	2221.01	4.75672	700.207	1407.88	2105.21
	2221.8	5.70016	695.497	1398.99	2114.18
	2222.59	-5.50152	691.288	1407.96	2108.61
	2223.38	0.46719	703.825	1404.29	2105.95
	2224.16	-2.77768	709.114	1401.72	2096.18
	2224.95	-4.34726	699.905	1392.28	2103.53
	2225.74	-8.43024	697.694	1400.98	2103.78
	2226.53	7.16961	703.732	1400.88	2108.87
	2227.31	7.69363	698.023	1405.18	2110.41
	2228.1	-0.15854	695.812	1401.79	2107.42
	2228.89	-11.3617	697.599	1411.31	2106.05
	2229.67	2.14405	694.139	1402.69	2106.3
	2230.46	-8.63996	699.426	1400.39	2110.42
	2231.24	-6.44212	698.964	1403.05	2090.31
	2232.03	2.45618	697.002	1397.72	2111.23
	2232.81	1.30355	695.29	1398.18	2106.63
	2233.6	2.66354	699.077	1394.23	2110.11
	2234.39	-3.09588	707.114	1397.7	2106.15
	2235.17	-9.27402	704.152	1394.03	2107.04
	2235.95	-2.88931	696.69	1396.41	2102.76
	2236.74	-5.29857	700.477	1401.81	2102.68
	2237.52	-1.0079	696.514	1395.38	2106.48
	2238.31	0.77003	692.552	1399.69	2107.05
	2239.09	6.31686	688.089	1406.19	2107.94
	2239.87	-3.63183	697.874	1396.74	2102.69
	2240.66	-2.27287	702.409	1404.61	2109.07
	2241.44	-11.803	702.695	1392.69	2099.94
	2242.22	-6.2564	703.731	1394.51	2108.26
	2243.01	-11.18	709.516	1408.16	2102.04
	2243.79	0.22898	698.304	1402.56	2111.33
	2244.57	-16.002	693.091	1404.11	2108.99
	2245.35	-15.0632	695.125	1394.66	2108.26
	2246.13	-9.93615	693.161	1401.71	2106.24
	2246.92	-14.023	701.195	1391.71	2108.1
	2247.7	-3.8713	703.979	1404.81	2101.55
	2248.48	4.60523	700.764	1403.61	2103.09
	2249.26	-15.3956	701.799	1408.74	2107.85
	2250.04	-13.6198	702.833	1392.96	2116.82
	2250.82	1.55721	699.369	1405.24	2117.38
	2251.6	-5.46213	707.151	1408.71	2116.98
	2252.38	-3.68647	696.937	1402.83	2112.37
	2253.16	-5.26175	697.971	1394.48	2107.12
	2253.94	-8.93095	697.255	1401.81	2108.33
	2254.72	-6.31833	699.288	1394.55	2106.63
	2255.5	4.66929	695.072	1395.83	2102.67
	2256.28	-6.11945	700.855	1397.38	2108.99
	2257.06	-14.3961	701.388	1402.5	2110.31
	2257.83	2.03559	689.673	1402.12	2100.32
	2258.61	-4.56558	694.455	1394.59	2099.7
	2259.39	-8.23627	700.486	1405.77	2101.98
	2260.17	8.19525	703.269	1401.26	2112.02
	2260.95	-3.43196	692.053	1395.94	2111.4
	2261.72	-2.49616	705.083	1399.96	2103.02
	2262.5	6.39692	696.117	1398.76	2114.68
	2263.28	-8.5813	699.398	1398.65	2103.72
	2264.05	-0.52645	701.43	1399.38	2096.63
	2264.83	2.08422	694.713	1404.77	2109.58
	2265.61	3.43781	706.242	1402.74	2109.28
	2266.38	-12.3782	696.394	1397.97	2093.47
	2267.16	-13.5374	702.035	1405.01	2104.8
	2267.93	-4.64526	697.179	1404.91	2103.54
	2268.71	0.47726	695.322	1406.18	2104.85
	2269.48	-3.19481	694.465	1398.93	2099.06
	2270.26	1.92707	705.355	1394.7	2098.11
	2271.03	-3.00143	701.998	1396.79	2097.16
	2271.81	-3.32341	695.892	1396.14	2103.33
	2272.58	-5.74003	694.034	1392.18	2110.78
	2273.36	0.21928	702.674	1391.25	2107.57
	2274.13	1.99041	696.317	1399.4	2099.52
	2274.91	1.24895	695.459	1398.74	2094.37
	2275.68	-2.84295	695.351	1402.49	2104.08
	2276.45	-2.32884	691.243	1400.73	2102.17
	2277.22	1.11728	695.884	1400.9	2101.87
	2278	-18.8892	699.524	1396.4	2099.3
	2278.77	-1.20499	694.666	1402.62	2106.11
	2279.54	3.49685	695.308	1394.81	2109.36
	2280.31	-1.43357	698.698	1404.33	2091.29
	2281.09	-3.01422	701.338	1401.2	2094.87
	2281.86	-2.08167	690.231	1395.87	2099.41
	2282.63	-2.40612	690.872	1396.31	2094.26
	2283.4	4.3887	704.01	1407.48	2100.1
	2284.17	-8.08059	696.151	1401.88	2107.55
	2284.94	-14.2683	709.039	1399.3	2104.99
	2285.71	-8.72991	704.681	1400.56	2099.84
	2286.48	-4.44851	697.322	1397.98	2105.03
	2287.25	11.5592	698.462	1405.85	2107.96
	2288.02	9.97745	701.351	1399.97	2108.95
	2288.79	-5.84305	703.99	1406.46	2111.55
	2289.56	-17.057	702.88	1403.88	2098.97
	2290.33	-0.21245	696.521	1405.15	2106.1
	2291.1	-3.46998	704.659	1406.41	2110.32
	2291.87	12.9557	693.8	1398.88	2104.53
	2292.64	0.90333	700.938	1404.27	2111.33
	2293.41	-8.63632	694.578	1399.49	2100.69
	2294.18	-14.407	700.216	1406.26	2100.38
	2294.94	-2.58874	693.107	1404.22	2102.67
	2295.71	-4.17166	703.244	1400.54	2100.1
	2296.48	-2.40473	702.382	1397.96	2094.3
	2297.25	-4.82537	701.771	1405.28	2099.82
	2298.01	10.3424	695.911	1401.87	2099.84
	2298.78	-4.22357	698.549	1403.13	2097.27
	2299.55	11.3628	701.686	1410.17	2111.83
	2300.31	-0.6911	707.823	1401.81	2110.23
	2301.08	-1.43742	699.713	1406.11	2098.94
	2301.85	-4.27812	701.6	1404.35	2097.99
	2302.61	1.67579	701.488	1403.41	2103.83
	2303.38	-3.67776	706.125	1402.48	2101.91
	2304.14	4.78836	698.014	1400.17	2107.09
	2304.91	6.13515	699.651	1408.31	2102.91
	2305.67	12.0882	694.289	1389.41	2098.73
	2306.44	11.7596	698.676	1407.06	2101.01
	2307.2	-0.71414	701.063	1398.59	2107.17
	2307.97	6.07606	701.699	1398.64	2100.4
	2308.73	-0.11608	690.838	1395.67	2097.83
	2309.5	4.10204	701.723	1399.85	2101.08
	2310.26	2.33498	697.861	1404.85	2098.19
	2311.02	9.78089	707.995	1401.33	2104.67
	2311.79	7.17619	701.133	1398.36	2093.06
	2312.55	1.63953	699.77	1400.06	2095.66
	2313.31	2.80354	692.907	1404.23	2106.34
	2314.07	4.38627	700.542	1405.11	2100.54
	2314.84	-7.01386	697.178	1403.24	2102.5
	2315.6	-7.10633	698.314	1401.09	2099.28
	2316.36	-4.26771	701.449	1400.32	2093.81
	2317.12	6.10927	693.837	1398.99	2098.99
	2317.88	8.52901	701.221	1401.8	2101.27
	2318.65	-2.03364	703.856	1403.77	2108.07
	2319.41	9.18043	699.992	1390.62	2100.34
	2320.17	-0.54498	697.128	1403.05	2096.8
	2320.93	1.45576	695.763	1396.5	2103.6
	2321.69	-14.1328	695.898	1407	2090.69
	2322.45	14.2512	705.781	1397.15	2111.39
	2323.21	3.68791	698.667	1399.13	2110.43
	2323.97	8.20085	711.05	1393.95	2105.93
	2324.73	3.50056	702.686	1403.9	2104.65
	2325.49	-0.36252	704.32	1399.56	2101.11
	2326.25	6.24425	709.454	1408.41	2103.39
	2327.01	0.28714	703.839	1399.66	2102.11
	2327.76	9.40632	699.724	1403.01	2097.93
	2328.52	-2.41389	706.357	1404.98	2101.82
	2329.28	1.26064	700.492	1408.61	2101.51
	2330.04	-10.5597	701.625	1401.51	2105.4
	2330.8	-0.60346	699.259	1406.51	2092.82
	2331.55	2.65253	695.644	1395.56	2105.11
	2332.31	-1.63005	700.777	1402.21	2100.28
	2333.07	0.36901	703.909	1404.73	2096.74
	2333.83	9.48724	694.544	1410.01	2100.96
	2334.58	-1.07725	700.427	1396.86	2106.79
	2335.34	0.92144	709.308	1401.3	2091.94
	2336.1	4.17673	709.941	1401.9	2098.44
	2336.85	9.94448	709.811	1397	2099.15
	2337.61	1.47344	700.621	1399.53	2106.31
	2338.36	3.47199	699.93	1398.75	2107.65
	2339.12	3.37631	699.488	1399.35	2098.66
	2339.87	6.63113	709.795	1399.95	2110.99
	2340.63	5.2789	711.602	1408.52	2109.43
	2341.38	2.25161	700.413	1395.1	2107.22
	2342.14	2.5745	699.471	1398.17	2105.34
	2342.89	8.34155	706.778	1396.29	2103.13
	2343.65	-0.54898	703.836	1407.34	2106.73
	2344.4	0.19226	707.643	1407.67	2103.23
	2345.15	-4.92925	708.201	1397.81	2107.16
	2345.91	-2.93173	700.76	1404.19	2098.17
	2346.66	6.18505	707.566	1399.56	2105.98
	2347.41	-3.5435	702.374	1396.03	2104.74
	2348.17	6.41083	705.681	1407.08	2098.97
	2348.92	2.12603	712.487	1404.93	2098.7
	2349.67	-2.15845	705.796	1394.25	2104.25
	2350.43	-4.76809	704.103	1405.02	2107.21
	2351.18	0.1603	706.66	1398.75	2091.75
	2351.93	-0.77438	707.216	1409.79	2100.52
	2352.68	7.08519	705.024	1399.67	2103.81
	2353.43	-4.31919	701.581	1417.59	2099.66
	2354.18	8.98471	690.89	1398.38	2100.03
	2354.93	1.76781	708.443	1407.78	2102.67
	2355.68	10.8835	709.249	1413.33	2116.94
	2356.44	-8.05952	696.558	1396.6	2105.03
	2357.19	2.73127	704.863	1400.77	2105.08
	2357.94	0.95818	699.92	1398.89	2101.9
	2358.69	-4.16504	708.725	1400.87	2102.6
	2359.44	-0.49403	699.532	1393.21	2100.71
	2360.18	10.2962	699.588	1395.46	2096.89
	2360.93	5.17259	703.893	1405.13	2101.78
	2361.68	-5.39534	697.45	1398.85	2094.4
	2362.43	-1.30577	703.505	1403.3	2098.98
	2363.18	1.10836	703.56	1400.59	2091.27
	2363.93	-2.34056	699.617	1409.71	2101.01
	2364.68	2.16734	703.921	1404.53	2105.91
	2365.42	-3.79443	698.227	1409.8	2097.56
	2366.17	12.8583	699.033	1397.75	2096.32
	2366.92	-2.73568	701.837	1397.8	2093.46
	2367.67	-11.2105	698.893	1398.39	2094.48
	2368.41	7.53592	697.448	1399.26	2101.31
	2369.16	4.92385	693.504	1394.63	2107.5
	2369.91	10.6876	700.307	1402.38	2096.24
	2370.65	1.37493	700.112	1400.5	2106.63
	2371.4	-1.6559	695.418	1402.19	2101.51
	2372.15	-9.71264	700.971	1399.76	2103.17
	2372.89	1.91363	700.026	1400.63	2097.41
	2373.64	5.16436	700.08	1404.8	2104.56
	2374.38	15.1154	708.383	1403.47	2095.24
	2375.13	-0.06086	698.689	1402.14	2106.92
	2375.87	2.77047	690.245	1406.04	2100.83
	2376.62	3.50796	688.799	1401.68	2098.62
	2377.36	4.24528	698.851	1399.8	2101.57
	2378.11	-7.99988	705.154	1396.82	2097.1
	2378.85	-8.93781	704.208	1393.84	2098.12
	2379.59	-0.24382	702.012	1401.31	2101.07
	2380.34	3.84346	701.815	1394.2	2108.23
	2381.08	2.06782	704.119	1398.64	2106.34
	2381.82	2.38571	701.672	1397.59	2102.18
	2382.57	3.12237	700.726	1405.33	2102.55
	2383.31	2.18382	693.78	1408.12	2096.14
	2384.05	-0.01111	702.082	1404.32	2099.09
	2384.8	-6.39403	706.384	1398.59	2104.96
	2385.54	-5.65754	702.188	1399.18	2105.33
	2386.28	-8.27169	703.491	1403.07	2100.85
	2387.02	2.93409	701.794	1403.39	2109.94
	2387.76	-5.12436	698.597	1398.76	2097.39
	2388.5	0.63702	699.15	1404.58	2098.41
	2389.25	3.04808	708.201	1402.69	2104.91
	2389.99	-7.94199	696.255	1401.36	2102.05
	2390.73	0.75059	698.807	1402.23	2109.85
	2391.47	-2.28299	699.609	1404.2	2103.44
	2392.21	3.89678	704.16	1401.76	2104.13
	2392.95	2.53827	699.463	1404.28	2109.67
	2393.69	-4.68323	702.515	1404.05	2097.11
	2394.43	1.91505	700.067	1404.09	2100.07
	2395.17	-6.14433	703.369	1399.73	2101.08
	2395.91	8.82931	695.422	1390.15	2103.39
	2396.64	-1.32417	703.972	1402.84	2104.08
	2397.38	-7.2898	708.773	1403.16	2099.28
	2398.12	2.23955	700.826	1404.03	2104.49
	2398.86	-3.30747	696.878	1405.17	2108.42
	2399.6	-0.89778	700.428	1398.33	2095.54
	2400.34	-3.51373	701.479	1404.97	2100.43
	2401.07	11.8783	698.781	1399.24	2100.15
	2401.81	-6.23286	698.082	1402.86	2108.92
	2402.55	1.62089	698.633	1396.85	2102.82
	2403.29	-2.25148	700.184	1401.29	2102.22
	2404.02	3.08902	702.734	1398.86	2106.14
	2404.76	-7.06545	698.785	1399.72	2105.54
	2405.5	-0.88718	702.085	1399.76	2118.19
	2406.23	8.22241	705.885	1401.73	2104.01

## Sheet: Figure 4g
	cAA-CuNW
	Raman Shift (cm-1)	OCP	-0.4 V (vs RHE)	-0.6 V (vs RHE)	-0.8 V (vs RHE)
	-20.5661	-3950.35	-714.745	-6283.02	-2723.38
	-19.225	-3925.1	-704.197	-6225.75	-2682.2
	-17.8833	-3900.21	-695.936	-6164.99	-2653.43
	-16.5428	-3875.34	-686.434	-6109.51	-2599.86
	-15.2026	-3850.12	-678.028	-6050.14	-2571.14
	-13.8617	-3824.44	-668.209	-5987.46	-2511.9
	-12.5221	-3797.86	-656.053	-5927.83	-2448.76
	-11.1827	-3767.23	-640.093	-5849.55	-2321.88
	-9.84364	-3717.34	-586.804	-5719.6	-1910.07
	-8.50486	-3580.62	-360.893	-5291.9	116.035
	-7.16635	-3338.57	198.69	-4449.04	5145
	-5.82912	-3237.91	424.538	-3491.08	8718.17
	-4.49118	-3153.91	531.26	-3268.73	9902.97
	-3.15351	-3122.74	579.69	-3203.56	9247.77
	-1.81712	-3120.55	502.723	-3230.07	8796.8
	-0.48002	-3103.06	526.698	-3450.8	9580.97
	0.85581	-3068.63	667.085	-3206.35	10086.4
	2.19235	-3076.52	639.284	-3131.22	10356.5
	3.52762	-3133.46	350.843	-3470.46	10013.3
	4.86261	-3265.48	44.3087	-4148.98	4678.8
	6.19732	-3417.78	-422.236	-4924.4	-774.752
	7.53175	-3420.74	-512.771	-5038.63	-1747.7
	8.8659	-3399.39	-514.153	-5002.15	-1845.5
	10.1998	-3374.78	-509.074	-4946.76	-1816.94
	11.5334	-3350.75	-500.137	-4892.33	-1817.16
	12.8667	-3326.1	-492.82	-4836.11	-1773.39
	14.1987	-3301.28	-483.998	-4778.93	-1739.8
	15.5315	-3276.02	-475.798	-4722.32	-1705.62
	16.863	-3251.76	-467.5	-4664.31	-1669.77
	18.1952	-3227.32	-459.617	-4606.08	-1634.5
	19.5261	-3202.92	-450.803	-4552.92	-1598.12
	20.8577	-3177.66	-442.453	-4494.51	-1570.19
	22.1881	-3153.62	-434.112	-4437.64	-1533.8
	23.5182	-3128.24	-423.268	-4378.97	-1485.61
	24.848	-3102.54	-416.234	-4322.01	-1474.64
	26.1775	-3078.3	-406.803	-4260.9	-1421.93
	27.5068	-3053.51	-398.052	-4204.15	-1386.16
	28.8358	-3028.68	-388.313	-4146.93	-1353.23
	30.1645	-3003.12	-380.242	-4090.84	-1312.4
	31.4919	-2978.36	-372.077	-4031.65	-1254.66
	32.8201	-2953.52	-360.778	-3972.02	-1239.81
	34.147	-2928.88	-352.25	-3914.32	-1196.19
	35.4746	-2903.03	-340.852	-3858.05	-1157.08
	36.8009	-2877.18	-327.271	-3789.65	-1123.09
	38.1279	-2849.23	-305.707	-3716.87	-1028.12
	39.4537	-2819.22	-271.798	-3629.81	-921.916
	40.7792	-2784.43	-225.114	-3518.86	-790.342
	42.1044	-2743.24	-156.745	-3369.68	-609.662
	43.4294	-2694.8	-75.3968	-3170.62	-375.967
	44.754	-2632.14	23.0525	-2904.37	-88.6719
	46.0784	-2540.43	129.007	-2560.88	205.387
	47.4026	-2413.41	238.922	-2121.98	511.852
	48.7264	-2225.11	349.356	-1600.77	796.867
	50.049	-1969.33	443.099	-992.446	1070.57
	51.3723	-1671.43	531.007	-330.118	1355
	52.6943	-1359.4	604.1	255.467	1546.87
	54.017	-1074.24	652.85	660.721	1707.16
	55.3385	-884.1	687.253	900.701	1796.32
	56.6597	-790.791	696.525	1036.71	1869.67
	57.9807	-746.843	711.948	1116.01	1902.96
	59.3023	-712.415	709.388	1202.23	1933.44
	60.6227	-677.521	708.696	1240.84	1909.16
	61.9428	-659.9	707.117	1248.85	1958.79
	63.2616	-661.235	702.974	1228.37	1968.32
	64.5812	-679.668	696.49	1222	1960.95
	65.9005	-687.261	699.598	1213.86	1925.92
	67.2195	-691.415	695.508	1224.16	1983.41
	68.5372	-695.682	684.789	1247.12	1955.67
	69.8557	-688.247	695.608	1250.4	2036.29
	71.1729	-676.168	688.378	1273.53	2066.65
	72.4898	-667.161	694.025	1296.07	2102.65
	73.8074	-651.986	688.884	1295.53	2138.67
	75.1238	-631.011	685.299	1337.56	2116.54
	76.4399	-603.753	686.952	1354.72	2168.31
	77.7558	-585.078	689.607	1383.81	2164.78
	79.0713	-565.585	690.017	1405.99	2147.14
	80.3866	-527.098	697.514	1382.93	2126.11
	81.7007	-492.145	693.316	1368.16	2131.56
	83.0154	-447.045	707.636	1381.09	2151.13
	84.3299	-402.862	709.133	1397.4	2142.49
	85.6431	-344.525	713.194	1408.13	2191.93
	86.957	-273.018	710.643	1435.49	2126.85
	88.2697	-206.957	709.381	1413.18	2180.22
	89.5821	-140.457	718.125	1452.9	2192.96
	90.8952	-89.6549	712.592	1454.21	2142.53
	92.207	-56.0979	708.959	1439.44	2118.58
	93.5186	-15.7463	700.755	1451.08	2134.68
	94.8299	-2.75527	696.459	1434.82	2102.25
	96.141	13.7863	698.26	1422.91	2097.77
	97.4517	15.0338	688.485	1429.04	2147.2
	98.7613	23.8135	692.36	1432.99	2124.38
	100.071	27.651	688.211	1434.06	2081.26
	101.381	20.9502	692.038	1437.83	2074.81
	102.69	20.5148	691.109	1424.46	2115.17
	104	27.5814	688.964	1430	2121.12
	105.308	29.8024	692.901	1421.12	2102.22
	106.616	35.1298	695.583	1427.37	2072.59
	107.923	33.2076	696.75	1421.38	2063.21
	109.231	33.8137	692.648	1435.18	2083.46
	110.538	26.1987	697.595	1424.41	2085.08
	111.844	18.1672	692.296	1444.99	2102.49
	113.151	18.976	690.228	1415.66	2094.5
	114.457	19.4254	684.247	1423.57	2117.54
	115.763	18.7151	686.451	1407.96	2064.96
	117.068	16.0976	685.675	1400.27	2124.62
	118.373	10.3125	682.452	1402.12	2072.51
	119.678	17.2425	687.043	1392.78	2105.01
	120.983	25.8719	686.632	1393.16	2088.43
	122.286	23.5494	688.769	1388.27	2116.41
	123.59	26.6007	691.06	1385.6	2096.99
	124.893	20.8557	693.299	1387.39	2093.92
	126.197	7.89268	698.892	1401.05	2097.46
	127.499	8.45352	697.855	1387.44	2091.17
	128.801	2.76045	700.252	1401.19	2108.55
	130.103	-3.92725	705.625	1417.56	2093.79
	131.405	-2.7502	704.793	1423.55	2067.17
	132.706	-3.66426	705.626	1407.83	2132.52
	134.006	0.43447	714.125	1409.79	2099.68
	135.307	-0.3502	714.322	1431.86	2114.24
	136.607	8.77559	708.362	1432.94	2102.27
	137.907	13.9129	704.278	1428.19	2121.33
	139.207	29.1008	705.358	1425.88	2108.23
	140.506	42.5888	704.192	1417.24	2113.48
	141.804	54.3409	702.92	1411.99	2097.25
	143.103	73.2908	700.97	1410.9	2101.33
	144.401	90.3271	698.759	1408.75	2095.26
	145.699	97.4722	698.579	1406.41	2068.87
	146.995	117.006	695.789	1404.7	2080.27
	148.293	122.369	700.717	1391.16	2081.52
	149.59	128.262	699.649	1410.71	2096.88
	150.886	126.456	697.951	1397.53	2061.44
	152.182	125.389	700.478	1396.69	2097.1
	153.478	121.667	703.418	1406.22	2084.23
	154.773	120.675	704.897	1410.12	2095.05
	156.067	105.104	703.925	1411.19	2119.53
	157.362	94.9741	706.811	1407.02	2108.78
	158.656	86.5311	701.808	1420	2091.26
	159.95	75.7968	700.923	1400.91	2103.08
	161.244	62.2158	704.625	1422.01	2107.55
	162.537	55.2544	703.844	1420.1	2075.92
	163.83	46.58	700.037	1406.25	2091.11
	165.122	33.9608	697.114	1392.18	2085.42
	166.415	32.3395	693.411	1405.01	2065.63
	167.706	32.9662	694.657	1398.31	2055.98
	168.998	31.5674	695.591	1415	2081.32
	170.289	26.067	693.345	1414.36	2060.95
	171.58	29.2833	690.367	1418.07	2077.25
	172.87	27.5848	692.497	1407.99	2104.84
	174.16	26.6606	696.243	1404.22	2065.84
	175.45	34.333	695.244	1403.17	2080.97
	176.74	31.0687	698.363	1381.15	2083.9
	178.028	31.889	697.934	1383.29	2103.2
	179.317	22.1539	697.819	1386.22	2080.74
	180.606	17.1505	698.851	1383.51	2089.87
	181.893	15.295	698.803	1384.58	2080.39
	183.181	9.72676	697.48	1392.83	2066.95
	184.469	7.98521	699.025	1385.85	2096.39
	185.755	8.25815	703.749	1383.71	2073.36
	187.042	4.35181	699.036	1394.67	2097.72
	188.328	4.19941	697.139	1395.54	2076.38
	189.614	4.22305	700.193	1396.41	2092.27
	190.9	6.9562	698.451	1393.3	2090.67
	192.185	0.24336	697.804	1391.73	2075.53
	193.47	-2.08623	697.156	1395.41	2084.65
	194.754	-2.36699	699.896	1395.39	2083.61
	196.039	3.35571	695.911	1392.61	2085.39
	197.322	3.07236	697.867	1392.92	2103.53
	198.607	3.45913	700.603	1389.55	2098.49
	199.889	1.01763	699.894	1394.13	2119.13
	201.172	5.93027	699.81	1393.27	2114.38
	202.454	6.06392	700.821	1403.97	2080.86
	203.737	8.61851	702.353	1398.93	2104.88
	205.018	6.72734	700.339	1410.11	2096.74
	206.3	8.62632	701.766	1405.07	2094.25
	207.581	11.5115	699.179	1404.89	2119.4
	208.862	10.4404	704.047	1405.57	2109.57
	210.142	9.72148	703.543	1407.61	2118.91
	211.423	10.1156	699.808	1404.8	2105.13
	212.702	11.8842	703.892	1401.89	2095.29
	213.981	10.8077	701.563	1404.51	2097.86
	215.261	14.4219	702.988	1405.96	2099.87
	216.539	15.4994	703.37	1413.82	2110.91
	217.818	13.8208	702.03	1413.52	2105.58
	219.096	14.0302	702.255	1409.92	2115.73
	220.373	14.8168	699.195	1405.06	2084.48
	221.651	20.0249	701.035	1397.4	2098.93
	222.927	17.7853	701.363	1399.17	2102.66
	224.204	18.9696	700.648	1401.03	2079.31
	225.481	20.5311	700.498	1396	2100.53
	226.756	19.5115	701.336	1395.53	2094.67
	228.031	22.0468	698.524	1401.56	2082.04
	229.307	22.0061	702.178	1410.02	2096.49
	230.582	15.9844	699.835	1404.01	2114.32
	231.857	14.451	699.473	1406.35	2083.63
	233.131	18.7389	699.371	1406.46	2098.08
	234.405	17.2706	697.131	1403.06	2098.42
	235.678	16.4683	699.792	1400.93	2088.6
	236.952	17.4875	700.42	1402.2	2091.76
	238.224	19.1701	700.16	1400.06	2091.53
	239.497	15.1434	701.205	1403.07	2098.64
	240.768	13.9135	700.892	1404.43	2094.46
	242.041	14.8854	700.841	1410.45	2088.59
	243.312	11.3208	701.571	1410.15	2079.9
	244.583	10.4665	700.58	1406.65	2106.19
	245.854	6.98354	701.623	1416.05	2098.06
	247.125	8.94775	702.718	1422.94	2097.27
	248.394	9.48457	699.991	1427.66	2082.93
	249.664	4.6897	700.465	1411.86	2105.83
	250.934	7.31646	701.46	1412.18	2093.18
	252.203	6.00928	699.066	1411.62	2095.21
	253.471	4.98813	701.052	1408.06	2092.15
	254.74	5.87959	700.065	1409.83	2097.74
	256.007	8.23496	702.207	1413.25	2107.84
	257.276	6.25864	702.616	1417.55	2114.56
	258.543	8.34614	704.27	1411.27	2095.88
	259.81	7.63301	705.091	1422.37	2096.39
	261.076	12.0748	701.584	1419.3	2101.98
	262.343	8.34111	706.21	1422.34	2116.34
	263.609	6.1376	704.632	1431.6	2102.24
	264.875	8.68931	703.993	1436.09	2107.32
	266.14	11.3963	709.192	1438.65	2132.71
	267.405	11.2574	707.562	1448.78	2132.71
	268.67	10.5637	709.79	1460.16	2141.17
	269.933	6.33516	711.81	1456.6	2121.99
	271.197	8.95083	712.057	1471.29	2133.27
	272.461	10.9895	715.849	1483.65	2131.58
	273.724	8.84893	715.105	1494.17	2146.81
	274.987	11.8192	719.106	1500.22	2151.89
	276.25	10.9446	718.57	1501.12	2131.01
	277.512	10.4253	717.931	1517.94	2152.46
	278.774	8.90571	722.505	1521.76	2148.51
	280.035	9.91787	718.893	1510.82	2153.02
	281.297	12.331	718.984	1509.78	2147.38
	282.557	11.9647	719.387	1518.64	2134.96
	283.818	8.08833	717.756	1513.04	2145.12
	285.078	9.87705	720.975	1514.91	2146.81
	286.337	11.1766	716.269	1517.08	2151.89
	287.598	11.3659	716.62	1502.93	2154.71
	288.857	10.3537	716.136	1485.97	2136.66
	290.116	10.63	714.715	1472.9	2123.68
	291.374	7.77271	711.155	1467.68	2142.3
	292.631	11.8472	711.402	1468.78	2147.38
	293.889	10.7893	712.378	1458.03	2137.79
	295.147	8.41992	708.037	1445.92	2121.99
	296.404	8.56021	707.241	1431.49	2121.99
	297.661	7.8791	707.331	1432.68	2128.19
	298.917	9.74399	702.364	1419.7	2115.22
	300.173	11.7022	702.871	1426.13	2121.42
	301.429	7.90474	701.449	1417.9	2102.8
	302.684	8.99614	702.634	1422.69	2114.09
	303.939	7.10957	703.037	1418.44	2109.57
	305.194	7.77861	703.909	1414.97	2105.62
	306.449	4.71416	700.767	1420.82	2103.93
	307.703	-0.77246	702.336	1415.6	2109.01
	308.956	2.31831	704.795	1416.79	2096.6
	310.21	4.76484	702.248	1417.69	2087.57
	311.462	2.92222	702.36	1427.52	2098.29
	312.715	0.59053	704.453	1422.01	2107.8
	313.968	2.90356	704.148	1423.29	2125.39
	315.22	2.79404	706.085	1418.76	2104.6
	316.471	2.26226	704.684	1427.42	2092.85
	317.723	3.55264	706.829	1430.74	2112.12
	318.974	5.754	709.809	1428.14	2114.47
	320.224	1.42183	712.318	1438.75	2123.59
	321.474	5.00083	714.307	1441.49	2127.63
	322.725	3.82437	714.784	1449.37	2124.91
	323.974	6.60298	716.251	1455.22	2125.56
	325.223	6.24824	720.011	1453.78	2145.97
	326.472	4.88223	718.507	1464.48	2132.52
	327.721	1.73535	722.528	1478.58	2139.94
	328.969	6.49966	726.758	1476.85	2151.88
	330.217	6.44189	728.903	1486.48	2155.36
	331.464	6.45093	733.915	1488.93	2165.04
	332.712	4.92671	738.249	1506.43	2169.65
	333.958	2.73638	742.895	1519.16	2179.33
	335.205	3.6125	744.935	1533.35	2191.27
	336.451	4.82236	752.815	1542.6	2200.38
	337.697	2.23198	758.348	1565.72	2205.55
	338.942	2.57544	762.421	1576.51	2223.13
	340.187	1.16353	771.03	1595.75	2244.66
	341.433	2.48467	778.388	1616.64	2259.42
	342.677	-0.63828	784.859	1628.31	2278.7
	343.921	-0.02759	795.97	1665.22	2290.63
	345.164	-3.14976	803.119	1684.36	2320.06
	346.408	2.66113	816.264	1723.69	2350.06
	347.652	0.09438	828.678	1744.58	2367.07
	348.894	-0.87183	836.14	1774.69	2413.43
	350.137	0.47271	847.564	1806.84	2455.83
	351.379	-1.62656	860.291	1842.77	2472.85
	352.621	-2.52627	868.378	1881.81	2522.03
	353.862	1.41914	873.962	1910.56	2516.47
	355.103	-1.59092	883.248	1932.52	2562.26
	356.344	-2.17871	892.743	1952.53	2560.65
	357.585	0.67813	886.857	1976.62	2576.54
	358.824	-3.50894	888.114	1986.73	2623.46
	360.064	-1.02964	887.024	1989.37	2625.8
	361.304	-3.68359	880.409	1981.52	2631.53
	362.542	-1.22578	873.949	1973.38	2626.54
	363.782	1.51113	865.247	1955.34	2620.98
	365.02	-3.38101	853.365	1944.97	2636.3
	366.258	0.3937	844.507	1901.5	2613.82
	367.495	1.67954	830.384	1880.25	2567.64
	368.733	3.3877	817.041	1855.22	2576.75
	369.97	-0.65967	806.202	1807.76	2545.24
	371.207	1.98203	796.093	1783.22	2508.08
	372.443	1.51265	786.869	1749.84	2455.13
	373.679	2.15479	779.262	1726.55	2439.98
	374.915	2.68555	772.281	1704.73	2427.09
	376.15	4.26113	763.526	1672.22	2389.93
	377.385	2.83652	754.146	1640.2	2356.73
	378.62	4.87896	748.155	1623.13	2330.29
	379.854	0.76592	742.894	1614.4	2289.19
	381.088	6.49741	739.874	1584.71	2288.71
	382.322	5.38457	732.736	1568.7	2249.29
	383.555	3.62729	727.266	1548.23	2262.92
	384.788	8.69233	726.853	1539.02	2239.87
	386.02	13.6689	723.782	1518.65	2231.49
	387.253	11.3786	720.553	1503.71	2197.71
	388.485	12.4442	716.491	1489.45	2194.98
	389.717	10.7095	713.679	1481.99	2179.26
	390.948	9.10864	713.475	1473.36	2186.11
	392.179	10.9078	714.104	1458.42	2173.22
	393.409	10.4626	712.701	1461.24	2174.43
	394.64	14.2398	709.733	1448.63	2179.02
	395.87	9.39473	710.831	1434.66	2149.2
	397.1	9.83867	707.081	1438.85	2146.46
	398.329	16.7049	707.763	1433.42	2164.6
	399.558	14.7271	707.141	1422.17	2134.77
	400.787	13.3935	708.187	1424.6	2150.09
	402.015	18.438	706.887	1421.21	2136.63
	403.242	14.616	705.587	1419.38	2132.19
	404.47	18.2163	705.59	1407.83	2139.61
	405.698	14.483	705.281	1415.32	2141.38
	406.925	9.81675	705.545	1405.13	2141.46
	408.15	15.0176	705.913	1409.51	2131.39
	409.377	13.8626	704.978	1408.54	2129.77
	410.603	11.53	705.606	1410.01	2123.08
	411.828	16.1311	704.462	1403.51	2117.52
	413.054	14.8208	706.551	1404.97	2114.21
	414.278	15.9998	704.155	1408.66	2122.75
	415.504	12.2229	703.011	1406.05	2103.65
	416.728	12.8466	703.171	1406.35	2098.08
	417.952	10.8258	701.14	1399.95	2103.8
	419.175	10.6273	701.195	1404.03	2107.27
	420.399	11.74	702.084	1398.31	2113.55
	421.621	10.6976	705.058	1404.43	2099.52
	422.844	10.2771	704.182	1405.5	2086.62
	424.066	9.10117	703.822	1410.65	2130.15
	425.288	9.43677	703.826	1405.51	2102.01
	426.51	12.9721	702.787	1408.33	2106.61
	427.731	10.8856	701.801	1404.06	2116.84
	428.951	7.84355	702.118	1396.2	2087.57
	430.172	8.82393	703.008	1407.46	2122.63
	431.392	10.2488	702.282	1404.46	2099.58
	432.612	9.8959	702.13	1403.2	2097.4
	433.832	6.94312	699.84	1401.84	2093.52
	435.05	8.25742	702.555	1400.87	2102.06
	436.27	5.54922	702.663	1395.89	2094.24
	437.488	3.55254	703.501	1395.46	2089.23
	438.707	2.20469	701.106	1394.56	2099.47
	439.924	12.0505	699.807	1393.17	2110.83
	441.142	8.42988	700.384	1395.66	2093.41
	442.359	5.87603	701.483	1388.05	2109.28
	443.576	4.47783	701.226	1398.6	2100.89
	444.792	2.07983	701.959	1394.1	2112.82
	446.009	-0.18472	700.295	1391.15	2101.61
	447.224	2.01812	699.673	1392.38	2099.42
	448.44	-0.15728	700.875	1394.67	2098.37
	449.655	2.5791	701.922	1392.31	2093.93
	450.87	5.04844	702.603	1386.93	2113.14
	452.084	0.42959	702.554	1396.41	2097.35
	453.298	1.47759	700.889	1396.09	2112.04
	454.512	0.83677	703.135	1399.74	2105.84
	455.726	2.39604	700.688	1394.27	2123.91
	456.939	-4.2667	701.525	1391.9	2100.23
	458.152	-0.95147	699.808	1390.31	2099.11
	459.364	2.05322	700.333	1393.38	2110.41
	460.577	-0.52022	701.379	1392.86	2114.94
	461.788	1.0626	700.913	1393.6	2109.87
	462.999	-1.28784	700.238	1392.2	2124.56
	464.211	-2.1498	700.554	1390.03	2094.67
	465.422	-0.5687	700.766	1387.66	2103.14
	466.633	1.37813	702.073	1395.87	2105.41
	467.843	0.61387	700.616	1395.64	2102.6
	469.052	0.67261	700.098	1393.86	2114.46
	470.262	0.41987	702.864	1393.43	2124.07
	471.471	0.7228	701.199	1396.21	2099.25
	472.68	-1.21802	699.794	1393.06	2112.24
	473.889	1.24067	700.475	1396.81	2129.18
	475.097	3.72241	700.53	1392.89	2121.29
	476.304	3.42646	701.836	1397.7	2092.53
	477.512	3.21958	701.63	1389.31	2127.52
	478.719	3.83501	702.05	1387.33	2106.66
	479.926	3.51733	700.541	1395.54	2108.36
	481.133	7.11084	700.544	1398.61	2101.04
	482.338	5.03848	703.258	1397.01	2112.89
	483.544	5.78779	699.611	1402.6	2119.11
	484.749	4.60459	701.803	1399.55	2102.76
	485.955	5.73203	701.337	1399.12	2129.85
	487.16	9.66021	701.652	1394.62	2107.29
	488.364	11.6551	703.115	1399.62	2107.3
	489.568	8.82808	701.605	1398.03	2097.16
	490.772	9.20107	701.973	1394.98	2120.86
	491.976	11.5521	700.672	1390.95	2109.59
	493.178	13.5037	702.239	1398.97	2118.62
	494.382	15.5217	701.511	1399.41	2115.25
	495.584	18.8736	702.087	1392.09	2116.38
	496.786	15.8696	701.985	1392.14	2115.27
	497.988	17.6441	702.874	1395.98	2119.22
	499.189	18.0187	702.928	1394.97	2123.18
	500.39	21.2379	701.158	1389.97	2123.75
	501.591	22.4128	701.317	1390.61	2113.04
	502.792	24.0101	702.675	1393.96	2116.43
	503.992	27.2519	701.843	1394.6	2114.18
	505.192	28.25	701.376	1398.53	2125.48
	506.391	30.7366	701.743	1393.54	2111.94
	507.59	29.8684	699.399	1394.47	2108
	508.79	33.8219	701.374	1393.35	2110.26
	509.988	33.6873	701.786	1398.65	2113.66
	511.186	37.1528	701.834	1395.3	2105.76
	512.384	37.7962	701.568	1390.4	2114.23
	513.582	36.7953	703.336	1400.45	2107.47
	514.779	40.9946	701.872	1398.76	2113.12
	515.975	35.0613	704.474	1397.45	2117.07
	517.172	42.3497	700.767	1407.88	2105.23
	518.368	43.35	702.378	1405.22	2118.78
	519.564	40.9498	702.895	1400.51	2114.27
	520.759	42.7948	704.506	1400.66	2108.63
	521.955	43.8844	702.416	1405.46	2107.51
	523.149	42.5963	704.965	1410.08	2111.46
	524.344	43.264	705.69	1407.99	2130.65
	525.538	46.1984	705.633	1405.42	2131.79
	526.732	45.0886	704.95	1399.93	2116.56
	527.925	43.5572	703.902	1408.14	2097.38
	529.119	44.0032	704.21	1405.66	2107.54
	530.312	40.8055	702.744	1406.2	2100.21
	531.505	39.8962	703.417	1404.21	2118.83
	532.697	39.5209	705.705	1401.44	2111.5
	533.889	31.3458	703.927	1408.96	2090.63
	535.08	32.7264	704.235	1404.54	2087.24
	536.271	32.3738	704.334	1411.58	2088.38
	537.462	27.8442	705.058	1405.41	2111.51
	538.653	25.8474	702.602	1408.57	2106.44
	539.843	21.8286	704.421	1405.9	2101.93
	541.033	21.3216	703.373	1405.46	2097.98
	542.222	21.8813	703.784	1407.74	2108.7
	543.411	21.2413	703.413	1412.64	2115.48
	544.601	17.023	702.313	1400.55	2116.61
	545.789	14.0943	705.852	1405.45	2108.71
	546.977	12.7886	703.083	1405.4	2124.51
	548.165	13.7046	705.11	1410.68	2114.92
	549.353	12.932	705	1413.35	2113.48
	550.539	7.49326	703.899	1409.22	2102.38
	551.727	10.9653	703.528	1419.94	2108.21
	552.913	9.21587	703.678	1414.65	2102.75
	554.099	8.1332	704.454	1408.29	2114.22
	555.285	3.87285	704.709	1409.59	2104.81
	556.471	4.16826	702.878	1411.77	2108.38
	557.656	2.75264	703.497	1408.13	2093.89
	558.841	2.45039	703.804	1415.26	2095.77
	560.026	7.11323	702.807	1410.84	2094.82
	561.21	10.2857	703.895	1411.95	2104.03
	562.394	9.99243	702.95	1410.05	2103.08
	563.578	14.8754	704.247	1419.51	2101.01
	564.761	17.1802	702.364	1413.14	2106.83
	565.944	19.0861	701.992	1412.02	2114.91
	567.127	22.7235	701.986	1413.32	2108.32
	568.308	25.3374	703.23	1417.54	2114.71
	569.491	28.1742	703.067	1411.37	2091.75
	570.672	30.9664	701.549	1413.16	2095.88
	571.853	38.9125	700.186	1410.09	2112.42
	573.035	38.3707	702.526	1411.79	2110.91
	574.215	39.1606	700.642	1405.13	2106.57
	575.395	38.7502	699.071	1406.92	2103.36
	576.576	42.2964	699.794	1402.01	2091.13
	577.756	45.9742	698.64	1407.09	2087.36
	578.935	52.8963	699.571	1403.25	2097.13
	580.113	55.5056	697.844	1403.49	2082.63
	581.292	58.8492	698.879	1400	2072.09
	582.471	59.2591	699.602	1398.24	2111.76
	583.649	64.6676	701.889	1402.31	2107.98
	584.826	67.5644	701.1	1402.01	2095.75
	586.004	70.6624	698.903	1396.17	2101
	587.181	75.0476	699.156	1404.99	2106.82
	588.358	77.0324	699.931	1399.74	2110.37
	589.534	81.0393	698.776	1402.06	2087.41
	590.709	83.9112	699.603	1403.5	2089.28
	591.885	87.5174	698.292	1405.14	2112.59
	593.061	90.501	700.048	1394.55	2115.02
	594.236	92.1497	701.539	1403.18	2109.55
	595.41	99.976	701.256	1397.05	2109.72
	596.585	101.292	702.538	1399.08	2113.27
	597.759	99.2953	700.015	1400.91	2109.49
	598.933	107.409	701.192	1403.23	2122.64
	600.107	108.479	699.242	1400.5	2114.91
	601.279	113.169	699.794	1401.55	2125.23
	602.452	113.838	698.99	1402.32	2109.49
	603.625	120.195	700.637	1401.72	2111.82
	604.797	117.129	700.877	1395.11	2116.4
	605.968	121.995	701.741	1401.5	2124.36
	607.14	127.218	700.677	1398.87	2118.22
	608.311	127.173	699.717	1396.04	2110.39
	609.482	131.172	699.174	1402.53	2099.73
	610.653	131.86	700.196	1403	2120.11
	611.822	134.923	702.26	1405.8	2112.84
	612.992	138.255	702.603	1402.39	2126.45
	614.161	136.651	699.818	1401.7	2108.46
	615.331	145.026	701.048	1401.2	2116.42
	616.499	139.4	701.809	1401.67	2097.87
	617.668	146.04	700.901	1400.1	2118.25
	618.836	140.68	700.931	1402.32	2103.64
	620.004	146.963	699.971	1406.19	2120.63
	621.171	148.136	700.158	1400.26	2101.52
	622.339	150.975	700.032	1400.73	2091.99
	623.506	149.302	699.959	1396.83	2103.34
	624.672	156.094	700.719	1402.06	2097.76
	625.838	155.398	699.081	1402.63	2102.91
	627.004	154.479	700.728	1403.68	2106.36
	628.17	158.782	701.593	1397.84	2114.32
	629.335	158.107	701.467	1399.48	2112.13
	630.5	163.298	699.464	1398.78	2115.58
	631.665	163.91	701.528	1400.22	2104.93
	632.828	162.188	700.724	1399.04	2112.33
	633.993	165.2	700.859	1405.72	2140.04
	635.156	163.744	700.837	1402.89	2132.2
	636.32	164.956	701.65	1408.8	2121.55
	637.482	163.655	702.254	1402.38	2133.46
	638.645	160.642	699.677	1407.6	2103.06
	639.807	156.896	700.073	1403.02	2118.92
	640.969	155.261	701.25	1405.53	2119.55
	642.131	149.603	700.707	1403.09	2111.72
	643.292	148.321	700.008	1402.1	2097.11
	644.453	139.774	702.384	1409.17	2106.21
	645.613	130.98	699.703	1400.71	2100.07
	646.774	124.032	699.89	1402.35	2100.69
	647.934	114.127	699.973	1408.44	2097.37
	649.094	109.311	701.619	1404.35	2112.11
	650.253	101.938	698.886	1403.27	2091.3
	651.412	85.321	699.855	1402.28	2098.7
	652.571	78.0147	699.677	1403.43	2098.76
	653.729	66.6846	698.665	1402.24	2089.8
	654.887	62.3332	701.51	1399.61	2102.84
	656.045	51.4691	700.863	1400.85	2087.11
	657.202	41.5381	700.841	1400.93	2081.47
	658.36	36.7413	700.923	1402.66	2092.16
	659.516	29.4985	702.987	1403.81	2096.65
	660.672	20.2986	702.444	1402.33	2101.7
	661.828	16.7664	701.483	1402.8	2100.54
	662.984	16.2116	702.4	1402.39	2097.69
	664.14	11.7454	703.942	1407.13	2105
	665.295	7.43662	703.347	1402.26	2112.31
	666.449	6.07329	702.595	1406.9	2094.23
	667.604	4.31191	702.677	1407.95	2093.07
	668.759	3.30298	702.603	1406.09	2111.1
	669.912	8.02666	701.904	1409.27	2104.3
	671.065	4.63633	703.081	1407.02	2108.79
	672.219	0.75881	700.348	1410.89	2107.63
	673.372	7.59167	701.16	1406.69	2106.48
	674.524	5.13254	701.399	1405.7	2102.5
	675.676	5.69775	700.855	1405.98	2104.73
	676.828	11.1264	702.554	1410.23	2107.52
	677.979	7.69646	702.688	1411.67	2096.78
	679.131	7.21797	702.979	1421.16	2110.29
	680.282	10.6281	702.905	1416.29	2108.57
	681.432	6.90459	703.613	1411.7	2120.96
	682.583	4.04756	703.435	1411.59	2114.16
	683.732	6.74485	702.526	1408.56	2118.08
	684.882	3.90957	702.608	1409.7	2114.67
	686.031	6.00645	702.847	1410.65	2129.88
	687.18	4.68079	702.512	1409.08	2128.16
	688.329	2.64385	703.116	1407.99	2116.28
	689.477	7.20664	701.999	1405.45	2113.43
	690.625	6.2136	701.716	1408.15	2120.74
	691.773	3.62039	702.007	1409.87	2115.07
	692.92	6.55925	702.506	1411.89	2107.14
	694.067	4.43223	701.545	1407.99	2114.45
	695.213	8.68169	703.765	1405.15	2114.43
	696.36	4.03899	701.032	1407.27	2111.58
	697.506	3.54033	700.332	1408.41	2114.94
	698.652	4.79717	701.77	1408.48	2101.93
	699.798	3.43171	700.966	1410.79	2105.85
	700.942	4.82117	701.361	1412.71	2121.06
	702.087	7.21099	699.722	1419.49	2120.47
	703.232	5.06741	701.577	1411.02	2117.06
	704.375	5.07881	699.521	1411	2115.9
	705.519	6.2012	700.073	1410.88	2109.67
	706.662	6.07905	700.989	1415.03	2120.93
	707.806	6.8239	700.915	1409.57	2114.69
	708.948	2.74553	701.352	1411.3	2114.67
	710.091	4.9564	701.883	1412.93	2098.28
	711.233	1.90051	702.413	1408.15	2113.48
	712.375	1.04451	701.849	1412.4	2116.84
	713.516	5.699	699.564	1406.84	2101.02
	714.657	3.90898	700.459	1402.16	2102.68
	715.799	7.43042	700.99	1406.99	2108.86
	716.939	2.24023	701.52	1398.52	2095.29
	718.08	7.56101	702.676	1406.85	2118.4
	719.219	6.57017	701.851	1401.58	2106.53
	720.358	3.69072	701.339	1409.23	2119.48
	721.498	4.54448	701.869	1408.43	2123.4
	722.636	4.70886	700.366	1409.08	2104.75
	723.776	4.18467	702.148	1409.35	2112.06
	724.914	3.72661	700.019	1408.65	2097.36
	726.052	3.33511	702.739	1408.82	2106.93
	727.189	4.94348	702.435	1408.6	2123.83
	728.327	4.75176	701.558	1402.95	2109.7
	729.464	3.58213	700.629	1410.01	2117.01
	730.6	7.23418	701.107	1409.6	2102.31
	731.737	4.52163	701.429	1410.54	2118.08
	732.872	6.15962	699.561	1413.43	2098.87
	734.009	5.22004	700.352	1409.43	2124.23
	735.144	4.56892	701.664	1411.05	2102.2
	736.279	5.1177	700.995	1408.8	2114.02
	737.414	5.02197	701.004	1410.32	2116.82
	738.547	2.45908	699.084	1405.54	2113.97
	739.682	4.47427	699.719	1404.84	2107.17
	740.816	1.77825	699.363	1403.36	2111.1
	741.949	4.03733	700.102	1410.13	2114.45
	743.082	4.00742	701.31	1402.14	2101.45
	744.215	4.8667	699.755	1405.32	2098.6
	745.348	2.54771	699.816	1401.02	2106.48
	746.479	4.09492	699.669	1404.01	2113.22
	747.611	2.64241	699.678	1405.63	2104.16
	748.743	3.43428	699.269	1402.31	2122.76
	749.874	5.62605	699.383	1400.63	2116.52
	751.005	2.68401	699.079	1400.31	2109.16
	752.135	1.63079	700.183	1398.78	2118.16
	753.265	3.19971	698.158	1401.38	2109.11
	754.396	1.99111	699.523	1401.27	2115.29
	755.525	3.44834	700.001	1403.78	2109.62
	756.654	5.0614	700.74	1407.26	2094.36
	757.783	1.27441	700.175	1404.24	2110.7
	758.912	1.75396	699.976	1404.61	2119.7
	760.04	2.43308	698.785	1403.92	2117.41
	761.168	0.48984	699.941	1406.62	2116.82
	762.296	4.05803	699.898	1400.69	2110.03
	763.423	1.95908	699.803	1406.01	2118.46
	764.55	3.63779	699.499	1408.43	2113.92
	765.676	5.67166	700.759	1400.16	2110.51
	766.803	1.55022	699.465	1407.23	2104.28
	767.93	4.4509	699.161	1404.79	2107.64
	769.055	-0.13779	697.397	1403.51	2109.87
	770.18	3.45127	700.169	1404.95	2121.13
	771.306	2.86279	701.221	1397.08	2106.99
	772.43	2.60723	699.509	1402.69	2118.82
	773.555	5.4626	698.684	1405.78	2112.58
	774.679	2.07351	700.048	1398.58	2095.06
	775.802	5.21729	698.493	1405.07	2104.63
	776.926	7.25022	701.317	1400.3	2100.65
	778.049	4.21602	699.397	1400.96	2109.09
	779.172	6.1821	700.136	1404.93	2111.89
	780.295	3.14775	700.354	1402.39	2111.86
	781.417	4.26882	699.059	1401.69	2109.58
	782.539	6.98984	698.912	1403.04	2107.29
	783.661	4.71077	700.12	1401.37	2106.14
	784.781	0.94233	699.242	1403.78	2109.5
	785.902	3.37415	696.853	1402.21	2121.88
	787.023	3.7167	700.146	1396.57	2095.34
	788.143	6.01499	700.155	1403.44	2103.21
	789.263	5.54585	700.164	1400.22	2121.8
	790.383	7.56038	698.244	1404.67	2112.18
	791.502	4.77485	700.651	1400.09	2099.68
	792.621	5.70042	698.47	1399.98	2107.5
	793.739	5.07017	697.958	1397.24	2109.68
	794.858	7.5512	698.383	1401.79	2113.54
	795.977	7.14326	699.174	1404.49	2101.61
	797.094	5.06848	698.61	1403.5	2111.12
	798.211	6.83809	699.453	1405.91	2097.5
	799.328	4.60762	700.296	1402.6	2106.45
	800.445	5.15491	699.262	1393.94	2112.01
	801.562	6.61326	699.74	1400.33	2113.62
	802.678	4.24932	697.768	1401.96	2094.92
	803.794	7.86296	697.255	1401.95	2101.04
	804.91	4.96563	697.055	1403.97	2106.6
	806.025	6.46807	699.671	1395.8	2104.26
	807.139	3.25935	698.168	1404.51	2093.46
	808.254	3.49502	697.395	1400.52	2108.61
	809.368	3.08618	699.698	1396.03	2093.86
	810.482	3.63291	697.829	1394.85	2103.37
	811.595	3.80161	697.786	1399.01	2089.18
	812.709	3.97043	698.525	1396.17	2106.59
	813.821	2.49458	698.273	1401.2	2104.26
	814.935	5.8189	697.969	1404.29	2117.15
	816.047	7.74299	699.75	1400.29	2113.12
	817.159	6.73367	699.707	1400.86	2111.91
	818.27	7.36875	699.82	1395.21	2118.6
	819.382	6.04829	698.943	1403.54	2111.75
	820.492	3.01643	700.203	1397.99	2111.1
	821.604	4.58474	698.804	1404.96	2118.92
	822.714	6.10835	699.334	1405.04	2116.58
	823.823	6.09858	698.926	1400.75	2115.37
	824.934	5.77788	699.873	1400.63	2109.65
	826.043	7.39028	698.995	1402.17	2121.41
	827.152	3.84688	699.004	1400.79	2106.66
	828.261	5.88142	699.169	1396.98	2100.38
	829.37	6.18254	699.856	1403.76	2117.79
	830.477	4.08345	699.396	1400.24	2116.01
	831.586	4.11787	698.205	1404.69	2102.95
	832.693	6.92981	697.536	1397	2112.46
	833.8	4.87502	699.474	1402.13	2106.74
	834.907	6.17578	698.857	1402.69	2116.25
	836.014	5.7209	698.814	1404.52	2107.14
	837.12	4.19917	700.126	1401.39	2102.55
	838.226	3.41091	700.187	1405.35	2099.08
	839.332	7.04478	699.883	1400.67	2107.46
	840.437	4.25625	699.579	1401.14	2106.25
	841.542	6.96934	700.109	1404.61	2100.53
	842.646	3.0156	699.075	1406.63	2109.48
	843.751	4.79509	699.814	1404.96	2116.73
	844.855	5.06345	699.457	1402.61	2114.39
	845.959	6.13176	699.675	1411.13	2116.01
	847.062	6.57756	700.413	1414.41	2123.26
	848.166	6.00132	699.692	1408.18	2098.35
	849.268	5.09146	700.014	1408.84	2111.81
	850.37	6.02598	698.771	1410.08	2104.96
	851.473	5.4938	700.292	1409.18	2107.7
	852.575	5.67266	698.945	1410.91	2120.6
	853.676	7.87368	698.745	1401.47	2104.15
	854.777	5.56333	698.597	1403.2	2114.23
	855.878	3.23091	699.857	1404.44	2124.31
	856.978	4.07603	700.648	1406.75	2106.17
	858.078	4.32104	698.259	1405.95	2119.63
	859.179	6.58853	699.988	1400.98	2114.47
	860.279	4.16677	700.727	1401.54	2112.13
	861.377	7.27808	701.569	1405.79	2113.18
	862.477	5.01179	699.493	1410.24	2115.36
	863.576	6.61211	701.535	1400.31	2106.81
	864.674	5.92329	701.022	1401.65	2133.25
	865.772	5.43459	700.509	1409.78	2119.63
	866.87	4.23455	701.926	1406.56	2115.6
	867.967	7.01221	700.84	1401.49	2110.44
	869.064	6.90093	701.474	1411.37	2116
	870.161	6.72292	701.274	1407.37	2103.51
	871.257	8.14465	701.178	1405.6	2103.99
	872.354	7.67766	700.562	1405.77	2104.48
	873.449	7.78816	700.987	1406.23	2104.4
	874.544	5.5875	701.569	1405.43	2113.91
	875.64	6.32034	701.787	1404.34	2108.19
	876.735	6.5418	700.857	1406.46	2109.8
	877.829	4.65186	699.614	1401.68	2122.7
	878.923	6.00654	699.362	1406.02	2118.1
	880.018	6.53896	699.371	1402.21	2103.92
	881.111	6.3155	699.223	1402.09	2102.71
	882.205	8.87007	698.658	1402.07	2122.94
	883.297	7.06873	701.482	1409.43	2122.3
	884.39	11.1563	699.927	1408.63	2116.01
	885.482	6.42151	701.448	1409.96	2106.34
	886.575	7.9978	699.736	1398.78	2115.85
	887.666	10.3739	699.692	1407.39	2111.82
	888.757	5.26113	699.232	1400.77	2108.92
	889.848	7.32598	700.752	1404.24	2106.02
	890.94	10.1465	700.187	1406.06	2116.09
	892.03	7.61123	701.343	1406.42	2099.09
	893.12	8.54253	698.901	1405.43	2094.49
	894.21	8.29602	701.673	1407.93	2117.55
	895.3	5.78279	699.753	1407.42	2114.65
	896.388	6.0915	699.188	1405.07	2112.87
	897.478	7.48928	699.301	1400.87	2109.41
	898.566	6.53123	699.779	1403.95	2109.89
	899.654	8.86201	699.683	1405.29	2112.07
	900.742	6.52605	700.161	1407.11	2106.91
	901.83	8.94563	700.174	1403.01	2101.19
	902.917	7.07625	697.789	1405.12	2098.29
	904.004	10.4068	697.282	1407.23	2117.39
	905.091	8.49265	698.704	1402.64	2104.9
	906.177	7.37866	701.69	1406.31	2114.98
	907.263	9.61997	697.637	1409.78	2122.8
	908.349	7.50566	700.728	1410.04	2114.25
	909.434	7.05464	699.23	1412.35	2106.27
	910.519	9.18315	699.244	1406.01	2123.69
	911.604	8.845	700.092	1404.53	2105.55
	912.688	7.99558	702.192	1407.9	2106.6
	913.773	9.30181	701.059	1413.41	2109.91
	914.857	11.3634	699.457	1408.15	2119.98
	915.94	9.31394	700.253	1414.24	2117.08
	917.024	10.2646	697.66	1405.96	2123.77
	918.107	9.25945	699.655	1405.45	2118.62
	919.189	9.69868	700.451	1407.66	2123.61
	920.271	9.31577	700.518	1408.41	2118.46
	921.354	6.31064	699.75	1406.73	2111.04
	922.435	8.97202	700.911	1409.04	2110.96
	923.516	7.67786	700.143	1410.17	2135.15
	924.597	7.65029	699.427	1409.47	2124.91
	925.678	7.55603	700.796	1408.08	2116.93
	926.759	9.46177	701.436	1403.2	2116.29
	927.839	10.8786	700.251	1409.78	2110
	928.918	8.47305	699.379	1408.98	2126.85
	929.998	6.55652	701.165	1411.38	2099.69
	931.077	9.32871	699.563	1415.72	2110.89
	932.156	8.47869	699.421	1408.8	2129.43
	933.234	5.42864	700.269	1408.87	2106.22
	934.313	7.64521	700.127	1407.66	2119.12
	935.391	11.6395	700.401	1407.14	2112.83
	936.469	7.52275	701.667	1408.85	2121.22
	937.545	6.38359	699.908	1406.87	2122.83
	938.623	6.71118	699.713	1408.67	2113.73
	939.699	8.28315	699.258	1416.4	2126.06
	940.776	6.655	699.324	1407.23	2113
	941.852	9.44912	699.13	1409.33	2118.57
	942.928	8.86541	701.177	1409.97	2120.75
	944.003	7.57046	700.409	1405.85	2095.28
	945.078	8.5645	700.006	1411.64	2130.74
	946.152	7.86951	698.925	1400.34	2110.92
	947.227	7.01902	700.242	1407.39	2127.2
	948.302	7.74624	702.342	1407.73	2123.17
	949.375	8.14009	699.749	1403.23	2118.02
	950.449	7.82275	699.45	1406.68	2116.81
	951.522	6.28313	700.402	1407.13	2104.88
	952.595	4.21021	700.625	1407.87	2136.96
	953.667	6.87053	700.9	1407.15	2117.14
	954.74	5.26426	700.236	1401.77	2097.87
	955.812	7.4356	699.989	1406	2128.27
	956.884	8.47363	699.534	1403.34	2119.72
	957.955	5.55608	700.017	1408.83	2097.07
	959.025	3.52725	700.396	1405.69	2121.26
	960.096	5.49856	700.201	1407.78	2116.1
	961.167	4.29192	700.163	1410.75	2105.3
	962.237	5.26318	698.613	1406.73	2117.63
	963.307	2.81206	699.148	1408.44	2106.15
	964.376	3.91648	698.849	1406.65	2100.87
	965.445	1.88755	700.427	1403.7	2101.24
	966.515	5.05859	699.085	1402.89	2106.69
	967.583	3.62949	698.891	1404.98	2116.08
	968.651	5.33381	699.687	1399.21	2097.27
	969.719	6.94917	698.136	1400.63	2100.46
	970.787	3.58677	699.558	1406.71	2114.37
	971.854	3.02427	699.728	1404.34	2111.35
	972.921	6.4395	699.638	1407.5	2120.18
	973.987	2.18796	698.974	1406.98	2115.47
	975.054	3.75874	700.396	1400.82	2116.97
	976.12	5.88503	699.992	1402.82	2111.7
	977.186	6.70007	699.745	1400.45	2104.17
	978.251	3.27068	700.281	1403.81	2109.05
	979.316	2.04121	701.181	1405.22	2109.42
	980.381	3.14512	701.664	1404.02	2122.77
	981.446	5.84897	700.844	1401.16	2121.44
	982.51	6.68611	700.805	1400.05	2119.55
	983.573	4.58987	700.663	1406.32	2116.54
	984.638	5.59434	700.312	1393.57	2109.01
	985.701	7.47454	700.065	1401.29	2113.33
	986.763	4.35474	699.453	1403.78	2113.7
	987.826	5.92375	700.718	1401.99	2112.37
	988.889	4.35945	701.618	1406.03	2124.03
	989.951	3.86174	699.651	1401.81	2104.09
	991.012	4.80835	699.352	1403.42	2102.2
	992.074	4.19949	700.773	1403.28	2104.26
	993.135	7.30159	701.986	1401.69	2116.48
	994.195	5.27031	700.436	1402.72	2098.79
	995.256	7.9501	702.014	1407.63	2129.63
	996.316	4.94102	701.871	1404.97	2105.18
	997.376	6.95408	703.293	1406	2129.24
	998.436	6.96709	702.368	1406.34	2115.51
	999.495	4.60225	703.007	1405.72	2100.64
	1000.55	6.61504	700.936	1412.48	2120.76
	1001.61	8.67246	703.713	1407.19	2135.8
	1002.67	5.52969	701.797	1409.97	2114.73
	1003.73	6.36455	704.053	1404.3	2115.1
	1004.79	8.73284	703.076	1407.95	2106.44
	1005.84	5.72329	702.203	1405.87	2114.71
	1006.9	9.22471	701.331	1406.41	2104.36
	1007.96	9.9929	701.762	1403.46	2109.25
	1009.01	6.0054	701.88	1404.48	2107.93
	1010.07	9.04004	702.988	1409.01	2115.07
	1011.13	9.00801	703.367	1406.54	2101.33
	1012.18	13.0426	701.608	1402.23	2111.3
	1013.24	9.32148	701.726	1401.6	2093.05
	1014.29	11.6005	702.73	1402.34	2108.65
	1015.35	10.546	702.64	1400.94	2122
	1016.4	11.6915	701.819	1406.34	2099.24
	1017.45	10.7035	703.241	1402.61	2117.1
	1018.51	11.649	701.082	1406.64	2103.93
	1019.56	13.0166	700.668	1407.38	2118.41
	1020.62	11.0285	699.889	1403.26	2094.52
	1021.67	9.77373	700.831	1408.27	2124.79
	1022.72	6.42998	700.626	1408.03	2107.11
	1023.77	8.41968	700.368	1410.52	2111.43
	1024.82	10.4759	699.121	1403.78	2113.49
	1025.88	7.0875	700.167	1407.44	2112.74
	1026.93	7.1436	700.953	1411.38	2106.9
	1027.98	5.91082	701.062	1408.24	2112.91
	1029.03	5.65569	701.066	1415.28	2108.21
	1030.08	4.77839	700.236	1412.52	2110.27
	1031.13	5.32317	698.793	1413.94	2111.77
	1032.18	9.35679	700.685	1418.94	2107.07
	1033.23	9.65706	700.961	1415.5	2119.29
	1034.28	6.60173	699.777	1413.13	2102.73
	1035.33	6.56848	697.55	1413.19	2105.36
	1036.37	7.15757	699.024	1413.44	2095.58
	1037.42	7.92424	699.456	1413.3	2094.26
	1038.47	8.55757	699.053	1408.89	2104.79
	1039.52	9.32417	700.266	1410.21	2112.49
	1040.56	7.49023	699.967	1404.54	2097.07
	1041.61	5.54229	702.014	1410.12	2101.39
	1042.66	6.52761	701.663	1403.87	2111.92
	1043.7	6.31277	701.99	1408.2	2094.8
	1044.75	7.2313	702.688	1412.81	2110.41
	1045.8	6.17207	700.631	1406.75	2096.67
	1046.84	6.46831	700.711	1408.65	2106.64
	1047.89	5.12007	702.095	1407.35	2097.42
	1048.93	6.48279	703.687	1403.62	2106.62
	1049.98	7.29006	703.559	1413.77	2105.75
	1051.02	6.96382	703.378	1413.92	2115.03
	1052.06	5.77102	703.824	1415.04	2092.72
	1053.11	8.28923	705.52	1413.93	2096.93
	1054.15	8.05183	705.496	1419.81	2112.42
	1055.19	11.97	705.003	1423.26	2110.99
	1056.24	8.64351	706.074	1424.67	2099.4
	1057.28	10.0727	706.832	1426.18	2101.35
	1058.32	11.0352	708.319	1431.19	2126.43
	1059.36	10.9754	708.347	1441.05	2131.77
	1060.4	12.5377	710.252	1444.21	2120.18
	1061.44	13.6556	710.176	1449.31	2122.69
	1062.48	10.4845	710.673	1454.31	2113.36
	1063.53	14.5579	709.241	1459.03	2112.49
	1064.57	11.8312	710.52	1460.05	2124.03
	1065.61	16.0156	711.122	1467.19	2128.24
	1066.64	14.9554	710.628	1467.44	2136.96
	1067.68	13.6064	708.987	1473.7	2114.64
	1068.72	17.3462	709.641	1464.53	2132.96
	1069.76	16.6637	708.261	1461.19	2120.8
	1070.8	13.2035	708.393	1452.89	2117.11
	1071.84	12.3876	708.056	1454.89	2099.87
	1072.88	11.3051	705.841	1445.62	2095.62
	1073.91	11.6224	705.661	1445.38	2110.54
	1074.95	7.25085	705.167	1440.78	2109.11
	1075.99	9.43481	705.038	1434.13	2113.88
	1077.02	9.52986	704.857	1427.68	2102.85
	1078.06	8.29146	706.501	1426.47	2114.39
	1079.1	8.31978	704.599	1425.94	2116.91
	1080.13	7.50354	704.575	1420.66	2104.18
	1081.17	6.50962	705.176	1415.85	2108.39
	1082.2	4.93774	703.848	1411.05	2117.67
	1083.24	6.18809	704.866	1408	2111.16
	1084.27	8.43831	704.789	1413	2130.03
	1085.3	4.51082	703.461	1409.27	2120.13
	1086.34	6.78333	704.583	1408.06	2111.93
	1087.37	4.07791	703.463	1406.17	2125.16
	1088.4	5.35024	703.751	1405.25	2099.46
	1089.44	5.06699	703.57	1401.03	2108.18
	1090.47	5.25039	705.109	1405.55	2129.31
	1091.5	2.10044	703.624	1403.37	2112.64
	1092.53	6.12822	703.547	1401.77	2099.35
	1093.57	4.71143	704.096	1402.21	2103.56
	1094.6	2.71687	700.995	1404.59	2100.99
	1095.63	5.12234	701.804	1403.47	2111.41
	1096.66	5.66104	702.77	1398.67	2098.68
	1097.69	1.66626	703.318	1402.12	2110.79
	1098.72	2.60491	702.615	1399.16	2106.53
	1099.75	1.78799	702.799	1405.82	2103.4
	1100.78	2.08201	703.921	1399.75	2098.01
	1101.81	3.62046	702.175	1401.55	2108.42
	1102.84	1.73679	701.42	1399.85	2090.62
	1103.86	1.053	703.344	1402.23	2095.39
	1104.89	-1.14207	701.728	1403.74	2115.39
	1105.92	4.44072	701.52	1397.19	2086.31
	1106.95	2.09016	702.875	1400.15	2097.28
	1107.98	1.82839	703.397	1397.97	2103.18
	1109	1.83323	702.562	1398.89	2110.2
	1110.03	3.63804	700.633	1400.01	2089.58
	1111.06	0.28731	701.52	1401.91	2097.73
	1112.08	-1.68574	701.363	1402.35	2099.56
	1113.11	2.63013	701.468	1399	2102.3
	1114.13	2.39028	704.022	1405.36	2116.32
	1115.16	1.12832	703.136	1405.89	2103.82
	1116.18	0.31069	703.657	1401.77	2120.67
	1117.21	-1.08477	703.814	1405.6	2109.86
	1118.23	1.51973	704.074	1404.78	2105.83
	1119.26	0.81311	703.449	1408.32	2108.57
	1120.28	1.86191	703.605	1405.46	2088.74
	1121.3	0.75523	701.885	1404.35	2093.17
	1122.33	-0.57378	703.084	1405.46	2091.39
	1123.35	1.9416	703.657	1405.51	2108.24
	1124.37	2.70142	701.833	1407.02	2103.08
	1125.39	4.61677	701.833	1406.19	2102.99
	1126.42	0.30986	704.127	1404.79	2111.94
	1127.44	1.04724	702.302	1409.69	2100.01
	1128.46	5.94028	703.24	1409.25	2101.05
	1129.48	1.76655	702.98	1408.91	2114.51
	1130.5	0.50391	703.553	1405.37	2107.09
	1131.52	2.17454	702.875	1406.68	2112.65
	1132.54	3.51182	702.51	1404.6	2087.74
	1133.56	2.67131	702.719	1409.89	2105.72
	1134.58	5.14177	701.572	1403.53	2094.91
	1135.6	4.01221	702.458	1407.46	2088.06
	1136.62	-0.80618	701.207	1406.15	2098.13
	1137.64	-0.5802	701.415	1408.53	2097.49
	1138.65	-3.44319	702.197	1405.76	2098.53
	1139.67	2.38259	701.833	1408.43	2093.37
	1140.69	3.60847	701.833	1406.15	2090.47
	1141.71	0.98975	702.197	1404.45	2105.06
	1142.72	0.57112	703.136	1403.24	2114.57
	1143.74	1.95239	702.197	1409.59	2115.05
	1144.76	1.44475	699.799	1408.67	2110.45
	1145.77	-0.10742	701.468	1411.05	2104.16
	1146.79	-0.41526	702.458	1409.64	2100.69
	1147.8	4.12146	700.321	1409.98	2093.84
	1148.82	0.05803	701.676	1406.63	2101.09
	1149.83	-1.18308	702.719	1406.87	2102.7
	1150.85	-1.0688	701.415	1411.19	2111.09
	1151.86	0.68994	700.268	1408.62	2112.13
	1152.88	1.04851	700.946	1410.22	2085.53
	1153.89	-2.57058	701.572	1408.13	2088.83
	1154.9	-1.07859	701.103	1409.73	2081.42
	1155.92	0.05769	701.103	1406.86	2102.21
	1156.93	-0.49495	702.354	1413.61	2093.1
	1157.94	1.53022	702.25	1408.51	2095.28
	1158.95	-0.40024	703.084	1409.53	2092.94
	1159.97	-0.84182	701.676	1413.36	2097.93

## Sheet: Figure 4h
	cAA-CuNW
	Raman Shift (cm-1)	OCP	-0.4 V (vs RHE)	-0.6 V (vs RHE)	-0.8 V (vs RHE)
	1552.99	-154.254	511.263	1388.03	1908.47
	1553.96	-147.135	521.989	1380	1930.32
	1554.92	-134.231	518.777	1371.97	1941.08
	1555.88	-124.193	556.557	1357.15	1955.69
	1556.84	-124.157	530.386	1356.76	1973.69
	1557.8	-104.01	545.209	1342.79	1981.05
	1558.76	-100.19	563.311	1368.74	1997.93
	1559.72	-95.6673	545.338	1364.96	1990.11
	1560.68	-79.6845	538.022	1348.43	2035.07
	1561.64	-65.8103	536.445	1393.08	2025.89
	1562.6	-58.6387	556.185	1373.16	2043.44
	1563.56	-46.7652	589.859	1365.12	2039.7
	1564.52	-44.8387	602.218	1380.03	2078.32
	1565.48	-27.6678	594.9	1389.84	2081.82
	1566.44	-24.9317	585.94	1385.21	2079.9
	1567.4	-17.9243	581.081	1378.88	2099.03
	1568.36	-10.4847	613.113	1381.89	2098.91
	1569.31	-4.34351	627.927	1379.8	2107.18
	1570.27	-5.60785	603.391	1381.12	2123.36
	1571.23	3.66829	617.384	1384.13	2139.33
	1572.19	8.56541	597.763	1379.49	2139.66
	1573.15	-0.64731	596.999	1364.66	2134.11
	1574.1	6.62798	631.486	1398.26	2160.71
	1575.06	7.95675	634.82	1407.22	2175.99
	1576.02	6.79825	666.028	1431.47	2175.87
	1576.97	4.72077	630.008	1405.59	2172.58
	1577.93	0.3184	662.855	1442.58	2174.05
	1578.88	6.88906	635.85	1368.28	2187.52
	1579.84	1.24296	641.641	1376.38	2177.66
	1580.79	3.97488	651.529	1391.29	2168.02
	1581.75	0.70605	638.461	1402.79	2164.28
	1582.7	-0.88613	620.476	1400.7	2146.27
	1583.66	-0.5334	635.281	1413.9	2133.01
	1584.61	4.46848	605.815	1417.76	2136.28
	1585.57	4.28021	633.737	1413.12	2121.66
	1586.52	8.0921	640.343	1411.03	2110.9
	1587.48	7.84866	638.748	1391.09	2120.29
	1588.43	5.98397	676.506	1416.19	2107.48
	1589.38	0.22682	638.84	1434.49	2124.34
	1590.34	-0.39585	661.838	1404.36	2097.49
	1591.29	0.2248	674.179	1426.05	2124.32
	1592.24	2.95434	659.466	1410.37	2126.91
	1593.19	2.38524	662.788	1415.92	2112.52
	1594.15	5.76228	668.568	1418.92	2116.7
	1595.1	2.5437	680.907	1401.54	2120.65
	1596.05	0.13589	673.569	1420.68	2121.2
	1597	9.51306	708.863	1407.54	2108.39
	1597.95	6.61842	694.146	1412.25	2120.5
	1598.9	10.8584	701.562	1416.95	2116.97
	1599.85	4.82791	704.06	1391.06	2119.34
	1600.8	10.0947	677.042	1416.15	2116.72
	1601.75	10.7671	714.793	1370.73	2131.31
	1602.7	2.41043	716.469	1404.92	2118.05
	1603.65	4.77643	682.891	1364.93	2115.65
	1604.6	2.80522	705.062	1360.62	2117.79
	1605.55	9.48336	683.78	1403.89	2133.74
	1606.5	2.97086	710.049	1392.78	2126.36
	1607.45	6.24306	669.091	1428.41	2111.74
	1608.4	7.24358	700.276	1422.4	2111.16
	1609.35	8.51522	708.508	1429.13	2112.78
	1610.3	6.92144	696.242	1422.27	2106.8
	1611.24	4.08343	686.435	1395.02	2104.22
	1612.19	3.6778	697.122	1404.29	2123.62
	1613.14	-0.2419	677.475	1405.07	2112.2
	1614.09	9.19192	698.002	1394.81	2103.51
	1615.03	10.0291	674.255	1387.76	2123.81
	1615.98	6.27108	682.481	1414.53	2112.62
	1616.93	8.83711	687.004	1409.01	2117.51
	1617.87	8.43059	709.913	1435.78	2116.07
	1618.82	8.24006	704.947	1404.78	2119.37
	1619.76	4.10204	733.591	1385.67	2119.51
	1620.71	10.6689	715.507	1386.1	2118.97
	1621.65	9.01738	698.24	1431.56	2113.21
	1622.6	3.74361	712.125	1392.9	2109.95
	1623.54	10.8504	701.418	1417.12	2115.75
	1624.49	6.60356	698.086	1438.79	2123.81
	1625.43	8.73555	700.492	1436.67	2118.96
	1626.38	0.92034	684.861	1398.01	2104.15
	1627.32	5.21366	704.48	1424.78	2112.2
	1628.27	-1.08806	707.705	1410.76	2124.57
	1629.21	8.66571	709.289	1421.14	2120.62
	1630.15	5.71453	698.572	1401.05	2111.92
	1631.1	1.03402	716.552	1452.32	2102.76
	1632.04	5.92109	695.997	1415.23	2113.31
	1632.98	4.91553	691.61	1411.27	2122.27
	1633.92	6.39658	688.595	1414.11	2093.6
	1634.86	4.85007	696.238	1388.91	2117.12
	1635.81	0.87057	682.564	1411.29	2119.35
	1636.75	8.45992	667.251	1414.98	2110.71
	1637.69	6.3787	697.028	1387.23	2110
	1638.63	5.59907	694.008	1405.36	2110.19
	1639.57	3.52284	713.946	1396.31	2113.32
	1640.51	9.55423	696.169	1439.92	2105.59
	1641.45	5.63958	704.629	1424.92	2101.25
	1642.39	2.58854	688.49	1381.02	2102.12
	1643.33	8.13297	712.524	1405.95	2105.48
	1644.27	15.2448	708.682	1419.82	2107.25
	1645.21	8.35491	686.803	1422.66	2108.35
	1646.15	6.11393	709.453	1432.28	2099.93
	1647.09	3.17012	713.509	1405.38	2113.7
	1648.03	6.6582	717.562	1395.46	2117.74
	1648.97	7.01159	705.22	1395.75	2107.74
	1649.91	3.63355	707.632	1424.64	2115.85
	1650.84	7.2301	706.766	1421.77	2102
	1651.78	12.9337	670.645	1389.15	2099.92
	1652.72	8.79839	677.975	1447.45	2113.92
	1653.66	2.77065	675.465	1415.69	2106.4
	1654.59	11.1226	705.749	1402.61	2101.6
	1655.53	11.7439	707.338	1427.78	2104.51
	1656.47	8.95916	698.268	1409.6	2105.6
	1657.41	7.03903	694.117	1407.58	2112.8
	1658.34	8.84804	703.08	1420.84	2112.76
	1659.28	2.17042	701.388	1386.52	2102.75
	1660.21	1.16795	695.501	1402.34	2107.69
	1661.15	5.73324	722.872	1403.7	2106.96
	1662.08	3.27059	692.855	1395.72	2107.15
	1663.02	7.83655	699.732	1418.33	2116.84
	1663.95	8.29285	695.948	1412.9	2101.39
	1664.89	6.47742	683.964	1410.86	2109.5
	1665.82	14.0151	698.215	1416.48	2108.55
	1666.76	11.4974	703.449	1428.04	2107.37
	1667.69	4.97813	701.301	1403.06	2110.26
	1668.62	8.35255	719.65	1435.01	2112.69
	1669.56	12.753	705.204	1391.34	2117.84
	1670.49	12.6671	689.939	1429.73	2103.97
	1671.42	7.55253	705.825	1399.01	2118.63
	1672.36	6.97885	692.197	1431.17	2110.64
	1673.29	1.32337	703.984	1407.25	2122.36
	1674.22	8.96629	714.13	1424.12	2121.85
	1675.15	9.74349	701.32	1417.19	2112.27
	1676.09	1.54556	691.787	1396.67	2108.59
	1677.02	2.97108	716.689	1407.58	2111.24
	1677.95	8.28774	700.59	1389.61	2102.35
	1678.88	6.73933	702.78	1404.77	2106.82
	1679.81	11.7313	730.383	1420.78	2112.64
	1680.74	-0.84657	689.939	1403.65	2111.67
	1681.67	3.47455	706.063	1417.96	2113.2
	1682.6	9.81963	700.871	1413.58	2112
	1683.53	6.1096	694.86	1408.35	2116.92
	1684.46	4.83195	688.847	1407.37	2108.47
	1685.39	8.74394	710.709	1418.28	2112.49
	1686.32	9.0871	694.856	1404.55	2109.25
	1687.25	3.59239	700.32	1384.87	2110.09
	1688.18	3.77299	678.728	1399.18	2109.34
	1689.11	-0.04698	694.847	1431.33	2106.33
	1690.04	4.78249	685.552	1432.89	2106.27
	1690.96	8.4772	710.69	1414.92	2112.77
	1691.89	9.57631	720.402	1373.15	2104.09
	1692.82	4.88999	687.154	1431.63	2106.97
	1693.75	6.6914	703.099	1395.81	2104.41
	1694.67	3.89767	723.142	1429.66	2116.12
	1695.6	8.40125	703.831	1404.03	2116.24
	1696.53	9.6075	715.675	1409.84	2099.15
	1697.45	7.02882	693.083	1391.86	2109.92
	1698.38	13.9105	691.807	1400.21	2106.64
	1699.31	3.54736	684.793	1410.27	2115.37
	1700.23	4.69832	691.714	1403.35	2106.89
	1701.16	0.44318	705.193	1438.92	2105.2
	1702.08	5.86373	688.335	1398.87	2110.75
	1703.01	4.20304	677.218	1417.45	2120.16
	1703.93	11.3	685.777	1437.72	2109.64
	1704.86	2.8807	720.567	1434.21	2099.57
	1705.78	4.7876	702.891	1417.95	2106.25
	1706.71	1.1253	714.528	1395.74	2112.26
	1707.63	10.9778	699.601	1416.86	2109.44
	1708.56	-0.25242	683.854	1406.55	2112.05
	1709.48	6.73475	705.819	1425.12	2119.7
	1710.4	4.85513	684.33	1408.01	2103.75
	1711.32	3.57064	692.357	1399.39	2110.23
	1712.25	3.69169	678.248	1421.36	2110.6
	1713.17	3.48815	714.148	1407.65	2115.95
	1714.09	3.77027	721.353	1387.13	2124.01
	1715.02	3.89083	694.946	1404.85	2121.88
	1715.94	6.38904	699.691	1425.97	2113.41
	1716.86	2.02147	688.039	1393.56	2114.46
	1717.78	5.06001	701.802	1416.38	2111.87
	1718.7	9.07165	705.237	1406.91	2110.43
	1719.62	9.29872	707.545	1429.73	2117.81
	1720.54	6.9308	689.358	1428.76	2102.32
	1721.46	6.45407	703.963	1412.49	2112.73
	1722.38	11.7623	694.794	1411.31	2116.35
	1723.3	4.41972	695.462	1398.13	2124.94
	1724.22	8.63761	731.384	1422.33	2118.14
	1725.14	10.646	719.755	1438.89	2108.39
	1726.06	5.89669	697.468	1405.32	2120.38
	1726.98	0.55264	697.317	1408.29	2111.08
	1727.9	8.39916	714.382	1385.76	2115.6
	1728.82	6.13614	707.672	1421.86	2105.63
	1729.74	12.4147	709.981	1411.23	2119.43
	1730.66	5.39356	708.19	1414.19	2105.6
	1731.57	12.2664	699.021	1406.11	2116.69
	1732.49	0.70397	708.708	1431.16	2102.41
	1733.41	12.5502	707.737	1413.74	2116.44
	1734.33	8.17751	705.946	1425.19	2122.99
	1735.24	4.94005	687.759	1423.06	2106.9
	1736.16	8.89229	701.113	1420.92	2108.02
	1737.08	11.8175	713.662	1414.53	2113.22
	1737.99	6.74159	706.535	1377.56	2112.98
	1738.91	9.71979	714.985	1415.36	2114.1
	1739.82	7.6169	708.677	1420.02	2114.31
	1740.74	12.2707	693.351	1414.48	2105.92
	1741.66	9.41079	696.062	1414.04	2110.21
	1742.57	9.73969	715.169	1417	2115.4
	1743.49	8.28448	676.068	1419.96	2102.71
	1744.4	8.88326	686.976	1433.11	2109.71
	1745.32	5.53563	706.903	1416.53	2110.83
	1746.23	0.99856	706.334	1425.43	2109.23
	1747.14	7.70589	691.008	1404.6	2121.9
	1748.06	6.35744	718.313	1411.8	2112.82
	1748.97	10.2365	691.509	1407.96	2105.34
	1749.88	10.6881	735.21	1403.84	2112.12
	1750.8	4.49081	716.605	1396.82	2111.65
	1751.71	11.4834	734.071	1397.45	2109.82
	1752.62	5.87993	675.275	1399.78	2103.46
	1753.54	3.41188	692.117	1427.59	2108.43
	1754.45	9.86359	681.905	1406.13	2103.43
	1755.36	5.07084	697.107	1417.8	2109.65
	1756.27	9.25121	709.031	1412.49	2098.53
	1757.18	5.97181	685.701	1395.27	2114.59
	1758.09	2.47559	692.706	1402.7	2116.38
	1759.01	8.00718	712.008	1397.38	2103
	1759.92	3.86244	711.634	1428.59	2114.31
	1760.83	6.31236	714.54	1397.78	2118.37
	1761.74	5.41056	714.986	1423.9	2104.3
	1762.65	9.37396	717.072	1409.23	2120.14
	1763.56	4.5255	690.464	1387.77	2101.77
	1764.47	4.54177	708.127	1416.43	2120.78
	1765.38	8.61304	692.997	1403.46	2107.4
	1766.29	7.76408	718.859	1388.79	2113.94
	1767.19	1.77992	690.611	1401.32	2101.24
	1768.1	5.03936	700.076	1428.28	2103.03
	1769.01	4.13612	704.622	1403.42	2112.75
	1769.92	-0.22712	714.908	1399.79	2099.59
	1770.83	1.62645	681.741	1419.11	2112.25
	1771.74	8.12905	726.346	1403.59	2107.02
	1772.64	3.98177	692.118	1404.22	2106.77
	1773.55	4.86131	711.177	1410.49	2104.94
	1774.46	7.79555	728.597	1400.92	2112.61
	1775.36	5.053	711.584	1408.34	2115.08
	1776.27	1.22906	692.929	1423.4	2103.74
	1777.18	0.97355	690.673	1417.23	2115.72
	1778.08	4.98805	704.812	1400.01	2107.54
	1778.99	5.05617	725.51	1428.67	2110.91
	1779.9	2.85307	700.294	1396.15	2102.55
	1780.8	3.02893	673.44	1408.66	2105.58
	1781.71	2.39392	689.218	1405.57	2103.87
	1782.61	2.40692	682.979	1406.73	2123.89
	1783.52	5.82612	683.976	1394.29	2119.45
	1784.42	3.5684	683.332	1426.04	2117.28
	1785.33	2.71618	692.526	1390.66	2118.5
	1786.23	2.51247	709.918	1390.97	2117.68
	1787.13	-1.20518	675.66	1421.01	2113.92
	1788.04	4.75381	694.691	1428.96	2110.84
	1788.94	2.38744	685.028	1391.89	2112.75
	1789.84	4.12894	704.058	1403.24	2109.44
	1790.75	-0.57301	694.395	1397.59	2121.98
	1791.65	1.29071	703.587	1408.94	2121.62
	1792.55	6.72283	693.923	1405.85	2106.31
	1793.46	1.01792	710.493	1390.01	2115.46
	1794.36	3.42188	693.45	1413.26	2109.43
	1795.26	2.4741	676.407	1415.26	2109.97
	1796.16	5.95899	704.454	1424.06	2123.42
	1797.06	1.98346	715.284	1402.27	2122.38
	1797.96	9.25174	711.394	1407.67	2120.88
	1798.86	4.51908	711.625	1401.18	2118.25
	1799.76	2.11026	691.36	1399.78	2112.22
	1800.67	8.78408	718.645	1403.48	2113.21
	1801.57	5.61824	690.181	1411.94	2116.47
	1802.47	7.10134	725.663	1399.16	2113.84
	1803.37	7.82757	730.812	1398.27	2121.72
	1804.27	8.2293	704.806	1403.33	2113.68
	1805.16	4.08919	677.98	1421.14	2102.02
	1806.06	1.84163	705.264	1406.66	2105.53
	1806.96	7.43274	707.952	1410.87	2125.12
	1807.86	9.07664	691.783	1415.92	2109.16
	1808.76	5.15226	671.515	1391.25	2103.61
	1809.66	7.28318	688.14	1430.29	2118.22
	1810.56	6.22364	689.187	1399.67	2108.37
	1811.45	6.46156	700.072	1404.72	2120.72
	1812.35	1.83325	706.036	1419.98	2115.17
	1813.25	5.53071	691.506	1406.34	2121.4
	1814.15	2.09203	686.814	1423.3	2114.72
	1815.04	6.86977	713.274	1424.96	2120.72
	1815.94	6.72865	694.88	1392.63	2123.33
	1816.83	10.9115	714.769	1400.24	2115.51
	1817.73	5.79583	700.226	1426.53	2119.02
	1818.63	7.16731	713.557	1414.6	2117.32
	1819.52	9.94419	689.176	1408.61	2120.84
	1820.42	10.0721	704.966	1415.37	2117.32
	1821.31	9.49691	732.234	1416.26	2113.81
	1822.21	9.678	725.889	1427.75	2115.29
	1823.1	8.45387	699.868	1391.65	2118.8
	1824	11.4998	714.838	1425.22	2122.53
	1824.89	10.3295	696.195	1418.86	2109.74
	1825.79	7.64495	693.129	1409.95	2113.92
	1826.68	0.58127	724.496	1397.65	2114.72
	1827.57	8.22169	703.005	1398.08	2111.43
	1828.47	3.11862	705.246	1389.17	2112.45
	1829.36	9.80384	696.007	1421.04	2112.33
	1830.25	8.75924	695.788	1396.84	2113.35
	1831.15	9.44376	698.847	1384.53	2111.88
	1832.04	5.31744	658.455	1400.26	2103.61
	1832.93	7.13678	717.262	1431.28	2124.33
	1833.82	8.52364	712.942	1421.52	2105.64
	1834.71	8.50476	710.26	1402.41	2115.27
	1835.61	7.94517	683.804	1441.07	2102.69
	1836.5	7.70985	690.96	1423.66	2097.82
	1837.39	5.42005	688.279	1405.41	2106.09
	1838.28	5.94062	667.559	1390.16	2105.29
	1839.17	6.94834	690.51	1391.01	2109.93
	1840.06	6.2253	725.415	1417.35	2107.1
	1840.95	8.04286	715.229	1411.4	2110.6
	1841.84	5.10309	669.79	1424.15	2109.13
	1842.73	7.51516	690.757	1413.95	2115.35
	1843.62	6.30494	710.905	1417.35	2105.5
	1844.51	8.87905	703.178	1415.65	2096.77
	1845.4	6.37121	681.514	1400.36	2101.86
	1846.29	6.29538	708.219	1397.81	2108.54
	1847.18	9.62567	702.952	1423.3	2111.82
	1848.06	10.5768	701.783	1421.6	2104.23
	1848.95	12.825	699.794	1403.07	2110.68
	1849.84	10.7484	687.147	1407.13	2113.5
	1850.73	8.13107	698.276	1432.44	2107.05
	1851.61	11.298	713.503	1399.97	2118.7
	1852.5	10.4644	700.036	1432.07	2105.9
	1853.39	7.7379	724.281	1434.43	2116.2
	1854.28	5.17418	707.535	1422.35	2108.84
	1855.16	15.1515	720.472	1413.66	2111.21
	1856.05	12.3172	718.829	1413.47	2108.6
	1856.93	9.91448	719.644	1426.03	2110.06
	1857.82	9.27228	700.784	1400.35	2111.76
	1858.71	1.33501	683.563	1403.56	2102.35
	1859.59	7.72304	696.675	1405.07	2106.99
	1860.48	3.08323	686.832	1400.93	2104.6
	1861.36	14.5532	678.629	1412.86	2104.71
	1862.25	17.3728	703.218	1393.36	2108.44
	1863.13	11.4893	696.654	1394.24	2111.04
	1864.01	5.17257	690.91	1429.11	2103.9
	1864.9	0.63983	690.084	1427.45	2104.68
	1865.78	8.00022	707.294	1446.18	2105.47
	1866.67	10.2787	697.45	1395.23	2111.69
	1867.55	13.746	697.443	1396.97	2107.94
	1868.43	3.86089	705.634	1415.69	2098.08
	1869.32	5.97692	684.312	1407.23	2109.29
	1870.2	12.4171	708.08	1425.96	2104.86
	1871.08	5.82874	708.892	1418.34	2116.06
	1871.96	2.59204	725.281	1419.23	2103.71
	1872.84	9.03251	712.156	1417.56	2107.89
	1873.73	11.4173	694.111	1422.59	2108.22
	1874.61	9.96426	679.346	1401.75	2105.38
	1875.49	11.9709	656.382	1430.19	2105.71
	1876.37	5.00348	689.987	1433.99	2100.84
	1877.25	8.03654	698.176	1418.25	2106.83
	1878.13	13.7725	687.552	1400.81	2110.56
	1879.01	8.37259	709.733	1425	2105
	1879.89	6.37771	692.561	1376.12	2106.23
	1880.77	11.0862	674.57	1383.31	2111.32
	1881.65	5.2529	713.146	1412.6	2106.21
	1882.53	7.96044	688.594	1408.75	2110.39
	1883.41	6.12741	696.837	1418.5	2111.18
	1884.29	11.5376	697.7	1393.41	2110.6
	1885.17	3.92	701.023	1398.06	2103.45
	1886.05	7.11357	693.687	1412.05	2114.88
	1886.92	4.90118	710.946	1400.55	2111.36
	1887.8	7.87836	710.989	1416.24	2110.78
	1888.68	10.9636	705.293	1452.33	2097.98
	1889.56	5.99366	693.857	1400.05	2105.1
	1890.44	8.80841	699.638	1424.24	2109.96
	1891.31	-1.13561	694.76	1395.75	2113.23
	1892.19	10.004	679.225	1388.5	2107.22
	1893.07	8.76336	683.366	1411.84	2109.81
	1893.94	7.30632	704.722	1424.98	2101.08
	1894.82	3.36277	703.123	1420.28	2110.24
	1895.7	11.5837	699.065	1420.68	2116.23
	1896.57	6.66781	698.285	1410.03	2106.59
	1897.45	-1.3836	711.443	1430.82	2109.86
	1898.32	7.16125	707.963	1419.33	2111.32
	1899.2	13.8134	696.987	1404.44	2113.91
	1900.07	11.1672	693.391	1405.69	2105.63
	1900.95	2.03412	695.533	1408.63	2114.34
	1901.82	1.55004	687.837	1431.97	2113.3
	1902.7	1.06588	694.077	1416.23	2113.4
	1903.57	6.96065	692.94	1400.49	2124.38
	1904.44	3.1781	681.144	1417.88	2114.51
	1905.32	9.61322	715.259	1405.53	2117.55
	1906.19	7.39873	703.463	1406.78	2113.91
	1907.06	8.96775	699.045	1404.63	2098.91
	1907.94	5.72535	712.663	1416.92	2117.66
	1908.81	10.6459	705.786	1434.31	2109.23
	1909.68	8.70125	694.81	1416.08	2108.05
	1910.55	0.10601	709.247	1411.08	2120.23
	1911.43	4.75592	715.487	1443.47	2120.86
	1912.3	5.02688	702.05	1409.58	2119
	1913.17	6.27084	714.848	1401.18	2113.74
	1914.04	11.5687	691.573	1400.43	2102.37
	1914.91	8.10864	681.416	1399.68	2109.57
	1915.78	10.9736	709.79	1426.96	2118.8
	1916.65	10.0547	711.11	1415.16	2122.38
	1917.52	7.99939	709.15	1411.86	2117.8
	1918.39	8.10689	709.65	1416.21	2115.03
	1919.26	9.61991	684.748	1423.11	2119.73
	1920.13	9.56503	711.878	1413.01	2116.97
	1921	8.15803	694.736	1409.71	2122.8
	1921.87	7.88612	692.35	1423.71	2111.88
	1922.74	3.18187	735.876	1414.13	2113.64
	1923.61	5.88307	729.391	1413.9	2113.14
	1924.48	7.28676	733.564	1380.53	2126.68
	1925.35	8.31197	719.7	1397.28	2119.83
	1926.21	7.39036	700.097	1406.39	2116.61
	1927.08	7.60444	709.188	1373.87	2112.03
	1927.95	2.03881	720.738	1393.18	2120.13
	1928.82	6.81763	720.811	1405.68	2128.24
	1929.68	5.59533	730.721	1401.2	2111.42
	1930.55	8.80571	743.911	1405.21	2116.13
	1931.42	5.90727	734.144	1389.68	2120.61
	1932.28	8.30659	743.234	1414.93	2120.1
	1933.15	7.13785	729.368	1430.58	2117.33
	1934.02	8.67142	726.16	1408.72	2112.3
	1934.88	5.34006	726.231	1398.76	2114.06
	1935.75	8.06276	712.364	1394.74	2112.65
	1936.61	4.83927	725.552	1425.55	2112.37
	1937.48	7.29148	741.199	1416.44	2104.16
	1938.34	12.1762	735.53	1404.77	2115.21
	1939.21	2.73491	727.401	1403.3	2119.01
	1940.07	13.5656	702.875	1433.26	2118.27
	1940.94	8.1246	752.135	1394.41	2112.56
	1941.8	5.81899	753.844	1426.92	2112.96
	1942.67	7.72936	762.111	1388.07	2117.44
	1943.53	4.93633	735.124	1418.04	2121.27
	1944.39	5.33286	758.148	1383.43	2115.65
	1945.25	7.56729	755.756	1386.21	2105.72
	1946.12	1.96297	732.049	1394.08	2127.05
	1946.98	3.49435	759.171	1413	2103.31
	1947.84	2.4308	738.743	1423.43	2112.41
	1948.7	2.71805	750.288	1408.36	2114.94
	1949.57	11.1689	750.355	1411.99	2121.77
	1950.43	10.537	752.061	1402.35	2118.18
	1951.29	3.25551	770.163	1410.97	2121.62
	1952.15	5.86699	762.032	1417.89	2125.73
	1953.01	5.99156	761.277	1377.23	2127.13
	1953.87	8.60282	743.307	1411.34	2120.15
	1954.73	6.2404	741.733	1412.31	2128.56
	1955.59	8.47238	760.654	1421.78	2125.66
	1956.46	6.5423	747.602	1430.39	2122.97
	1957.32	5.90895	747.667	1423.72	2127.54
	1958.17	8.35692	756.75	1417.04	2136.41
	1959.03	10.7508	765.832	1411.21	2127.61
	1959.89	3.95425	768.356	1406.24	2130.82
	1960.75	4.07735	731.527	1429.3	2125.42
	1961.61	8.20021	739.789	1434.51	2133.61
	1962.47	2.37651	752.97	1429.53	2143.61
	1963.33	4.5923	763.69	1414.36	2140.47
	1964.19	3.01922	768.673	1441.67	2140.28
	1965.04	8.85166	758.077	1432.44	2127.86
	1965.9	14.0355	758.96	1452.95	2134.01
	1966.76	8.5692	748.364	1437.77	2145.14
	1967.62	11.6438	760.723	1452.33	2154.01
	1968.47	9.90745	768.164	1461.8	2139.32
	1969.33	2.76513	766.586	1432.18	2147.96
	1970.19	9.13707	781.404	1447.59	2150.94
	1971.04	6.80523	772.447	1457.9	2153.69
	1971.9	9.39284	769.228	1454.62	2154.4
	1972.76	4.68219	783.226	1470.88	2149.91
	1973.61	5.16116	779.187	1455.7	2158.55
	1974.47	6.61314	766.95	1440.52	2160.16
	1975.32	10.8762	785.047	1488.22	2144.57
	1976.18	7.73243	796.584	1477.29	2157.51
	1977.03	6.21073	808.121	1493.55	2161.39
	1977.89	5.28316	786.864	1452.03	2153.04
	1978.74	5.16639	803.32	1484.43	2156.7
	1979.59	13.1045	800.919	1480.29	2166.92
	1980.45	12.2306	807.537	1448.12	2173.52
	1981.3	7.95093	820.712	1501.76	2163.82
	1982.16	4.15709	789.616	1467.04	2160.45
	1983.01	5.93189	807.711	1505.39	2176.11
	1983.86	5.92216	807.768	1480.01	2173.42
	1984.71	7.80436	802.087	1499.67	2175.26
	1985.57	6.92932	793.945	1489.58	2182.31
	1986.42	5.13525	815.318	1513.48	2182.34
	1987.27	8.26054	830.131	1485.56	2191.21
	1988.12	7.60152	840.026	1502.66	2188.06
	1988.97	8.18574	817.127	1514.67	2182.21
	1989.83	8.93153	817.183	1502.88	2189.48
	1990.68	3.29818	812.319	1516.59	2189.51
	1991.53	7.93663	818.114	1523.5	2187.05
	1992.38	6.73597	831.287	1521.06	2192.29
	1993.23	13.1036	819.044	1545.81	2190.96
	1994.08	6.71293	821.559	1477.95	2182.15
	1994.93	4.48434	847.848	1496.75	2195.32
	1995.78	7.28372	829.046	1524.05	2191.95
	1996.63	7.48758	820.901	1539.45	2192.88
	1997.48	5.58353	831.614	1514.07	2198.12
	1998.33	4.92222	830.847	1513.33	2200.18
	1999.18	9.61278	848.117	1514.29	2198.17
	2000.03	8.30255	839.972	1511	2199.56
	2000.87	10.0195	849.043	1500.91	2198.23
	2001.72	10.9251	831.059	1523.95	2197.57
	2002.57	8.53342	809.796	1535.96	2198.28
	2003.42	7.97905	835.263	1534.36	2206.91
	2004.27	9.10111	842.694	1536.17	2202.18
	2005.11	7.89783	857.503	1519.29	2204.25
	2005.96	12.1006	850.176	1491.35	2207.9
	2006.81	5.27487	843.669	1549.23	2211.77
	2007.65	11.2608	877.333	1545.94	2208.85
	2008.5	11.1383	865.906	1545.2	2216.12
	2009.35	9.77239	851.2	1558.9	2203.92
	2010.19	5.54076	836.493	1548.81	2215.04
	2011.04	5.41754	848.841	1525.12	2211.44
	2011.88	8.05123	857.089	1543.07	2220.07
	2012.73	9.98199	842.381	1537.22	2213.08
	2013.57	5.15523	865.386	1519.49	2205.85
	2014.42	8.86988	851.499	1533.18	2228.07
	2015.26	12.4217	858.926	1527.34	2217.9
	2016.11	10.7841	849.137	1532.54	2213.17
	2016.95	5.95646	850.005	1548.79	2225.43
	2017.8	10.6432	877.108	1559.08	2221.82
	2018.64	14.3573	876.337	1556.64	2230.23
	2019.48	6.01487	850.969	1538.9	2228.66
	2020.33	8.80928	856.756	1552.59	2236.61
	2021.17	8.41397	874.02	1562.04	2218.29
	2022.01	10.1269	877.347	1560.44	2236.88
	2022.85	12.8664	857.718	1551.2	2228.75
	2023.7	5.76698	845.467	1565.74	2224.47
	2024.54	5.04639	860.27	1553.95	2237.86
	2025.38	9.29923	866.875	1574.44	2239.46
	2026.22	10.849	856.263	1571.99	2249.45
	2027.06	9.10099	845.651	1573.79	2244.26
	2027.91	7.46099	854.715	1574.74	2248.81
	2028.75	6.6853	884.274	1549.35	2238.19
	2029.59	9.7484	862.184	1576.64	2242.06
	2030.43	9.13478	877.806	1569.94	2240.72
	2031.27	7.98042	853.255	1575.14	2255.01
	2032.11	7.09623	836.903	1576.94	2266.58
	2032.95	6.26605	865.641	1580.43	2251.65
	2033.79	10.0844	862.405	1567.79	2262.77
	2034.63	5.90233	881.306	1610.36	2270.49
	2035.47	0.74653	861.673	1601.97	2268.47
	2036.31	2.51076	883.032	1582.52	2280.04
	2037.14	8.9524	862.579	1585.17	2284.59
	2037.98	8.28005	893.776	1624.35	2292.99
	2038.82	1.44465	867.584	1608.3	2296.63
	2039.66	10.4488	893.041	1605.85	2283.74
	2040.5	9.07284	888.164	1609.34	2294.85
	2041.34	7.42695	869.35	1640.87	2296.91
	2042.17	10.4296	889.067	1627.37	2301
	2043.01	7.59425	900.587	1630.02	2306
	2043.85	11.5158	884.231	1606.32	2313.95
	2044.68	9.38257	894.11	1644.65	2304
	2045.52	5.08684	896.611	1644.75	2297.67
	2046.36	7.43994	890.912	1607.46	2303.81
	2047.19	8.44187	891.772	1648.33	2300.88
	2048.03	5.98349	883.614	1635.68	2289.34
	2048.86	7.95835	898.411	1655.32	2289.59
	2049.7	5.98621	913.207	1637.57	2309.99
	2050.54	4.55467	908.327	1643.61	2305.02
	2051.37	3.50136	901.808	1660.69	2314.09
	2052.21	4.44826	907.586	1656.54	2292.14
	2053.04	1.88077	911.723	1658.33	2308.01
	2053.87	6.61156	921.6	1660.12	2317.76
	2054.71	11.5582	906.061	1655.11	2309.4
	2055.54	8.88229	910.198	1663.7	2323.91
	2056.38	13.234	934.831	1673.99	2311.92
	2057.21	7.63867	925.85	1681.72	2316.24
	2058.04	8.69254	901.292	1703.06	2319.87
	2058.88	3.1511	907.888	1711.64	2312.87
	2059.71	6.63754	927.602	1682.85	2315.6
	2060.54	7.15011	925.998	1682.94	2324.9
	2061.37	6.63543	907.998	1683.87	2322.87
	2062.21	7.47271	926.891	1700.96	2343.95
	2063.04	7.8228	925.287	1706.99	2343.28
	2063.87	6.1727	923.683	1691.79	2341.94
	2064.7	3.38663	931.096	1701.22	2354.18
	2065.53	1.88876	925.393	1738.69	2364.61
	2066.36	5.79512	936.906	1712.44	2376.4
	2067.19	8.78287	932.841	1727.83	2367.81
	2068.02	3.55298	954.192	1730.46	2383.22
	2068.85	3.99926	950.946	1754.34	2401.12
	2069.68	4.28345	950.98	1716.19	2423.1
	2070.51	5.81079	943.636	1724.78	2419.94
	2071.34	3.22953	949.408	1733.36	2439.43
	2072.17	8.54067	981.415	1724.1	2457.11
	2073	8.392	972.431	1742.88	2464.82
	2073.83	6.08058	965.905	1708.13	2479.55
	2074.66	3.66087	977.415	1742.2	2491.34
	2075.49	5.78208	997.123	1710.85	2505.17
	2076.32	5.36257	1020.93	1733.87	2503.82
	2077.14	4.0238	1012.76	1717.82	2512.89
	2077.97	4.14429	1020.17	1708.55	2504.06
	2078.8	1.67025	1030.04	1695.04	2499.54
	2079.63	6.11539	1025.98	1685.78	2503.18
	2080.45	2.93794	1041.58	1697.76	2485.75
	2081.28	8.03177	1086.7	1665.56	2450.65
	2082.11	9.44928	1065.42	1658	2440.24
	2082.93	2.27124	1105.62	1657.23	2429.83
	2083.76	3.52658	1104.01	1642.02	2387.71
	2084.59	3.37581	1121.26	1589.42	2375.04
	2085.41	8.73942	1178.68	1606.5	2345.38
	2086.24	4.80433	1141.81	1576.84	2322.28
	2087.06	5.13997	1195.95	1568.43	2295.34
	2087.89	7.63787	1227.95	1529.43	2273.15
	2088.71	6.40556	1239.46	1533.76	2243.26
	2089.54	1.82123	1232.11	1504.95	2230.13
	2090.36	6.69753	1229.68	1503.33	2212.02
	2091.19	5.57273	1236.27	1464.33	2208.18
	2092.01	6.50267	1263.35	1472.06	2180.78
	2092.84	4.18845	1210.09	1437.31	2176.71
	2093.66	9.38846	1226.51	1461.17	2163.13
	2094.48	1.99245	1176.53	1431.52	2152.49
	2095.31	6.01604	1156.06	1440.94	2135.28
	2096.13	5.1579	1122.48	1429.13	2134.38
	2096.95	2.19091	1029.04	1435.15	2124.19
	2097.77	6.84656	1002.83	1408.89	2125.33
	2098.6	4.90658	969.245	1427.66	2122.39
	2099.42	3.88546	956.153	1437.09	2126.02
	2100.24	6.91881	885.673	1420.17	2121.95
	2101.06	11.0872	870.942	1411.75	2124.9
	2101.88	6.06491	829.974	1426.27	2119.01
	2102.7	7.85455	793.927	1434.85	2112.68
	2103.53	6.83257	806.249	1394.99	2111.55
	2104.35	3.75618	770.2	1428.98	2110.19
	2105.17	5.49116	747.269	1389.04	2108.84
	2105.99	9.49642	743.194	1377.13	2112.24
	2106.81	13.7178	739.119	1415.36	2108.84
	2107.63	10.8033	746.521	1394.96	2113.6
	2108.45	10.9697	722.769	1398.35	2106.4
	2109.27	10.5958	726.072	1403.43	2103.3
	2110.09	10.762	708.878	1405.12	2102
	2110.9	12.8743	735.955	1406.81	2104.55
	2111.72	14.5	710.562	1413.6	2104.84
	2112.54	9.69235	723.702	1406.79	2110.11
	2113.36	16.7232	714.705	1412.72	2105.19
	2114.18	17.1595	720.466	1408.47	2110.01
	2115	15.7027	698.352	1400.81	2105.77
	2115.81	15.3818	696.734	1396.55	2108.1
	2116.63	20.4123	718.89	1420.32	2106.57
	2117.45	17.9283	713.172	1393.12	2099.61
	2118.26	20.6881	714.013	1401.61	2097.63
	2119.08	24.8529	702.555	1414.34	2102
	2119.9	25.7204	691.917	1396.48	2101.38
	2120.71	20.8569	709.973	1409.22	2099.17
	2121.53	26.6439	705.074	1397.31	2109.65
	2122.35	25.5102	688.697	1399.84	2104.05
	2123.16	25.8365	706.753	1387.08	2101.85
	2123.98	23.3513	696.114	1402.36	2104.4
	2124.79	23.5146	715.808	1370.06	2103.55
	2125.61	26.2191	698.61	1405.73	2098.4
	2126.42	24.8145	690.43	1390.42	2104.8
	2127.24	24.9242	701.106	1389.56	2108.94
	2128.05	21.6811	690.466	1403.14	2103.56
	2128.86	22.3847	705.241	1403.12	2108.37
	2129.68	26.8723	685.582	1389.51	2100.28
	2130.49	20.2234	697.077	1383.55	2103.05
	2131.31	20.4937	706.531	1373.34	2107.41
	2132.12	27.3056	703.581	1386.07	2098.64
	2132.93	29.7923	702.271	1394.55	2099.83
	2133.74	30.6571	696.861	1404.72	2105.55
	2134.56	27.3591	702.928	1390.26	2103.79
	2135.37	32.278	707.356	1418.28	2104.98
	2136.18	28.3852	688.009	1412.32	2112.51
	2136.99	33.4659	718.672	1393.61	2103.96
	2137.81	32.7084	707.523	1418.23	2111.26
	2138.62	29.1933	705.391	1391.02	2102.26
	2139.43	31.4086	696.701	1406.3	2105.94
	2140.24	35.5154	719.165	1400.33	2108.71
	2141.05	32.7032	694.898	1397.76	2108.77
	2141.86	30.5391	697.686	1396.05	2105.2
	2142.67	31.5105	711.131	1396.88	2116.35
	2143.48	33.1844	698.342	1418.95	2096.7
	2144.29	29.6682	709.327	1392.59	2097.89
	2145.1	28.8554	694.079	1390.02	2105
	2145.91	29.2855	709.163	1397.65	2111.33
	2146.72	27.1747	711.95	1399.32	2101.57
	2147.53	26.9013	708.178	1396.75	2104.72
	2148.34	27.3311	705.226	1381.44	2105.6
	2149.14	29.9769	717.851	1394.16	2107.39
	2149.95	32.1907	714.079	1410.29	2111.22
	2150.76	25.1594	700.469	1407.71	2103.28
	2151.57	24.6155	704.076	1395.8	2115.26
	2152.38	28.4502	700.303	1385.58	2106.86
	2153.18	26.8789	703.09	1413.6	2105.48
	2153.99	29.0372	703.416	1405.93	2117.91
	2154.8	25.6817	701.284	1405.05	2105.89
	2155.6	27.7858	691.772	1410.98	2106.32
	2156.41	27.1326	710.135	1400.76	2106.53
	2157.22	24.6415	709.641	1407.5	2106.96
	2158.02	25.2317	715.706	1399.77	2106.71
	2158.83	27.6055	707.834	1398	2102.39
	2159.64	23.0057	699.142	1401.32	2106.21
	2160.44	17.8648	695.369	1398.69	2100.08
	2161.25	21.7523	700.614	1400.31	2110.7
	2162.05	20.0711	696.021	1398.54	2112.72
	2162.86	20.9845	697.986	1418	2101.6
	2163.66	20.5466	711.399	1438.31	2107.46
	2164.46	19.8918	704.998	1403.4	2104.49
	2165.27	13.2366	711.715	1392.28	2100.17
	2166.07	15.5009	703.675	1406.64	2114.19
	2166.88	12.738	684.976	1397.22	2101.48
	2167.68	14.6236	690.873	1403.94	2107.12
	2168.48	11.752	700.049	1394.51	2106.19
	2169.29	13.7996	697.747	1405.48	2105.72
	2170.09	8.87346	706.923	1402	2109.77
	2170.89	11.4071	702.162	1390.87	2100.69
	2171.69	10.5354	697.401	1402.69	2109.27
	2172.5	13.0689	711.496	1406.86	2108.79
	2173.3	7.27698	705.095	1415.27	2107.41
	2174.1	7.64794	708.532	1389.7	2109.65
	2174.9	9.64051	711.149	1382.83	2108.04
	2175.7	12.1195	706.387	1407.38	2101.22
	2176.5	6.32691	706.544	1406.45	2109.58
	2177.3	8.10312	689.485	1405.52	2100.95
	2178.1	8.74343	710.958	1403.74	2108.17
	2178.91	9.54581	699.638	1418.96	2113.58
	2179.71	9.64538	703.894	1395.1	2106.76
	2180.51	6.01472	711.43	1392.49	2097.9
	2181.31	7.14138	694.371	1400.07	2109.88
	2182.1	4.75349	698.627	1404.25	2099.89
	2182.9	5.01486	708.622	1410.97	2109.38
	2183.7	1.92404	710.419	1403.26	2104.82
	2184.5	4.45544	712.216	1398.94	2106.85
	2185.3	1.20227	700.075	1408.22	2104.86
	2186.1	3.89567	707.61	1389.46	2100.6
	2186.9	1.6154	697.11	1385.99	2096.79
	2187.69	3.55135	699.726	1389.32	2108.62
	2188.49	5.0757	691.684	1387.55	2110.47
	2189.29	4.31269	697.58	1402.77	2103.5
	2190.09	8.79325	709.214	1402.7	2098.33
	2190.88	2.13746	692.974	1394.13	2098.83
	2191.68	3.69884	704.609	1404.26	2108.61
	2192.48	6.17864	696.567	1412.68	2107.75
	2193.27	5.41514	691.804	1418.56	2102.81
	2194.07	6.16487	716.556	1397.25	2107.61
	2194.87	6.80688	687.198	1411.62	2106.75
	2195.66	7.17804	708.67	1411.55	2110.64
	2196.46	7.49517	705.547	1402.13	2110.23
	2197.25	4.56802	710.623	1402.91	2114.35
	2198.05	4.83095	696.842	1401.99	2106.01
	2198.84	5.74238	715.034	1424	2111.95
	2199.64	4.70727	708.632	1414.58	2111.99
	2200.43	3.94226	712.887	1395.82	2106.37
	2201.23	4.79908	689.268	1406.79	2108.68
	2202.02	9.11573	695.163	1427.96	2107.13
	2202.81	4.45826	701.058	1424.49	2104.91
	2203.61	1.85466	699.574	1400.62	2104.95
	2204.4	1.95435	707.928	1393.75	2107.49
	2205.19	3.29684	706.444	1406.42	2109.34
	2205.99	0.90929	702.501	1409.74	2116.63
	2206.78	4.95463	705.116	1419.86	2110.33
	2207.57	5.54027	706.092	1408.74	2106.75
	2208.36	3.36853	702.149	1408.67	2109.96
	2209.16	6.11641	704.764	1423.89	2105.47
	2209.95	6.21476	709.019	1398.32	2111.4
	2210.74	3.93433	708.354	1401.44	2104.87
	2211.53	2.24858	699.492	1407.84	2108.99
	2212.32	-0.24811	701.287	1402.34	2109.71
	2213.11	6.6615	719.479	1396.84	2104.99
	2213.9	4.32689	692.579	1405.79	2110.47
	2214.69	7.8842	702.573	1411.34	2103.49
	2215.49	3.98167	705.188	1405.84	2110.1
	2216.27	5.21427	710.262	1407.99	2113.08
	2217.06	5.47374	705.47	1415.23	2109.72
	2217.85	4.6519	709.667	1402.94	2113.16
	2218.64	9.07389	699.927	1416.13	2117.05
	2219.43	3.47557	709.043	1404.68	2112.33
	2220.22	7.17738	714.06	1407.68	2105.8
	2221.01	8.66213	711.699	1400.48	2112.18
	2221.8	7.38995	700.319	1422.17	2116.75
	2222.59	9.90166	698.777	1421.77	2104.34
	2223.38	7.5481	713.632	1401.83	2099.34
	2224.16	6.70794	709.631	1413.32	2103.82
	2224.95	5.27331	702.35	1409.52	2117.13
	2225.74	3.62175	697.529	1432.91	2108.47
	2226.53	6.67325	686.969	1407.02	2115.67
	2227.31	8.59003	706.743	1418.51	2109.05
	2228.1	7.96545	698.642	1411.31	2115.57
	2228.89	3.77231	700.379	1391.36	2099.44
	2229.67	5.09373	701.297	1420.7	2110.71
	2230.46	3.49579	690.737	1405.85	2108.63
	2231.24	1.73517	690.834	1395.25	2114.92
	2232.03	3.59643	701.59	1394	2110.11
	2232.81	7.07947	698.408	1400.39	2107.57
	2233.6	4.72386	690.307	1402.54	2106.61
	2234.39	4.09822	701.883	1397.89	2110.86
	2235.17	2.39136	712.638	1407.68	2109
	2235.95	6.95481	697.978	1400.48	2107.81
	2236.74	4.00441	705.454	1401.78	2108.9
	2237.52	7.05404	706.372	1414.97	2110.66
	2238.31	5.23823	708.109	1408.61	2107.43
	2239.09	5.09816	692.629	1402.26	2105.8
	2239.87	2.74114	685.348	1396.76	2111.18
	2240.66	4.97973	696.103	1401.45	2109.09
	2241.44	5.54176	694.561	1407.85	2111.75
	2242.22	1.88751	706.136	1416.79	2111.7
	2243.01	11.3152	693.116	1388.4	2108.48
	2243.79	4.57904	696.492	1409.44	2103.67
	2244.57	3.30275	689.211	1398.18	2119.47
	2245.35	8.08069	694.227	1418.36	2106.74
	2246.13	8.3181	695.144	1424.1	2106.91
	2246.92	4.77064	706.719	1410.29	2110.93
	2247.7	7.06151	710.915	1400.74	2108.39
	2248.48	7.3522	698.714	1397.13	2114.22
	2249.26	7.91315	702.091	1424.1	2112.13
	2250.04	7.39275	692.35	1418.79	2111.4
	2250.82	5.35865	699.825	1422.83	2112.25
	2251.6	9.70303	725.337	1411.57	2110.16
	2252.38	7.93908	710.677	1413.91	2111.01
	2253.16	5.85015	700.116	1384.81	2116.85
	2253.94	3.43687	701.852	1389.7	2102.52
	2254.72	5.45649	709.328	1407.33	2108.36
	2255.5	6.34022	704.505	1402.02	2108.53
	2256.28	6.52165	689.025	1400.95	2100.1
	2257.06	2.91826	699.78	1418.58	2110.91
	2257.83	4.99114	690.039	1398.83	2104.29
	2258.61	0.7934	690.135	1395.22	2107.41
	2259.39	5.46053	689.412	1408.6	2112.11
	2260.17	3.47878	694.428	1434.72	2109.34
	2260.95	4.90264	695.344	1409.87	2103.17
	2261.72	8.63277	700.36	1393.51	2108.32
	2262.5	8.93904	694.718	1400.95	2105.32
	2263.28	8.32598	698.093	1401.58	2110.93
	2264.05	1.98246	698.19	1410.71	2115.63
	2264.83	5.31571	693.367	1400.3	2114.2
	2265.61	8.10794	720.518	1416.23	2108.44
	2266.38	-0.07369	700.119	1402.42	2100.65
	2267.16	5.52969	695.296	1411.55	2105.31
	2267.93	4.05139	699.492	1409.64	2101.6
	2268.71	8.19503	692.21	1411.12	2107.62
	2269.48	5.31077	692.306	1392.21	2103.91
	2270.26	7.12948	698.961	1425.98	2111.74
	2271.03	5.38049	694.958	1385.83	2109.84
	2271.81	4.82073	711.451	1411.11	2103.4
	2272.58	5.1796	700.889	1423.63	2111.92
	2273.36	5.5386	703.445	1398.78	2110.01
	2274.13	4.00524	698.622	1403.66	2112.18
	2274.91	4.47225	699.538	1398.34	2113.45
	2275.68	4.07418	691.436	1416.82	2107.69
	2276.45	4.64881	708.748	1398.76	2113.49
	2277.22	3.33165	705.565	1407.04	2105.92
	2278	4.50093	701.562	1411.07	2112.85
	2278.77	5.50797	693.459	1410.85	2104.6
	2279.54	5.16347	697.655	1422.51	2114.93
	2280.31	3.79175	707.588	1404.97	2109.17
	2281.09	0.63578	701.946	1429.91	2101.83
	2281.86	2.72389	688.924	1408.97	2113.29
	2282.63	4.48728	688.2	1379.53	2112.29
	2283.4	-0.07446	697.314	1415.52	2107.66
	2284.17	4.44597	714.626	1404.77	2101.91
	2284.94	4.85766	706.524	1405.07	2113.7
	2285.71	1.8096	694.322	1412.17	2111.87
	2286.48	2.27507	698.517	1420.96	2112.53
	2287.25	1.71356	691.234	1417.86	2106.85
	2288.02	6.23342	706.087	1434.31	2117.02
	2288.79	2.48211	708.642	1404.02	2112.93
	2289.56	7.54248	687.422	1393.27	2108.15
	2290.33	4.16947	706.374	1428.41	2108.36
	2291.1	4.14792	690.072	1423.61	2111.74
	2291.87	2.12634	709.844	1406.07	2115.57
	2292.64	5.24005	713.219	1404.67	2108.08
	2293.41	5.16425	694.411	1398.17	2106.7
	2294.18	4.1694	700.121	1405.26	2111.22
	2294.94	3.1204	707.47	1421.7	2112.56
	2295.71	4.01758	691.044	1410.11	2106.2
	2296.48	-0.92402	701.673	1405.31	2110.71
	2297.25	5.32498	700.004	1401.36	2107.07
	2298.01	3.35649	715.551	1428.85	2111.12
	2298.78	5.28041	714.702	1401.11	2104.08
	2299.55	3.31183	706.475	1399.71	2106.56
	2300.31	3.77574	695.787	1412.75	2107.44
	2301.08	0.52329	703.957	1402.85	2111.95
	2301.85	3.22486	690.81	1396.35	2112.62
	2302.61	2.57482	703.898	1393.25	2108.75
	2303.38	5.43847	694.851	1414.79	2113.94
	2304.14	1.16612	694.002	1398.09	2101.91
	2304.91	5.00275	696.432	1398.39	2099.86
	2305.67	1.27066	702.142	1398.69	2104.41
	2306.44	2.07982	699.653	1406.63	2107.6
	2307.2	3.1049	703.723	1387.39	2105.13
	2307.97	2.83249	699.595	1402.13	2108.32
	2308.73	3.42499	688.088	1397.33	2113.55
	2309.5	2.71995	696.257	1412.92	2106.77
	2310.26	3.58268	688.849	1403.87	2113.59
	2311.02	2.22861	707.676	1406.72	2106.81
	2311.79	1.03694	699.449	1424.01	2102.98
	2312.55	5.30491	708.438	1406.46	2109.79
	2313.31	4.16699	701.03	1411.85	2109.59
	2314.07	5.40762	694.442	1392.61	2111.64
	2314.84	5.94503	703.432	1422.64	2107.36
	2315.6	5.99623	694.384	1399.15	2105.79
	2316.36	4.20908	700.914	1401.15	2112.15
	2317.12	1.66529	692.686	1397.19	2106.96
	2317.88	3.60818	703.315	1411.08	2107.89
	2318.65	3.65885	689.349	1400.33	2111.76
	2319.41	1.92555	698.338	1392.13	2113.13
	2320.17	4.51674	694.21	1404.32	2107.72
	2320.93	4.99978	695.001	1391.88	2105.24
	2321.69	5.15819	699.071	1381.13	2105.49
	2322.45	7.10053	697.402	1406.91	2109.36
	2323.21	5.63702	704.752	1415.7	2110.74
	2323.97	5.68709	711.281	1422.8	2104.86
	2324.73	5.52091	710.433	1410.41	2113.26
	2325.49	4.38136	689.088	1406.54	2109.2
	2326.25	4.26914	710.375	1401.81	2102.2
	2327.01	4.80528	697.228	1406.43	2106.52
	2327.76	5.39555	693.1	1407.65	2109.48
	2328.52	4.47203	702.909	1406.33	2102.93
	2329.28	1.00736	708.619	1401.6	2102.5
	2330.04	3.75981	701.212	1414.72	2111.8
	2330.8	6.566	706.102	1429.53	2105.7
	2331.55	3.80433	694.595	1417.16	2113.65
	2332.31	5.42107	712.603	1397.14	2114.12
	2333.07	4.55099	701.916	1411.11	2110.06
	2333.83	5.68093	707.626	1417.43	2110.08
	2334.58	2.91873	694.48	1409.3	2112.13
	2335.34	6.48114	713.307	1402.03	2106.03
	2336.1	6.25967	700.161	1405.8	2114.43
	2336.85	-1.04396	694.393	1393.42	2101.77
	2337.61	5.05916	694.364	1417.58	2110.16
	2338.36	0.35029	712.372	1406.91	2105.2
	2339.12	1.15525	691.847	1408.13	2113.14
	2339.87	7.25827	704.116	1418.69	2110.89
	2340.63	2.49483	710.645	1413.97	2111.36
	2341.38	2.43472	697.499	1407.54	2107.53
	2342.14	4.59096	694.191	1413.01	2106.19
	2342.89	4.4225	705.64	1397.24	2110.96
	2343.65	3.92971	702.332	1383.16	2105.77
	2344.4	2.78787	681.807	1392.03	2105.33
	2345.15	5.59263	710.473	1398.35	2109.65
	2345.91	1.85582	704.705	1406.36	2108.98
	2346.66	3.90331	712.055	1420.33	2105.15
	2347.41	6.59952	693.99	1422.39	2106.3
	2348.17	2.4842	692.321	1408.32	2106.54
	2348.92	7.50458	710.329	1417.19	2105.88
	2349.67	3.33508	704.562	1415.01	2105.89
	2350.43	3.49007	719.29	1424.72	2112.93
	2351.18	1.4285	716.802	1407.25	2104.79
	2351.93	3.25916	697.917	1418.66	2107.75
	2352.68	3.84622	674.933	1401.19	2109.81
	2353.43	3.8388	715.896	1410.05	2107.56
	2354.18	1.07425	706.849	1403.63	2106.89
	2354.93	1.49894	715.838	1409.09	2111.21
	2355.68	4.30223	744.504	1434.95	2113.26
	2356.44	5.42959	690.366	1407.28	2111.92
	2357.19	6.77317	698.536	1411.05	2106.05
	2357.94	4.06195	699.327	1418.21	2107.65
	2358.69	6.21635	705.857	1401.59	2106.53
	2359.44	6.208	721.405	1402.81	2112.43
	2360.18	3.01005	704.98	1403.17	2109.73
	2360.93	5.86677	695.933	1416.28	2105.22
	2361.68	3.74993	711.482	1416.65	2107.27
	2362.43	0.7681	704.075	1397.48	2105.7
	2363.18	3.5704	701.587	1398.7	2112.51
	2363.93	1.02074	710.576	1417.75	2108.44
	2364.68	1.11991	694.971	1409.63	2105.74
	2365.42	4.46259	707.24	1409.99	2107.79
	2366.17	1.26411	711.31	1395.07	2105.09
	2366.92	4.22827	696.525	1403.93	2107.82
	2367.67	5.13793	700.595	1408.54	2109.65
	2368.41	0.10122	704.666	1411.46	2106.94
	2369.16	5.87606	693.16	1410.13	2105.83
	2369.91	3.32577	696.411	1420.69	2109.46
	2370.65	4.61356	701.301	1419.36	2103.82
	2371.4	-0.53169	707.831	1401.88	2107.68
	2372.15	6.70237	701.244	1417.54	2109.73
	2372.89	3.98941	689.738	1412.81	2106.12
	2373.64	3.65527	733.161	1416.57	2111.8
	2374.38	7.53752	714.276	1405.89	2107.51
	2375.13	1.31046	713.428	1398.61	2107.97
	2375.87	7.30074	707.661	1405.77	2107.53
	2376.62	3.34408	715.831	1412.07	2105.74
	2377.36	2.09023	694.487	1401.37	2104.16
	2378.11	1.80932	689.539	1399.16	2101.23
	2378.85	2.06904	707.547	1392.71	2106.68
	2379.59	2.97738	706.699	1409.2	2112.58
	2380.34	4.26401	708.31	1412.09	2107.39
	2381.08	2.03688	709.102	1420.08	2100.6
	2381.82	3.26916	706.614	1400.88	2104.92
	2382.57	6.77195	697.567	1402.93	2110.37
	2383.31	5.51733	699.179	1423.66	2100.64
	2384.05	4.15463	695.051	1407.86	2099.75
	2384.8	0.19697	689.284	1398.01	2105.65
	2385.54	2.56431	694.175	1413.65	2105.44
	2386.28	3.57984	708.903	1404.65	2111.34
	2387.02	4.59534	700.677	1389.7	2107.5
	2387.76	3.61054	709.667	1408.73	2105.7
	2388.5	4.51774	711.278	1403.98	2110.02
	2389.25	-0.25135	710.43	1411.97	2107.54
	2389.99	1.62891	698.924	1398.72	2104.83
	2390.73	3.8873	697.256	1395.66	2105.3
	2391.47	5.92934	702.966	1404.5	2104.63
	2392.21	3.43035	693.92	1411.64	2109.4
	2392.95	3.36396	699.631	1400.09	2106.46
	2393.69	4.27062	705.341	1414.87	2103.3
	2394.43	5.23127	697.934	1402.47	2109.2
	2395.17	4.29962	698.726	1413.86	2106.05
	2395.91	4.503	702.797	1413.35	2111.27
	2396.64	6.16611	705.228	1406.9	2106.29
	2397.38	3.55838	723.237	1403.84	2106.53
	2398.12	2.68057	723.208	1404.18	2100.43
	2398.86	3.31633	700.225	1404.52	2104.97
	2399.6	4.27615	710.854	1415.91	2108.15
	2400.34	6.69549	703.448	1398.41	2106.58
	2401.07	3.92516	715.717	1407.25	2108.63
	2401.81	1.5871	709.95	1409.29	2108.64
	2402.55	5.62824	695.165	1402.83	2104.12
	2403.29	3.18207	708.254	1408.27	2110.92
	2404.02	6.03333	710.686	1415.41	2107.99
	2404.76	3.9653	695.081	1412.35	2110.49
	2405.5	3.24884	706.53	1422.89	2104.39
	2406.23	2.9106	705.682	1390.94	2102.13

## Sheet: Figure 4i
	p-CuNW
	Potential (V vs RHE)	COatop peak area	CObridge peak area	Relative area (CObridge/COatop)
	-0.4	10686	4561	0.42682
	-0.6	16373	4799	0.2931
	-0.8	8702	528	0.06068
	G-CuNW
	Potential (V vs RHE)	COatop peak area	CObridge peak area	Relative area (CObridge/COatop)
	-0.4	10574	7687	0.72697
	-0.6	12048	9334	0.77473
	-0.8	5437	5061	0.93084
	AA-CuNW
	Potential (V vs RHE)	COatop peak area	CObridge peak area	Relative area (CObridge/COatop)
	-0.4	12390	11458	0.92478
	-0.6	9807	8455	0.86214
	-0.8	7178	4219	0.58777
	cAA-CuNW
	Potential (V vs RHE)	COatop peak area	CObridge peak area	Relative area (CObridge/COatop)
	-0.4	22160	10933	0.49337
	-0.6	17038	6534	0.3835
	-0.8	16946	4179	0.24661

## Sheet: Figure 4j
	p-CuNW
	Radial distance (Å)	Before CO2RR	During CO2RR	Cu (ref)	Cu2O (ref)	CuO (ref)
	0	0.04865	0.06174	0.04066	0.03165	0.08842
	0.03068	0.04821	0.06077	0.04057	0.03117	0.09346
	0.06136	0.04686	0.05788	0.04022	0.0297	0.10603
	0.09204	0.04449	0.05306	0.03931	0.02724	0.12118
	0.12272	0.04098	0.04633	0.03749	0.02382	0.13475
	0.1534	0.03623	0.03778	0.03441	0.01953	0.14401
	0.18408	0.03031	0.02765	0.02988	0.01469	0.14746
	0.21476	0.02365	0.01672	0.02395	0.0103	0.14456
	0.24544	0.01774	0.00971	0.01729	0.00938	0.13582
	0.27612	0.01651	0.01748	0.01264	0.01367	0.12287
	0.3068	0.02256	0.03104	0.01572	0.02028	0.10895
	0.33748	0.03263	0.04525	0.02497	0.02727	0.09917
	0.36816	0.0439	0.05875	0.03609	0.03377	0.09918
	0.39884	0.05491	0.07063	0.04722	0.03918	0.11064
	0.42951	0.06467	0.08004	0.05726	0.04298	0.12962
	0.46019	0.07232	0.08622	0.06535	0.04474	0.15053
	0.49087	0.07709	0.08848	0.07071	0.04413	0.16888
	0.52155	0.07834	0.08627	0.07272	0.04092	0.18152
	0.55223	0.07557	0.07922	0.07088	0.03503	0.18645
	0.58291	0.06845	0.06719	0.06488	0.02653	0.18272
	0.61359	0.0569	0.05027	0.05464	0.01574	0.17069
	0.64427	0.04116	0.02889	0.04031	0.00459	0.15269
	0.67495	0.02228	0.00542	0.02231	0.01313	0.13458
	0.70563	0.01134	0.02586	0.0014	0.02832	0.12744
	0.73631	0.03198	0.05614	0.02196	0.04399	0.14307
	0.76699	0.05879	0.0872	0.04623	0.05923	0.18168
	0.79767	0.08638	0.1175	0.07036	0.07335	0.23452
	0.82835	0.11301	0.14547	0.09302	0.08588	0.2935
	0.85903	0.13719	0.16957	0.11285	0.09666	0.35296
	0.88971	0.15753	0.18835	0.12857	0.10604	0.40885
	0.92039	0.17277	0.20049	0.13898	0.11504	0.45818
	0.95107	0.1819	0.20494	0.1431	0.12548	0.49899
	0.98175	0.18426	0.20091	0.14026	0.13972	0.53044
	1.01243	0.17969	0.18803	0.13013	0.16007	0.55307
	1.04311	0.16877	0.16634	0.11297	0.18802	0.56901
	1.07379	0.15324	0.13644	0.08994	0.22387	0.58216
	1.10447	0.13675	0.09978	0.06469	0.267	0.59796
	1.13515	0.12584	0.06035	0.04965	0.31611	0.62258
	1.16583	0.12879	0.03873	0.06514	0.3696	0.66135
	1.19651	0.14945	0.06993	0.10236	0.42564	0.71704
	1.22718	0.184	0.12012	0.14676	0.48234	0.78909
	1.25786	0.22597	0.17263	0.19252	0.53772	0.874
	1.28854	0.27001	0.22299	0.23645	0.58986	0.96649
	1.31922	0.31213	0.26846	0.27613	0.6369	1.06056
	1.3499	0.3492	0.30682	0.30946	0.67712	1.15026
	1.38058	0.37868	0.33621	0.33466	0.70901	1.23012
	1.41126	0.39856	0.35515	0.35025	0.7313	1.29533
	1.44194	0.4073	0.36263	0.35515	0.74305	1.34195
	1.47262	0.40399	0.35823	0.34876	0.74364	1.36702
	1.5033	0.38844	0.34235	0.33127	0.73285	1.36857
	1.53398	0.3616	0.31675	0.30414	0.71084	1.34575
	1.56466	0.32628	0.28563	0.27133	0.67816	1.29878
	1.59534	0.28889	0.25801	0.24207	0.63575	1.22893
	1.62602	0.26245	0.2501	0.23404	0.58487	1.13847
	1.6567	0.26698	0.27997	0.26712	0.52715	1.03059
	1.68738	0.31675	0.35275	0.3455	0.46446	0.90927
	1.71806	0.40796	0.46086	0.45992	0.39897	0.77918
	1.74874	0.52944	0.59585	0.60158	0.33307	0.64558
	1.77942	0.67262	0.75215	0.76506	0.26952	0.5144
	1.8101	0.83213	0.92612	0.94686	0.21161	0.39263
	1.84078	1.00417	1.11488	1.14409	0.16365	0.28947
	1.87146	1.1856	1.31568	1.35388	0.13114	0.21831
	1.90214	1.37341	1.52549	1.57302	0.11836	0.19271
	1.93282	1.56444	1.74087	1.79784	0.12218	0.20633
	1.9635	1.75529	1.95789	2.02416	0.13314	0.23444
	1.99418	1.9423	2.17215	2.24734	0.14323	0.25955
	2.02485	2.12153	2.37888	2.46237	0.14812	0.27526
	2.05553	2.28891	2.57301	2.66399	0.14589	0.28167
	2.08621	2.44027	2.74943	2.84688	0.1359	0.28295
	2.11689	2.57155	2.90309	3.00588	0.11829	0.28616
	2.14757	2.67893	3.02927	3.13615	0.09365	0.29919
	2.17825	2.75901	3.12377	3.23343	0.06301	0.32736
	2.20893	2.80895	3.18312	3.29422	0.029	0.37075
	2.23961	2.82665	3.20475	3.31593	0.02335	0.4251
	2.27029	2.81087	3.18711	3.29708	0.06363	0.48444
	2.30097	2.76131	3.12985	3.23737	0.10975	0.54297
	2.33165	2.67867	3.03381	3.13772	0.15786	0.59577
	2.36233	2.56471	2.90106	3.00034	0.20677	0.63899
	2.39301	2.42214	2.73485	2.82859	0.25565	0.66982
	2.42369	2.25461	2.53952	2.62697	0.30377	0.68645
	2.45437	2.06657	2.32033	2.40092	0.35049	0.68809
	2.48505	1.86311	2.08331	2.15664	0.39519	0.6749
	2.51573	1.64979	1.83499	1.90085	0.43729	0.64795
	2.54641	1.43239	1.58222	1.64057	0.47616	0.60916
	2.57709	1.21675	1.33181	1.38285	0.5112	0.56122
	2.60777	1.00847	1.09037	1.13448	0.54176	0.50751
	2.63845	0.81275	0.86396	0.90175	0.56722	0.45196
	2.66913	0.6341	0.65788	0.69024	0.58698	0.39892
	2.69981	0.47617	0.47649	0.5046	0.60051	0.35273
	2.73049	0.3415	0.32291	0.34843	0.6074	0.31694
	2.76117	0.23125	0.19892	0.22417	0.60737	0.29308
	2.79185	0.1448	0.10468	0.13316	0.60032	0.2797
	2.82252	0.07916	0.03931	0.07538	0.58636	0.27277
	2.8532	0.02853	0.02124	0.04791	0.56581	0.26734
	2.88388	0.01592	0.05127	0.04419	0.53923	0.25921
	2.91456	0.06059	0.08801	0.06407	0.5074	0.2457
	2.94524	0.11133	0.13591	0.10729	0.47129	0.22581
	2.97592	0.16919	0.19632	0.16804	0.43208	0.20022
	3.0066	0.23277	0.26648	0.24044	0.39109	0.17148
	3.03728	0.2993	0.34202	0.31915	0.34976	0.14479
	3.06796	0.36547	0.41828	0.39926	0.30958	0.12872
	3.09864	0.42799	0.49087	0.47634	0.27208	0.13193
	3.12932	0.48392	0.55601	0.54659	0.23867	0.15422
	3.16	0.5309	0.61067	0.60704	0.21052	0.18724
	3.19068	0.56725	0.65272	0.6556	0.18833	0.22299
	3.22136	0.59211	0.68102	0.69112	0.17206	0.25632
	3.25204	0.60542	0.6954	0.71343	0.16084	0.28405
	3.28272	0.60785	0.69661	0.7232	0.15317	0.30422
	3.3134	0.60079	0.68625	0.72187	0.14737	0.31569
	3.34408	0.58609	0.66655	0.71141	0.14201	0.31803
	3.37476	0.56589	0.64017	0.69406	0.1361	0.31135
	3.40544	0.54233	0.60985	0.67201	0.12916	0.29627
	3.43612	0.51728	0.57804	0.64711	0.1211	0.27381
	3.4668	0.49205	0.54661	0.62063	0.11213	0.24534
	3.49748	0.46726	0.51656	0.5932	0.10266	0.21245
	3.52816	0.44294	0.48809	0.56492	0.0932	0.17689
	3.55884	0.41881	0.46084	0.53571	0.08428	0.14043
	3.58952	0.39479	0.4345	0.50593	0.07643	0.10482
	3.62019	0.37162	0.40962	0.47695	0.07012	0.07166
	3.65087	0.35151	0.38834	0.45189	0.06575	0.04232
	3.68155	0.33853	0.37493	0.43588	0.06366	0.01791
	3.71223	0.3381	0.37533	0.43534	0.06404	0.00112
	3.74291	0.35503	0.39497	0.45573	0.0669	0.01359
	3.77359	0.39099	0.43596	0.49873	0.07206	0.02044
	3.80427	0.44381	0.49609	0.56165	0.07911	0.02232
	3.83495	0.509	0.57047	0.63912	0.08754	0.02158
	3.86563	0.58156	0.65355	0.72515	0.09677	0.02325
	3.89631	0.65689	0.74011	0.81422	0.1062	0.03197
	3.92699	0.73104	0.82564	0.90163	0.11524	0.04671
	3.95767	0.80074	0.90634	0.98348	0.12335	0.06459
	3.98835	0.86336	0.97911	1.05666	0.13007	0.08348
	4.01903	0.91687	1.04152	1.11882	0.13502	0.10178
	4.04971	0.95985	1.09185	1.16835	0.13793	0.11823
	4.08039	0.99145	1.12899	1.20434	0.13867	0.1318
	4.11107	1.01141	1.15251	1.22654	0.13721	0.14175
	4.14175	1.01993	1.16257	1.23532	0.13366	0.14759
	4.17243	1.01772	1.15986	1.23157	0.12824	0.14915
	4.20311	1.00581	1.14551	1.2166	0.12127	0.14654
	4.23379	0.98558	1.12107	1.19207	0.11313	0.14023
	4.26447	0.95858	1.0883	1.15986	0.10424	0.13097
	4.29515	0.92648	1.04916	1.12195	0.09504	0.11989
	4.32583	0.891	1.00569	1.08034	0.08593	0.10849
	4.35651	0.85381	0.9599	1.03698	0.07724	0.09856
	4.38719	0.81647	0.91372	0.99371	0.06925	0.09197
	4.41786	0.7804	0.86893	0.9522	0.06213	0.08996
	4.44854	0.74686	0.82712	0.9139	0.05605	0.09249
	4.47922	0.71686	0.78961	0.88009	0.05118	0.09826
	4.5099	0.69121	0.75744	0.85173	0.04785	0.10547
	4.54058	0.67041	0.73129	0.8295	0.04648	0.11263
	4.57126	0.65466	0.71143	0.81365	0.04752	0.11877
	4.60194	0.64384	0.69768	0.80404	0.05111	0.12346
	4.63262	0.63747	0.68945	0.80004	0.05704	0.12677
	4.6633	0.63479	0.68578	0.80063	0.06476	0.12915
	4.69398	0.6348	0.68543	0.80449	0.07366	0.13133
	4.72466	0.63636	0.68702	0.81009	0.08311	0.13419
	4.75534	0.63832	0.68918	0.8159	0.09259	0.1385
	4.78602	0.63959	0.6906	0.82045	0.10162	0.14477
	4.8167	0.63921	0.6902	0.82248	0.10982	0.15305
	4.84738	0.63642	0.68711	0.82099	0.1169	0.16304
	4.87806	0.63068	0.68073	0.8153	0.12263	0.17413
	4.90874	0.62167	0.67073	0.805	0.1269	0.18565
	4.93942	0.60929	0.65704	0.79	0.12965	0.19696
	4.9701	0.59365	0.63979	0.77047	0.13092	0.20757
	5.00078	0.57496	0.6193	0.74676	0.13081	0.21719
	5.03146	0.55359	0.59602	0.71938	0.12945	0.22575
	5.06214	0.52994	0.57044	0.68893	0.12704	0.23334
	5.09282	0.50444	0.54309	0.65602	0.12377	0.24024
	5.1235	0.47749	0.51448	0.62123	0.11983	0.24681
	5.15418	0.44947	0.48503	0.58507	0.1154	0.25346
	5.18486	0.42066	0.4551	0.54794	0.11062	0.26052
	5.21553	0.39133	0.42496	0.51017	0.10559	0.26816
	5.24621	0.36167	0.3948	0.47198	0.10037	0.27642
	5.27689	0.33184	0.36479	0.43352	0.09497	0.28508
	5.30757	0.30202	0.33502	0.39491	0.08939	0.2938
	5.33825	0.27239	0.30563	0.35628	0.08361	0.30208
	5.36893	0.24314	0.27676	0.31779	0.07763	0.30936
	5.39961	0.21454	0.24858	0.27964	0.07144	0.3151
	5.43029	0.18686	0.22129	0.24207	0.06508	0.3188
	5.46097	0.16041	0.19513	0.2054	0.05861	0.32005
	5.49165	0.13553	0.17032	0.16998	0.05212	0.31856
	5.52233	0.11254	0.14708	0.1362	0.04575	0.31417
	5.55301	0.09177	0.12561	0.10445	0.03965	0.30685
	5.58369	0.07354	0.10605	0.07511	0.03405	0.2967
	5.61437	0.05812	0.0885	0.0486	0.02919	0.28394
	5.64505	0.04581	0.07299	0.02547	0.02537	0.26886
	5.67573	0.03681	0.05951	0.00895	0.02284	0.25185
	5.70641	0.03108	0.04803	0.01607	0.02172	0.23335
	5.73709	0.02809	0.03847	0.02891	0.02182	0.21383
	5.76777	0.02687	0.03077	0.03918	0.02276	0.19373
	5.79845	0.02637	0.02481	0.04646	0.02409	0.17351
	5.82913	0.02593	0.02043	0.05091	0.0255	0.15357
	5.85981	0.02526	0.01739	0.05292	0.02675	0.13427
	5.89049	0.02442	0.01551	0.05304	0.02774	0.11591
	5.92117	0.02373	0.01478	0.05202	0.0284	0.0987
	5.95185	0.02373	0.01551	0.05077	0.02874	0.08285
	5.98253	0.02498	0.01804	0.05027	0.02876	0.06847
	6.0132	0.02783	0.0224	0.0513	0.02853	0.05573
	6.04388	0.03223	0.02832	0.05414	0.02808	0.04478
	6.07456	0.03784	0.0354	0.05848	0.0275	0.03589
	6.10524	0.04426	0.04326	0.06362	0.02684	0.02945
	6.13592	0.0511	0.05154	0.06883	0.02618	0.02579
	6.1666	0.05808	0.0599	0.07354	0.02558	0.02479
	6.19728	0.06498	0.06809	0.07742	0.0251	0.02565
	6.22796	0.07167	0.07592	0.08052	0.02478	0.02727
	6.25864	0.07815	0.08331	0.08325	0.02467	0.02884
	6.28932	0.08448	0.09031	0.08641	0.02477	0.02984
	6.32	0.09084	0.09709	0.09104	0.0251	0.02998
	6.35068	0.09744	0.10391	0.09817	0.02564	0.02915
	6.38136	0.10448	0.11107	0.1084	0.02636	0.02734
	6.41204	0.1121	0.11885	0.12173	0.02721	0.0246
	6.44272	0.12033	0.12741	0.13761	0.02815	0.02109
	6.4734	0.12903	0.13674	0.1551	0.0291	0.01702
	6.50408	0.13795	0.14667	0.17311	0.03	0.0127
	6.53476	0.14669	0.15683	0.19055	0.03077	0.00871
	6.56544	0.15481	0.16676	0.20635	0.03136	0.00637
	6.59612	0.16183	0.17593	0.21958	0.03169	0.00726
	6.6268	0.16731	0.1838	0.22945	0.03171	0.01003
	6.65748	0.17088	0.1899	0.23533	0.03141	0.0129
	6.68816	0.17226	0.19386	0.23679	0.03075	0.01517
	6.71884	0.17132	0.19543	0.23363	0.02973	0.01653
	6.74952	0.16808	0.19453	0.22585	0.02838	0.01686
	6.7802	0.16277	0.19125	0.21373	0.02672	0.01609
	6.81087	0.1558	0.18587	0.19777	0.02482	0.01427
	6.84155	0.14781	0.17887	0.17878	0.02274	0.01153
	6.87223	0.13966	0.1709	0.15791	0.02057	0.00818
	6.90291	0.13241	0.1628	0.13678	0.0184	0.00527
	6.93359	0.12719	0.15551	0.11776	0.01633	0.00594
	6.96427	0.12498	0.14995	0.10406	0.01449	0.01013
	6.99495	0.12632	0.1469	0.09915	0.01297	0.0153
	7.02563	0.13118	0.14678	0.10451	0.01185	0.02058
	7.05631	0.13892	0.14956	0.11826	0.01114	0.02558
	7.08699	0.14868	0.15483	0.13702	0.01078	0.03007
	7.11767	0.15956	0.16194	0.15799	0.01066	0.03385
	7.14835	0.17081	0.17019	0.17942	0.01065	0.03678
	7.17903	0.1819	0.17898	0.20031	0.01062	0.03874
	7.20971	0.19245	0.18785	0.22009	0.0105	0.0397
	7.24039	0.20226	0.19651	0.23847	0.01022	0.03963
	7.27107	0.2112	0.20476	0.25531	0.00977	0.03857
	7.30175	0.21922	0.2125	0.2705	0.00916	0.03658
	7.33243	0.22627	0.21967	0.28397	0.00844	0.03377
	7.36311	0.23232	0.22618	0.29559	0.00767	0.03026
	7.39379	0.23728	0.23194	0.30522	0.007	0.02621
	7.42447	0.24102	0.23681	0.31269	0.00658	0.02183
	7.45515	0.24342	0.24062	0.31779	0.0066	0.01741
	7.48583	0.24431	0.24317	0.32034	0.00712	0.01346
	7.51651	0.24353	0.24425	0.32018	0.00808	0.01099
	7.54719	0.24095	0.24368	0.31721	0.00933	0.0113
	7.57787	0.23648	0.2413	0.3114	0.01073	0.01425
	7.60854	0.23011	0.23702	0.30281	0.01218	0.01857
	7.63922	0.22185	0.23081	0.29157	0.01359	0.02338
	7.6699	0.21183	0.2227	0.27793	0.01493	0.02828
	7.70058	0.20023	0.21281	0.26218	0.01615	0.03307
	7.73126	0.1873	0.20134	0.24468	0.01727	0.03759
	7.76194	0.17334	0.18853	0.22587	0.0183	0.04175
	7.79262	0.1587	0.1747	0.20618	0.01926	0.04547
	7.8233	0.14378	0.16019	0.18611	0.0202	0.04866
	7.85398	0.129	0.1454	0.16618	0.02114	0.05128
	7.88466	0.11481	0.13077	0.14696	0.02212	0.05327
	7.91534	0.10168	0.11676	0.12909	0.02316	0.05463
	7.94602	0.09011	0.10389	0.11338	0.02425	0.05533
	7.9767	0.08059	0.0927	0.10075	0.02536	0.05541
	8.00738	0.07352	0.08375	0.09222	0.02645	0.0549
	8.03806	0.06915	0.07752	0.08853	0.02746	0.05384
	8.06874	0.06738	0.07423	0.0897	0.02832	0.05232
	8.09942	0.06781	0.07374	0.0949	0.02898	0.05041
	8.1301	0.0698	0.07554	0.10282	0.02937	0.0482
	8.16078	0.0727	0.07888	0.11214	0.02948	0.04576
	8.19146	0.07595	0.08305	0.12182	0.02926	0.04319
	8.22214	0.07914	0.08743	0.13105	0.02871	0.04054
	8.25282	0.08195	0.09156	0.13923	0.02786	0.0379
	8.2835	0.08417	0.09511	0.14594	0.02675	0.0353
	8.31418	0.08568	0.09785	0.15087	0.02544	0.03279
	8.34486	0.08642	0.09964	0.15384	0.02401	0.03042
	8.37554	0.08636	0.10044	0.15475	0.02258	0.02823
	8.40621	0.08555	0.10028	0.15365	0.02127	0.02625
	8.43689	0.08408	0.09927	0.15067	0.02021	0.02453
	8.46757	0.08209	0.09762	0.14606	0.01952	0.02309
	8.49825	0.07977	0.09558	0.14021	0.01925	0.02198
	8.52893	0.07734	0.09349	0.1336	0.01942	0.02121
	8.55961	0.07504	0.09171	0.12686	0.01995	0.02081
	8.59029	0.07312	0.09055	0.12064	0.02075	0.02078
	8.62097	0.07179	0.09028	0.11563	0.0217	0.02116
	8.65165	0.07116	0.09099	0.11239	0.02269	0.02196
	8.68233	0.07127	0.09259	0.11123	0.02364	0.0232
	8.71301	0.07202	0.09484	0.11211	0.02449	0.0249
	8.74369	0.07325	0.09741	0.11467	0.0252	0.02703
	8.77437	0.07471	0.09989	0.11831	0.02575	0.02952
	8.80505	0.07616	0.1019	0.12235	0.02613	0.0323
	8.83573	0.07737	0.10311	0.12616	0.02635	0.03523
	8.86641	0.07815	0.10326	0.12924	0.02641	0.03818
	8.89709	0.07836	0.10218	0.13119	0.02632	0.041
	8.92777	0.07791	0.09978	0.13179	0.0261	0.04354
	8.95845	0.07677	0.09606	0.13091	0.02576	0.04565
	8.98913	0.07497	0.0911	0.12857	0.0253	0.04722
	9.01981	0.07257	0.08503	0.12486	0.02474	0.04812
	9.05049	0.06967	0.07806	0.11998	0.02407	0.0483
	9.08117	0.06642	0.0704	0.11416	0.02331	0.0477
	9.11185	0.06296	0.06234	0.1077	0.02246	0.04633
	9.14253	0.05947	0.05413	0.10089	0.02155	0.04422
	9.17321	0.05611	0.04608	0.09405	0.02057	0.04145
	9.20388	0.05304	0.03849	0.08748	0.01955	0.03814
	9.23456	0.05038	0.0317	0.08142	0.01852	0.03446
	9.26524	0.04823	0.02618	0.07608	0.01748	0.0306
	9.29592	0.04663	0.02251	0.0716	0.01645	0.02682
	9.3266	0.04558	0.02121	0.06803	0.01546	0.02342
	9.35728	0.04501	0.02229	0.06536	0.0145	0.02071
	9.38796	0.04483	0.02508	0.06353	0.01356	0.01896
	9.41864	0.0449	0.0288	0.0624	0.01264	0.01824
	9.44932	0.04509	0.03284	0.06178	0.01172	0.01839
	9.48	0.04523	0.03681	0.06148	0.01078	0.01904
	9.51068	0.04516	0.04039	0.06125	0.0098	0.01981
	9.54136	0.04474	0.04336	0.06088	0.00875	0.02041
	9.57204	0.04382	0.0455	0.06013	0.00765	0.02068
	9.60272	0.04231	0.04665	0.05883	0.00647	0.02053
	9.6334	0.04013	0.04668	0.05685	0.00525	0.01994
	9.66408	0.03728	0.04556	0.05417	0.00399	0.01895
	9.69476	0.03383	0.04333	0.05092	0.00273	0.01763
	9.72544	0.02999	0.0402	0.04743	0.00149	0.01606
	9.75612	0.02617	0.03656	0.0443	0.000323979	0.01435
	9.7868	0.0231	0.0331	0.04244	0.000788628	0.01258
	9.81748	0.02183	0.03087	0.04286	0.00175	0.01083
	9.84816	0.0232	0.03101	0.04616	0.00257	0.00912
	9.87884	0.02703	0.03404	0.05221	0.00322	0.00748
	9.90952	0.03244	0.03948	0.06026	0.00369	0.00588
	9.9402	0.03856	0.04635	0.06948	0.00399	0.00429
	9.97088	0.04472	0.05376	0.07906	0.00413	0.00271

[truncated: 1 more sheets: Figure 4k]
