# Supplementary material for: Vitamin C-induced CO2 capture enables high-rate ethylene production in CO2 electroreduction
Source: Nat Commun. 2024 Jan 2;15:192. doi: 10.1038/s41467-023-44586-0 (PMC10762245; doi:10.1038/s41467-023-44586-0)
Supplement: Supplementary file 3 — Source Data [file 41467_2023_44586_MOESM3_ESM.zip › Source Data_Fig. 5.xlsx]

## Sheet: Figure 5a
	Cu (100)
		Gibbs free energy (eV)
	*	0
	*CO2	-0.61
	*COOH	0.24
	*CO	-0.47
	*2CO	0
	TS	0.81
	*OCCO	0.52
	AA/Cu (100)
		Gibbs free energy (eV)
	*	0
	*CO2	-0.54
	*COOH (H2O)	0.34
	*COOH (AA)	-0.36
	*CO	-1.58
	*2CO	0
	TS	0.61
	*OCCO	0.13

## Sheet: Figure 5b
	*CO2-AA/Cu (100)
		Bader charge (e-)
	H (HOX1)	0.71
	O (Oe)	-1.21
